# Supplementary material for: Genome-wide SNP analysis to assess the genetic population structure and diversity of Acrocomia species
Source: PLoS One. 2021 Jul 20;16(7):e0241025. doi: 10.1371/journal.pone.0241025 (PMC8291712; doi:10.1371/journal.pone.0241025)
Supplement: S1 Table — (XLSX) [file pone.0241025.s004.xlsx]

## Sheet: Planilha1
	Species	Country	State	Locality	ID	Lat.	Lon.	No. of samples	Samples origin	Accession number
	A. aculeata	Brazil	São Paulo	Cássia dos Coqueiros	CAS_SP	21°16'58" S	47°10'11" W	3	Natural population
	A. aculeata	Brazil	São Paulo	Rifaina	RIF	19°59'10.6" S	47°30'30.5" W	5	Natural population
	A. aculeata	Brazil	São Paulo	Brotas	BRO	22°16'33.9" S	48°7'6.6" W	5	Natural population
	A. aculeata	Brazil	São Paulo	Fusquinha	FUS	22°6'39.6" S	52°15'8.9" W	5	Natural population
	A. aculeata	Brazil	São Paulo	Brauna	BRA	21°28'56.3" S	50°12'44.2" W	4	Natural population
	A. aculeata	Brazil	Rio de Janeiro	Guapimirim	GUA_RJ	22°32'14"S	42°58'55" W	3	Natural population
	A. aculeata	Brazil	Rio de Janeiro	Itaboraí	ITA_RJ	22°42'69.5"S	42°48'40.6" W	4	Natural population
	A. aculeata	Brazil	Minas Gerais	Montes Claros	MON	16°44'49.99"S	43°53'10.68" W	3	Natural population
	A. aculeata	Brazil	Minas Gerais	Patos de Minas	PMI	18°35'29"S	46°27'18.4" W	4	Natural population
	A. aculeata	Brazil	Minas Gerais	Ibituruna	IBI	21°20'34.96"S	44°44'23.05" W	4	Natural population
	A. aculeata	Brazil	Minas Gerais	Luz	LUZ	19°46'26.30"S	45°51'52.70" W	5	Natural population
	A. aculeata	Brazil	Paraná	Xambrê	XAM	23°44'10"S	53°29'24" W	4	Natural population
	A. aculeata	Brazil	Maranhão	Santa Rita	BR135	3°11'10.99"S	43°1'53.22" W	2	Natural population
	A. aculeata	Brazil	Maranhão	Peritoró	PER	4°31'13.51"S	44°3'13.86" W	3	Natural population
	A. aculeata	Brazil	Maranhão	São José dos Patos	SJP	6° 81' 04.6'' S	43° 46' 63" W	3	Natural population
	A. aculeata	Brazil	Tocantins	Palmas	PAL	9°2'38"S	48°19'27.3" W	5	Natural population
	A. aculeata	Brazil	Pará	Belém	BEL	1°08'40.84"S	48°08'45.79" W	4	Natural population
	A. aculeata	Brazil	Goiás	Acreúna	ACR	17°22'40.80"S	50°23'16.80" W	4	Natural population
	A. aculeata	Brazil	Goiás	Trindade	TRI	16°39'46.16"S	49°33'07.24"W	1	Natural population
	A. aculeata	Brazil	Goiás	Brasília, DF	BSB	15°47'38"S	47°52'58" W	3	Natural population
	A. aculeata	Brazil	Mato Grosso	Barra do Garças	BAR	15°44'43.8"S	52°36'57.6"W	1	Natural population
	A. aculeata	Brazil	Mato Grosso	Cáceres	CAC	16°2'21.3"S	57°38'43" W	3	Natural population
	A. aculeata	Costa Rica	San Jose	San Jose	SJO_CR	9°53'50.93"N	84°24'48.09" W	4	Natural population
	A. aculeata	Costa Rica	Guanacaste	Bagaces	GUA_CR	10°31'30.40"N	85°12'25.40" W	4	Natural population
	A. aculeata	Colombia	Casanares	Aguazul	CAS	5°09' 92" N	72°47' 3.0" W	7	Natural population
	A. aculeata	Trinidad and Tobago	Tunapuna piarco	Saint George	TOB	10°39'51.9"N	61°23'56.5" W	6	Living Collection Montgomery Botanical Center	20070249*B, 20070248*A, 20070247*D, 20070247*B,20070247*C,20070246*B
	A. aculeata	Trinidad and Tobago	Mayaro	Mayaro	TOB	10°19'52.1"N	60°58'48.1"W	2	Living Collection Montgomery Botanical Center	20100620, 20100621
	A. aculeata	Mexico	Veracruz	Medellin	VC_L1	19°03'11.1"N	96°09'48.9"W	2	Natural population
	A. aculeata	Mexico	Veracruz	La capilla	VC_L2	18°54'24.9" N	96°12'49" W	2	Natural population
	A. aculeata	Mexico	Veracruz	Mangal	VC_L3	19°00'08.8"N	96°09'35.7"W	2	Natural population
	A. aculeata	Mexico	Veracruz	Tinaja	VC_L4	18°54'58.4"N	96°19'29.0"W	1	Natural population
	A. aculeata	Mexico	Quintana Roo	Cancun	CAN	21°9'13.3" N	86°50'31.2" W	1	Natural population
	A. aculeata	Mexico	Chiapas	Tuxtla chico	TUX	14°56´19.5” N	92°11´04.0” W	4	Natural population
	A. aculeata	Mexico	Chiapas	Cacahuatan	CHI	14°58'34.0" N	87 °50'37.2" W	4	Natural population
	A. totai	Brazil	Mato Grosso do Sul	Corumbá	COR	19°21'4.54"S	57°33'49.07" W	6	Natural population
	A. totai	Brazil	Mato Grosso do Sul	Porto Murtinho	PMU	21°33'40.66"S	57°48'40.33" W	4	Natural population
	A. totai	Brazil	Mato Grosso do Sul	Campo Grande	CGR	20°28'8.6"S	54°46'38.5" W	4	Natural population
	A. totai	Brazil	Mato Grosso do Sul	Dourados	DOU	22°15'45.9"S	54°50'16.4" W	5	Natural population
	A. totai	Argentina	Formosa	Col. Pastoril	ARG_25	25°13'58.70"S	58°15'23.90" W	4	Natural population
	A. totai	Argentina	Formosa	Misión Tacaaglé	ARG_26	24°58'53.60"S	58°50'36.50" W	1	Natural population
	A. totai	Paraguai	Itapúa	Bella Vista	PAR	27 14' 14.0" S	55 °35' 49.3" W	8	Natural population
	A. intumescens	Brazil	Pernambuco	Recife	Aint	08°49'5.29"S	48º19'24.1" W	1	Living Collection Montgomery Botanical Center	97810*A
	A. intumescens	Brazil	Pernambuco	Exú	EXU	7°50' 63'' S	39°72'84" W	1	Natural population
	A. intumescens	Brazil	Pernambuco	Recife	REC	08°49'5.29"S	48°19'24.1" W	2	Natural population
	A. intumescens	Brazil	Ceará	Baturité	BAT	4°19'1.76"S	38°53'33.64" W	5	Natural population
	A. intumescens	Brazil	Ceará	Fortaleza	FOR	3°45'39.23"S	38°31'1.49" W	2	Natural population
	A. media	Puerto Rico	Salinas	Coamo	COA	18°04'50.7" N	66°21'10.8" W	4	Living Collection Montgomery Botanical Center	2007 2456*A, 2003149*A, 20031345*A, 20031350*A
	A. media	Puerto Rico	Salinas	Ponce	PON	18°03'31.5" N	66°37'31.8" W	1	Living Collection Montgomery Botanical Center	20030301*C
	A. crispa	Cuba	Camagüey	Camagüey	CUB	21°23'37.0"N	77°52'29.0"W	5	Living Collection Montgomery Botanical Center	9345*E, 96303*C, 9389*A, 9389*B, 96303*D
	A. hassleri	Brazil	São Paulo	Nova Odessa	Ahas	22° 46' 49"S	47° 18' 48" W	1	Living Collection Intituto Plantarum
	A. glaucescens	Brazil	São Paulo	Nova Odessa	Agla	23° 46' 49"S	48° 18' 48" W	1	Living Collection Intituto Plantarum
