# Supplementary material for: Genome-wide SNP analysis to assess the genetic population structure and diversity of Acrocomia species
Source: PLoS One. 2021 Jul 20;16(7):e0241025. doi: 10.1371/journal.pone.0241025 (PMC8291712; doi:10.1371/journal.pone.0241025)
Supplement: S2 Table — (XLSX) [file pone.0241025.s005.xlsx]

## Sheet: SNPs Outilers_species
	S1 Appendix. Detection of SNP loci outliers (putatevily under selection)for Acrocomia species based PCAdapt, Fsthet and LEA packages.
	Total SNPs identify by STACKS program					List of outlier SNPs suggested by pcadapt			List of outlier SNPs sggested by fsthet					List of outlier SNPs suggested by LEA												List of outlier SNPs comuns by the tree methods
	SNP_ID	Loco	REF	ALT		SNP_ID	PC assignment		SNP_ID	Loco	Ht	Fst		SNP_ID	Variable											SNP ID	Loco	REF	ALT
	1	23_5	T	C		2	1		1	23_5	0.417	0.854		1	Isothermality, Prec_Driest_Month, Prec_Seasonality, solar_radiation_min											231	2802_22	G	C
	2	59_20	G	A		7	1		5	274_29	0.397	0.888		4	Prec_Driest_Month, Prec_Warmest_Quarter, Prec_Coldest_Quarter											287	3379_34	G	A
	3	131_30	A	T		9	1		8	322_119	0.395	0.897		5	Isothermality, Prec_Warmest_Quarter											344	3974_7	G	A
	4	263_52	C	T		11	1		22	811_10	0.365	0.982		10	Prec_Driest_Month, Prec_Seasonality											477	5168_21	A	G
	5	274_29	A	T		12	1		24	827_25	0.392	0.906		15	Mean_Diurnal_Range, Isothermality, Prec_Seasonality, Prec_Warmest_Quarter, Prec_Coldest_Quarter											492	5297_19	C	T
	6	287_14	T	A		13	1		27	846_31	0.4	0.887		16	Isothermality, Prec_Driest_Month, Prec_Seasonality, solar_radiation_min											511	5489_29	A	T
	7	320_35	C	G		17	3		45	1058_6	0.384	0.928		17	Annual_Mean_Temp, Isothermality, Temp_Annual_Range, Prec_Warmest_Quarter, Prec_Coldest_Quarter											516	5522_86	C	T
	8	322_119	T	G		18	2		50	1177_19	0.412	0.859		18	Prec_Warmest_Quarter											533	5724_20	T	C
	9	369_11	T	G		19	2		53	1198_15	0.37	0.967		19	Annual_Mean_Temp, Isothermality, Temp_Annual_Range, Prec_Warmest_Quarter, solar_radiation_min											640	6670_45	T	C
	10	419_5	G	A		21	3		56	1233_56	0.371	0.963		20	Prec_Seasonality, Prec_Coldest_Quarter											657	6789_34	G	A
	11	430_23	C	T		23	1		64	1304_59	0.372	0.962		21	Prec_Warmest_Quarter											820	8040_48	C	T
	12	444_57	T	C		25	2		68	1334_56	0.378	0.944		26	Isothermality, Prec_Driest_Month, Prec_Seasonality, solar_radiation_min											995	9145_29	A	G
	13	583_43	G	A		28	1		70	1340_25	0.368	0.972		27	Prec_Driest_Month											1330	11655_13	T	C
	14	607_22	G	A		30	1		83	1514_28	0.427	0.838		29	Annual_Mean_Temp, Isothermality, Annual_Prec, Prec_Driest_Month, Prec_Warmest_Quarter, Prec_Coldest_Quarter, wind_speed_mean											1358	11872_24	T	G
	15	683_21	A	T		31	1		84	1525_15	0.375	0.951		34	Prec_Coldest_Quarter											1360	11877_36	T	A
	16	687_42	T	C		32	1		85	1526_41	0.387	0.919		36	Prec_Driest_Month, Prec_Seasonality, Prec_Warmest_Quarter											1382	12081_25	A	G
	17	697_45	C	A		33	1		99	1657_15	0.381	0.932		37	Annual_Prec, Prec_Warmest_Quarter, Prec_Coldest_Quarter, wind_speed_mean											1481	12831_16	A	G
	18	708_52	A	G		34	2		100	1663_61	0.386	0.922		38	Annual_Mean_Temp, Mean_Diurnal_Range, Isothermality, Mean_Temp_Wettest_Quarter, Prec_Coldest_Quarter, solar_radiation_min, wind_speed_mean											1483	12849_119	C	A
	19	750_8	A	G		35	1		109	1759_33	0.105	0.067		43	Prec_Warmest_Quarter, Prec_Coldest_Quarter											1572	13496_32	C	T
	20	806_9	C	T		37	2		119	1837_46	0.398	0.889		47	Prec_Warmest_Quarter, wind_speed_mean											1756	14880_14	A	G
	21	807_22	A	C		38	3		127	1884_29	0.372	0.961		49	Prec_Driest_Month, Prec_Seasonality, solar_radiation_min											1820	15358_27	T	C
	22	811_10	T	G		39	1		132	1925_7	0.378	0.944		51	Prec_Warmest_Quarter											1840	15522_37	C	T
	23	813_5	C	T		42	1		140	2023_31	0.371	0.963		53	Annual_Prec, Prec_Coldest_Quarter, wind_speed_mean											1917	16131_9	C	A
	24	827_25	T	A		43	4		142	2026_60	0.368	0.974		55	Prec_Warmest_Quarter, solar_radiation_min, wind_speed_mean											2115	17758_32	T	C
	25	835_22	G	A		48	1		148	2066_18	0.371	0.963		57	Isothermality, Prec_Driest_Month, Prec_Seasonality, solar_radiation_min											2119	17788_27	C	A
	26	838_14	A	G		49	2		152	2113_65	0.4	0.888		58	Isothermality, Temp_Annual_Range, Prec_Warmest_Quarter, Prec_Coldest_Quarter, solar_radiation_min											2258	18982_17	A	G
	27	846_31	A	G		52	1		155	2127_31	0.367	0.975		61	Prec_Driest_Month, Prec_Seasonality											2261	18996_60	A	G
	28	889_18	T	C		55	2		160	2207_54	0.373	0.959		62	Prec_Seasonality, solar_radiation_min											2314	19439_28	A	G
	29	892_41	C	G		58	2		161	2213_8	0.385	0.924		68	Prec_Driest_Month, Prec_Seasonality											2391	20095_23	A	T
	30	907_17	A	G		59	1		163	2222_71	0.368	0.973		70	Prec_Warmest_Quarter											2420	20332_28	T	C
	31	911_10	A	T		62	2		164	2229_51	0.378	0.944		73	Prec_Warmest_Quarter											2522	21175_103	T	G
	32	915_83	C	G		63	1		169	2266_33	0.382	0.931		75	Prec_Driest_Month, Prec_Seasonality, Prec_Warmest_Quarter, Prec_Coldest_Quarter											2559	21535_6	C	A
	33	945_30	C	T		66	1		182	2362_32	0.388	0.916		76	Prec_Warmest_Quarter, Prec_Coldest_Quarter											2664	22637_20	G	C
	34	948_23	G	A		67	1		183	2365_15	0.435	0.8		77	Temp_Annual_Range, Prec_Seasonality, Prec_Warmest_Quarter, wind_speed_mean											2834	24970_43	G	A
	35	950_30	A	G		69	1		190	2415_92	0.396	0.895		79	Annual_Mean_Temp, Mean_Diurnal_Range, Temp_Annual_Range, Prec_Warmest_Quarter, solar_radiation_min											2922	26181_32	G	A
	36	958_16	A	T		71	1		191	2425_8	0.373	0.957		80	Prec_Warmest_Quarter, Prec_Coldest_Quarter, wind_speed_mean											2948	26433_33	G	C
	37	969_76	A	G		74	1		194	2450_45	0.422	0.846		81	Prec_Warmest_Quarter, wind_speed_mean											2954	26498_13	A	C
	38	977_23	G	A		76	4		198	2510_40	0.411	0.865		83	Prec_Warmest_Quarter, Prec_Coldest_Quarter											3011	27098_18	A	G
	39	991_69	A	T		77	4		201	2540_17	0.399	0.887		84	Isothermality											3017	27156_35	A	G
	40	1009_34	T	C		79	2		206	2630_16	0.371	0.963		86	Temp_Annual_Range, Prec_Coldest_Quarter											3057	27615_40	A	G
	41	1014_90	T	G		82	1		207	2653_78	0.367	0.976		87	Annual_Mean_Temp, Isothermality, Temp_Annual_Range, Prec_Warmest_Quarter, Prec_Coldest_Quarter, solar_radiation_min											3175	43639_106	T	A
	42	1041_41	A	G		83	4		211	2681_24	0.371	0.963		89	Prec_Warmest_Quarter, Prec_Coldest_Quarter											3226	57717_16	G	C
	43	1042_48	G	C		87	2		217	2734_52	0.379	0.941		91	Annual_Mean_Temp, Isothermality, Temp_Annual_Range, Annual_Prec, Prec_Warmest_Quarter, Prec_Coldest_Quarter
	44	1047_12	G	A		88	2		224	2777_7	0.435	0.807		92	Prec_Warmest_Quarter, Prec_Coldest_Quarter, wind_speed_mean
	45	1058_6	C	A		89	4		231	2802_22	0.375	0.8		95	Annual_Prec, Prec_Warmest_Quarter
	46	1085_28	G	T		91	3		234	2843_34	0.391	0.355		96	Prec_Driest_Month, Prec_Seasonality, solar_radiation_min
	47	1128_37	T	G		92	4		242	2933_35	0.39	0.91		99	Annual_Mean_Temp, Isothermality, Prec_Warmest_Quarter, Prec_Coldest_Quarter, solar_radiation_min
	48	1131_74	T	G		93	1		247	2970_55	0.371	0.963		100	Prec_Driest_Month, Prec_Seasonality, solar_radiation_min
	49	1165_18	T	C		94	1		248	2972_50	0.374	0.954		101	Mean_Diurnal_Range, Temp_Annual_Range, Prec_Warmest_Quarter, Prec_Coldest_Quarter, wind_speed_mean
	50	1177_19	G	A		95	2		249	2987_114	0.385	0.924		103	Annual_Mean_Temp, Isothermality, Temp_Annual_Range, Prec_Driest_Month, Prec_Seasonality, Prec_Warmest_Quarter, solar_radiation_min
	51	1188_78	A	T		101	2		250	2994_12	0.446	0.812		106	Prec_Warmest_Quarter, Prec_Coldest_Quarter
	52	1193_7	T	C		105	1		253	3012_10	0.371	0.963		107	Annual_Mean_Temp, Isothermality, Temp_Annual_Range, Prec_Warmest_Quarter, Prec_Coldest_Quarter
	53	1198_15	T	G		106	4		257	3038_10	0.42	0.846		108	Isothermality, Temp_Annual_Range, Prec_Driest_Month, Prec_Coldest_Quarter
	54	1219_65	T	G		110	1		259	3057_47	0.425	0.842		109	Prec_Warmest_Quarter
	55	1220_80	T	G		111	1		262	3117_22	0.399	0.885		113	Prec_Driest_Month
	56	1233_56	T	A		112	1		264	3135_26	0.388	0.913		115	Annual_Mean_Temp, Prec_Driest_Month, Prec_Seasonality, solar_radiation_min
	57	1264_32	C	T		114	1		273	3247_38	0.375	0.952		118	Prec_Warmest_Quarter
	58	1265_31	T	A		116	1		279	3307_30	0.373	0.958		121	Annual_Mean_Temp, Isothermality, Temp_Annual_Range, Prec_Driest_Month, Prec_Seasonality, solar_radiation_min, wind_speed_mean
	59	1276_57	C	T		117	1		281	3316_25	0.393	0.903		122	wind_speed_mean
	60	1279_93	G	T		118	2		285	3348_59	0.398	0.888		123	Prec_Warmest_Quarter, wind_speed_mean
	61	1283_39	A	G		120	1		287	3379_34	0.437	0.135		125	Prec_Warmest_Quarter, wind_speed_mean
	62	1294_35	G	C		121	2		288	3404_42	0.383	0.929		130	Prec_Warmest_Quarter
	63	1299_12	A	C		124	2		301	3520_66	0.369	0.969		133	Isothermality, Temp_Annual_Range, Prec_Driest_Month, Prec_Seasonality, solar_radiation_min, wind_speed_mean
	64	1304_59	T	G		133	2		311	3683_15	0.369	0.97		134	Mean_Diurnal_Range, Temp_Annual_Range, Prec_Coldest_Quarter
	65	1307_32	G	C		135	2		312	3707_14	0.38	0.937		135	Prec_Driest_Month, Prec_Seasonality, Prec_Warmest_Quarter, Prec_Coldest_Quarter, solar_radiation_min
	66	1309_55	T	C		137	1		313	3708_27	0.413	0.852		139	Isothermality, Prec_Coldest_Quarter
	67	1331_48	T	C		138	1		317	3739_11	0.373	0.957		144	Annual_Mean_Temp, Prec_Driest_Month, Prec_Seasonality
	68	1334_56	A	T		139	1		318	3744_38	0.397	0.889		145	Isothermality, Temp_Annual_Range, Prec_Seasonality, Prec_Coldest_Quarter
	69	1339_132	T	C		141	2		319	3748_26	0.405	0.869		146	Isothermality
	70	1340_25	C	T		143	1		322	3768_10	0.376	0.949		147	Annual_Mean_Temp, Temp_Annual_Range, Prec_Driest_Month, Prec_Seasonality, solar_radiation_min
	71	1345_35	C	T		150	1		325	3802_8	0.377	0.947		152	Isothermality, Temp_Annual_Range, Prec_Warmest_Quarter, Prec_Coldest_Quarter
	72	1373_15	T	A		151	1		327	3806_10	0.449	0.813		153	Isothermality, Temp_Annual_Range, Prec_Coldest_Quarter, solar_radiation_min
	73	1380_52	T	C		154	1		329	3843_65	0.392	0.906		158	Annual_Mean_Temp, Isothermality, Temp_Annual_Range, Prec_Warmest_Quarter, Prec_Coldest_Quarter, solar_radiation_min
	74	1398_7	G	T		157	1		330	3845_23	0.371	0.965		159	Prec_Driest_Month, wind_speed_mean
	75	1430_41	G	C		158	3		333	3883_54	0.376	0.947		160	Annual_Mean_Temp, Prec_Warmest_Quarter
	76	1440_16	T	C		165	1		334	3891_49	0.383	0.929		167	Prec_Warmest_Quarter
	77	1447_7	G	A		166	1		339	3929_132	0.367	0.978		168	Prec_Warmest_Quarter, Prec_Coldest_Quarter
	78	1470_97	T	G		167	4		341	3954_43	0.384	0.924		171	Annual_Mean_Temp, Temp_Annual_Range, Prec_Driest_Month, Prec_Seasonality, solar_radiation_min, wind_speed_mean
	79	1474_10	C	G		172	2		344	3974_7	0.445	0.817		172	Annual_Mean_Temp, Isothermality, Temp_Annual_Range, Prec_Warmest_Quarter, solar_radiation_min
	80	1486_48	T	C		173	2		345	3980_12	0.379	0.937		174	Prec_Warmest_Quarter, wind_speed_mean
	81	1489_41	G	A		174	4		348	3993_50	0.398	0.892		175	Prec_Coldest_Quarter, wind_speed_mean
	82	1491_58	A	G		175	2		349	3994_30	0.371	0.962		176	Prec_Warmest_Quarter, Prec_Coldest_Quarter
	83	1514_28	G	T		176	4		350	3997_44	0.379	0.938		177	wind_speed_mean
	84	1525_15	A	C		178	2		354	4071_24	0.369	0.969		178	Annual_Mean_Temp, Isothermality, Temp_Annual_Range, Prec_Driest_Month, Prec_Seasonality, solar_radiation_min, wind_speed_mean
	85	1526_41	C	T		179	2		356	4081_21	0.376	0.948		179	Prec_Warmest_Quarter, wind_speed_mean
	86	1538_58	T	C		181	2		360	4116_45	0.365	0.982		180	wind_speed_mean
	87	1541_84	G	A		184	2		362	4130_18	0.372	0.961		181	Prec_Warmest_Quarter
	88	1567_80	G	A		185	1		364	4140_18	0.367	0.975		183	Annual_Mean_Temp, Isothermality, Temp_Annual_Range, Prec_Coldest_Quarter, solar_radiation_min, wind_speed_mean
	89	1576_53	A	T		186	1		370	4201_47	0.378	0.942		184	Prec_Driest_Month, Prec_Seasonality, solar_radiation_min
	90	1588_36	C	T		187	1		376	4271_16	0.375	0.953		188	Prec_Coldest_Quarter, solar_radiation_min
	91	1600_25	G	A		189	1		377	4277_21	0.397	0.89		192	Prec_Warmest_Quarter, Prec_Coldest_Quarter
	92	1614_5	A	G		192	4		379	4324_69	0.379	0.94		194	wind_speed_mean
	93	1618_21	T	A		193	1		382	4344_64	0.378	0.944		198	Prec_Driest_Month, Prec_Seasonality, solar_radiation_min
	94	1622_24	T	C		197	1		384	4360_71	0.411	0.854		200	Mean_Diurnal_Range, Isothermality, Prec_Warmest_Quarter, solar_radiation_min, wind_speed_mean
	95	1630_14	T	G		199	1		390	4407_27	0.372	0.961		201	Isothermality, Prec_Warmest_Quarter, Prec_Coldest_Quarter
	96	1632_26	A	C		200	4		397	4446_47	0.372	0.96		203	Prec_Driest_Month, Prec_Warmest_Quarter
	97	1636_13	C	T		208	2		399	4457_25	0.374	0.954		204	Isothermality, Prec_Seasonality, Prec_Coldest_Quarter, solar_radiation_min, wind_speed_mean
	98	1645_6	C	T		212	1		400	4474_5	0.362	0.993		205	Annual_Prec, Prec_Driest_Month, wind_speed_mean
	99	1657_15	C	T		213	1		406	4552_20	0.372	0.96		208	wind_speed_mean
	100	1663_61	G	A		215	1		409	4572_17	0.37	0.967		210	Annual_Mean_Temp, Temp_Annual_Range, Prec_Seasonality, solar_radiation_min
	101	1667_42	C	A		216	1		415	4589_22	0.426	0.84		217	Prec_Driest_Month, Prec_Seasonality
	102	1673_21	A	G		220	1		417	4600_85	0.375	0.95		218	Prec_Seasonality, solar_radiation_min, wind_speed_mean
	103	1708_48	T	A		221	1		418	4611_34	0.378	0.943		222	Prec_Driest_Month
	104	1714_94	G	C		223	1		419	4616_37	0.367	0.977		224	Isothermality
	105	1731_40	A	G		227	1		425	4690_106	0.394	0.901		225	Prec_Warmest_Quarter
	106	1733_11	T	A		228	2		426	4702_15	0.365	0.982		226	Prec_Coldest_Quarter
	107	1740_36	G	T		230	1		427	4705_27	0.368	0.973		228	Isothermality, Annual_Prec, Prec_Driest_Month, Prec_Seasonality, Prec_Warmest_Quarter, wind_speed_mean
	108	1745_50	T	C		231	2		434	4812_34	0.378	0.942		229	Prec_Driest_Month
	109	1759_33	T	C		233	2		435	4823_47	0.433	0.809		231	Temp_Annual_Range, Prec_Seasonality, Prec_Coldest_Quarter, solar_radiation_min
	110	1765_12	T	G		235	1		438	4832_23	0.389	0.91		232	Prec_Warmest_Quarter, wind_speed_mean
	111	1767_18	G	C		236	4		449	4911_15	0.425	0.832		233	Annual_Mean_Temp, Isothermality, Temp_Annual_Range, Prec_Driest_Month, Prec_Seasonality, Prec_Warmest_Quarter, Prec_Coldest_Quarter, solar_radiation_min
	112	1778_36	G	A		238	3		451	4919_8	0.41	0.857		234	Isothermality, solar_radiation_min, wind_speed_mean
	113	1783_107	G	C		240	1		452	4921_7	0.375	0.953		236	Mean_Diurnal_Range, Temp_Annual_Range, Prec_Warmest_Quarter, wind_speed_mean
	114	1784_86	T	A		241	1		455	4947_10	0.365	0.984		237	Annual_Mean_Temp, Temp_Annual_Range
	115	1787_26	T	C		244	1		457	4970_69	0.379	0.939		238	Prec_Driest_Month, Prec_Seasonality, wind_speed_mean
	116	1803_34	G	A		245	1		459	4974_18	0.385	0.924		239	Prec_Coldest_Quarter, wind_speed_mean
	117	1809_43	T	C		251	1		462	4984_39	0.366	0.981		242	Prec_Driest_Month
	118	1826_101	G	T		252	4		463	5033_8	0.39	0.91		243	Temp_Annual_Range
	119	1837_46	A	G		254	1		464	5034_92	0.428	0.828		246	Prec_Coldest_Quarter
	120	1841_14	A	T		255	1		467	5062_27	0.385	0.921		248	Annual_Prec, Prec_Driest_Month, Prec_Coldest_Quarter, wind_speed_mean
	121	1844_40	C	T		256	4		471	5108_42	0.372	0.962		250	Isothermality, Prec_Driest_Month, Prec_Seasonality, solar_radiation_min
	122	1856_27	T	G		258	1		473	5113_49	0.418	0.85		252	Prec_Warmest_Quarter, Prec_Coldest_Quarter
	123	1862_7	T	A		261	2		477	5168_21	0.235	0.129		253	Prec_Warmest_Quarter
	124	1873_26	T	C		265	1		478	5171_20	0.366	0.98		256	Prec_Warmest_Quarter, Prec_Coldest_Quarter
	125	1881_55	T	G		266	1		479	5184_9	0.387	0.917		257	Isothermality, Temp_Annual_Range, Prec_Warmest_Quarter
	126	1883_39	C	T		268	1		485	5229_8	0.374	0.953		259	wind_speed_mean
	127	1884_29	A	G		269	1		488	5247_41	0.382	0.93		260	Temp_Annual_Range, Prec_Warmest_Quarter, Prec_Coldest_Quarter
	128	1890_70	A	T		274	3		492	5297_19	0.499	0.456		261	Prec_Warmest_Quarter
	129	1906_9	G	A		275	2		496	5348_26	0.389	0.912		262	Prec_Driest_Month, Prec_Seasonality
	130	1910_46	T	G		276	1		498	5356_45	0.368	0.971		263	Prec_Coldest_Quarter
	131	1913_16	C	T		277	1		505	5447_24	0.372	0.962		264	Temp_Annual_Range, Prec_Driest_Month, Prec_Coldest_Quarter
	132	1925_7	T	C		278	1		507	5454_54	0.375	0.951		267	wind_speed_mean
	133	1927_60	A	G		283	1		508	5468_42	0.365	0.981		270	Prec_Warmest_Quarter
	134	1929_12	T	A		286	1		511	5489_29	0.427	0.838		271	Prec_Warmest_Quarter
	135	1949_22	A	C		287	3		515	5505_54	0.404	0.87		274	Annual_Mean_Temp, Prec_Warmest_Quarter
	136	1954_47	G	A		289	4		516	5522_86	0.329	0.388		275	Isothermality, Prec_Driest_Month, Prec_Seasonality, solar_radiation_min
	137	1975_37	C	A		291	4		520	5557_93	0.433	0.827		277	Annual_Mean_Temp, Isothermality, Prec_Warmest_Quarter, wind_speed_mean
	138	1986_23	T	C		293	2		522	5582_33	0.391	0.905		280	Prec_Driest_Month
	139	2014_85	G	A		297	1		526	5617_44	0.445	0.817		284	Isothermality, Prec_Coldest_Quarter
	140	2023_31	A	C		298	3		529	5660_34	0.375	0.952		285	Prec_Seasonality, Prec_Warmest_Quarter
	141	2024_52	A	T		299	1		533	5724_20	0.408	0.87		287	Isothermality, Prec_Driest_Month, Prec_Warmest_Quarter, Prec_Coldest_Quarter
	142	2026_60	T	A		302	1		534	5744_28	0.367	0.977		290	Prec_Driest_Month, Prec_Seasonality
	143	2030_12	A	G		303	1		535	5748_131	0.381	0.935		291	Mean_Diurnal_Range, Isothermality, Temp_Annual_Range, Prec_Warmest_Quarter
	144	2041_23	T	G		305	2		540	5771_42	0.378	0.943		292	Temp_Annual_Range, Prec_Coldest_Quarter, wind_speed_mean
	145	2043_136	C	T		306	2		541	5781_5	0.391	0.906		293	wind_speed_mean
	146	2050_64	G	A		307	1		543	5801_32	0.383	0.929		294	Annual_Mean_Temp, Isothermality, Temp_Annual_Range, Annual_Prec, Prec_Coldest_Quarter, solar_radiation_min
	147	2052_43	G	A		309	1		546	5822_63	0.369	0.969		295	Prec_Warmest_Quarter, Prec_Coldest_Quarter
	148	2066_18	A	G		310	2		551	5850_41	0.439	0.817		298	Isothermality
	149	2071_34	T	A		315	2		567	6061_8	0.447	0.815		300	Annual_Mean_Temp, Isothermality, Temp_Annual_Range, Prec_Seasonality
	150	2090_37	T	G		321	1		571	6092_40	0.372	0.961		301	Isothermality, Prec_Warmest_Quarter
	151	2091_26	T	C		323	1		576	6156_15	0.367	0.975		305	Prec_Seasonality, solar_radiation_min
	152	2113_65	G	A		324	1		583	6224_13	0.389	0.913		306	Isothermality, Temp_Annual_Range, Prec_Warmest_Quarter, Prec_Coldest_Quarter, solar_radiation_min
	153	2122_34	C	T		326	1		591	6271_47	0.381	0.934		308	Isothermality
	154	2123_49	G	T		327	1		595	6327_53	0.404	0.879		310	solar_radiation_min
	155	2127_31	C	T		328	1		596	6334_31	0.372	0.96		312	Annual_Mean_Temp, Temp_Annual_Range, Prec_Seasonality
	156	2145_97	T	A		331	1		601	6370_88	0.389	0.912		313	Prec_Driest_Month, Prec_Warmest_Quarter
	157	2158_48	A	G		332	1		612	6441_15	0.377	0.947		314	Prec_Driest_Month, Prec_Seasonality
	158	2182_38	T	C		336	1		613	6454_61	0.371	0.962		315	Prec_Driest_Month, Prec_Coldest_Quarter, wind_speed_mean
	159	2184_11	G	C		337	1		617	6479_14	0.41	0.859		318	Annual_Mean_Temp, Isothermality, Prec_Driest_Month, Prec_Seasonality, Prec_Warmest_Quarter, Prec_Coldest_Quarter, solar_radiation_min
	160	2207_54	T	A		338	2		624	6532_105	0.384	0.926		319	Prec_Driest_Month, Prec_Seasonality, solar_radiation_min
	161	2213_8	C	T		343	1		626	6562_36	0.388	0.913		322	Prec_Driest_Month
	162	2219_15	G	A		344	4		631	6608_18	0.401	0.885		329	Prec_Driest_Month, Prec_Seasonality, solar_radiation_min
	163	2222_71	A	G		346	1		632	6628_11	0.375	0.95		334	Prec_Driest_Month, Prec_Seasonality
	164	2229_51	T	C		347	1		635	6639_23	0.373	0.958		335	Annual_Prec, Prec_Coldest_Quarter, wind_speed_mean
	165	2230_12	A	G		352	1		640	6670_45	0.325	0.974		338	Isothermality, Temp_Annual_Range, Prec_Seasonality, Prec_Warmest_Quarter, Prec_Coldest_Quarter, solar_radiation_min
	166	2233_79	A	C		363	2		641	6686_95	0.37	0.967		341	Prec_Driest_Month, Prec_Seasonality, solar_radiation_min
	167	2243_66	G	A		367	1		646	6694_20	0.375	0.951		344	Prec_Warmest_Quarter, Prec_Coldest_Quarter
	168	2252_30	A	C		368	1		648	6696_64	0.368	0.973		345	Prec_Seasonality
	169	2266_33	G	A		369	1		651	6713_60	0.371	0.963		354	Annual_Prec, Prec_Coldest_Quarter, wind_speed_mean
	170	2268_20	A	G		372	1		653	6725_42	0.404	0.875		357	Temp_Annual_Range, Prec_Driest_Month, Prec_Seasonality, Prec_Coldest_Quarter
	171	2283_23	A	C		374	1		657	6789_34	0.219	0.571		359	Isothermality, Temp_Annual_Range, Prec_Driest_Month
	172	2294_6	C	T		375	2		659	6799_34	0.379	0.939		360	wind_speed_mean
	173	2303_70	A	G		380	4		663	6836_33	0.383	0.928		363	Prec_Coldest_Quarter, wind_speed_mean
	174	2308_17	T	C		381	1		672	6891_14	0.389	0.913		365	Prec_Driest_Month, Prec_Seasonality, Prec_Coldest_Quarter, wind_speed_mean
	175	2311_7	A	G		383	3		681	6946_22	0.416	0.856		368	Prec_Driest_Month, Prec_Seasonality, Prec_Coldest_Quarter
	176	2318_78	C	T		385	4		686	6977_17	0.428	0.824		369	Annual_Mean_Temp, Prec_Driest_Month, Prec_Seasonality, Prec_Coldest_Quarter, wind_speed_mean
	177	2319_27	A	G		386	2		687	6979_30	0.366	0.98		370	Prec_Driest_Month
	178	2328_21	G	A		389	4		688	6982_106	0.367	0.978		371	Prec_Warmest_Quarter
	179	2340_32	A	G		392	2		695	7034_5	0.384	0.925		375	Prec_Coldest_Quarter, wind_speed_mean
	180	2348_108	C	T		393	1		702	7132_32	0.37	0.967		377	Isothermality
	181	2360_36	A	T		394	1		703	7151_34	0.383	0.927		380	Isothermality, Prec_Warmest_Quarter, Prec_Coldest_Quarter
	182	2362_32	T	C		396	1		704	7156_71	0.374	0.956		383	Prec_Driest_Month, wind_speed_mean
	183	2365_15	C	T		402	1		707	7176_66	0.378	0.943		387	Annual_Mean_Temp, Prec_Driest_Month, Prec_Seasonality, Prec_Coldest_Quarter, solar_radiation_min
	184	2369_41	A	T		404	1		708	7183_28	0.394	0.897		388	wind_speed_mean
	185	2375_13	C	A		405	1		714	7215_96	0.414	0.856		389	Isothermality, Prec_Warmest_Quarter
	186	2377_32	C	A		410	1		715	7220_17	0.362	0.994		391	Prec_Seasonality, Prec_Coldest_Quarter, solar_radiation_min
	187	2390_37	T	C		411	3		717	7247_44	0.369	0.97		392	Prec_Seasonality, Prec_Coldest_Quarter, solar_radiation_min
	188	2394_76	T	A		412	2		727	7314_32	0.379	0.941		397	Mean_Diurnal_Range, Isothermality, Prec_Warmest_Quarter, Prec_Coldest_Quarter
	189	2401_7	A	C		414	1		728	7316_69	0.424	0.822		406	Isothermality, Temp_Annual_Range, Prec_Coldest_Quarter, solar_radiation_min
	190	2415_92	C	G		416	2		734	7364_13	0.379	0.938		407	Prec_Driest_Month, Prec_Seasonality
	191	2425_8	T	A		420	1		737	7400_41	0.376	0.948		408	Prec_Driest_Month, Prec_Seasonality, solar_radiation_min
	192	2426_31	A	G		421	1		743	7461_12	0.408	0.864		409	Mean_Diurnal_Range, Isothermality, Prec_Warmest_Quarter, Prec_Coldest_Quarter
	193	2442_23	T	G		424	2		746	7482_93	0.383	0.929		411	Prec_Warmest_Quarter, Prec_Coldest_Quarter
	194	2450_45	C	A		431	1		748	7518_79	0.377	0.946		412	Prec_Coldest_Quarter
	195	2452_70	T	G		432	1		754	7580_60	0.383	0.93		413	Annual_Mean_Temp, Prec_Coldest_Quarter
	196	2470_52	T	C		436	4		756	7584_54	0.418	0.853		416	Temp_Annual_Range, Prec_Warmest_Quarter, Prec_Coldest_Quarter, solar_radiation_min
	197	2487_9	A	C		439	1		762	7624_38	0.371	0.963		417	Prec_Warmest_Quarter
	198	2510_40	T	C		440	1		764	7638_11	0.313	0.344		418	Prec_Driest_Month
	199	2519_10	C	T		442	1		765	7656_52	0.382	0.931		422	Prec_Driest_Month, wind_speed_mean
	200	2538_32	C	G		445	3		770	7673_58	0.371	0.964		425	Temp_Annual_Range, Prec_Coldest_Quarter, solar_radiation_min
	201	2540_17	A	G		446	1		774	7696_91	0.389	0.91		429	wind_speed_mean
	202	2563_28	T	G		447	2		778	7707_33	0.385	0.924		435	Prec_Driest_Month, Prec_Seasonality, Prec_Coldest_Quarter, solar_radiation_min
	203	2575_10	A	G		448	1		781	7744_34	0.403	0.876		436	Mean_Diurnal_Range, Isothermality, Temp_Annual_Range, Prec_Warmest_Quarter
	204	2579_99	C	T		450	2		787	7791_33	0.386	0.921		438	Prec_Seasonality, Prec_Warmest_Quarter, Prec_Coldest_Quarter, solar_radiation_min
	205	2596_20	G	T		453	1		794	7857_113	0.366	0.978		443	Prec_Warmest_Quarter, wind_speed_mean
	206	2630_16	T	G		454	1		798	7870_72	0.368	0.973		445	Prec_Driest_Month, wind_speed_mean
	207	2653_78	T	G		456	1		799	7886_11	0.386	0.921		447	Prec_Driest_Month, Prec_Seasonality, solar_radiation_min, wind_speed_mean
	208	2654_60	G	C		466	1		802	7896_46	0.379	0.941		449	Prec_Driest_Month
	209	2662_36	T	C		469	2		804	7901_62	0.368	0.975		450	Prec_Driest_Month, Prec_Coldest_Quarter
	210	2672_62	T	C		470	1		809	7963_6	0.368	0.972		451	Isothermality, Temp_Annual_Range, Prec_Seasonality, Prec_Coldest_Quarter
	211	2681_24	T	C		472	2		816	8013_116	0.386	0.921		455	wind_speed_mean
	212	2692_9	A	C		475	2		820	8040_48	0.377	0.796		458	Prec_Driest_Month, Prec_Coldest_Quarter
	213	2698_10	G	A		476	3		822	8043_95	0.414	0.855		459	Annual_Mean_Temp, Isothermality, Temp_Annual_Range, Prec_Warmest_Quarter, Prec_Coldest_Quarter, solar_radiation_min
	214	2702_66	A	G		477	3		824	8050_93	0.432	0.829		460	Prec_Driest_Month, wind_speed_mean
	215	2724_44	T	C		481	1		839	8116_53	0.417	0.84		462	wind_speed_mean
	216	2725_21	T	C		489	1		844	8172_32	0.378	0.942		465	solar_radiation_min
	217	2734_52	C	A		490	1		849	8195_12	0.414	0.849		467	Prec_Driest_Month, Prec_Seasonality
	218	2738_27	A	C		491	1		852	8204_15	0.382	0.933		469	Prec_Coldest_Quarter, wind_speed_mean
	219	2750_29	A	C		492	3		853	8208_42	0.368	0.974		472	Isothermality, Prec_Driest_Month, Prec_Seasonality, solar_radiation_min, wind_speed_mean
	220	2763_22	G	T		493	3		858	8243_14	0.368	0.972		473	Prec_Driest_Month
	221	2766_36	C	T		494	1		861	8247_41	0.376	0.948		475	Prec_Warmest_Quarter, Prec_Coldest_Quarter
	222	2770_47	T	C		495	4		863	8266_26	0.445	0.808		476	Annual_Mean_Temp, Isothermality, Temp_Annual_Range, Prec_Warmest_Quarter, solar_radiation_min
	223	2772_21	A	G		499	1		867	8278_33	0.372	0.961		477	Isothermality, Prec_Warmest_Quarter, Prec_Coldest_Quarter, wind_speed_mean
	224	2777_7	T	C		500	1		872	8296_31	0.395	0.899		479	Prec_Driest_Month, Prec_Seasonality
	225	2781_28	T	C		501	3		873	8308_54	0.37	0.967		480	Annual_Prec, Prec_Driest_Month, Prec_Coldest_Quarter, wind_speed_mean
	226	2783_26	A	G		504	1		874	8314_94	0.366	0.98		482	Annual_Mean_Temp, Isothermality, Temp_Annual_Range, Prec_Seasonality, Prec_Warmest_Quarter, solar_radiation_min
	227	2789_47	C	G		506	1		875	8322_35	0.366	0.979		483	Prec_Driest_Month, Prec_Seasonality
	228	2797_36	A	G		510	4		879	8348_21	0.174	0.413		484	Annual_Mean_Temp, Isothermality, Temp_Annual_Range, Prec_Driest_Month, Prec_Seasonality, solar_radiation_min
	229	2800_16	A	G		511	4		883	8383_8	0.409	0.869		485	Prec_Seasonality
	230	2801_7	C	G		513	1		886	8425_60	0.39	0.908		492	Temp_Annual_Range, Prec_Warmest_Quarter, Prec_Coldest_Quarter
	231	2802_22	G	C		516	2		889	8446_35	0.417	0.841		493	Isothermality, Temp_Annual_Range, Prec_Coldest_Quarter
	232	2820_86	G	T		519	1		894	8479_37	0.372	0.959		503	Prec_Driest_Month, Prec_Seasonality
	233	2840_12	T	C		521	2		900	8499_55	0.372	0.962		505	Prec_Warmest_Quarter, wind_speed_mean
	234	2843_34	A	C		523	1		905	8530_36	0.384	0.926		508	wind_speed_mean
	235	2846_15	G	A		526	4		907	8544_6	0.37	0.967		509	Prec_Driest_Month, Prec_Seasonality
	236	2855_35	A	T		528	2		910	8565_15	0.367	0.975		510	Isothermality, Prec_Driest_Month, Prec_Coldest_Quarter, wind_speed_mean
	237	2866_33	T	C		530	2		919	8633_10	0.393	0.901		511	Prec_Warmest_Quarter, Prec_Coldest_Quarter
	238	2886_56	C	G		531	1		922	8653_28	0.374	0.955		512	Prec_Warmest_Quarter, Prec_Coldest_Quarter
	239	2895_44	C	G		532	2		924	8671_10	0.384	0.928		515	Prec_Seasonality, Prec_Warmest_Quarter, Prec_Coldest_Quarter
	240	2907_45	T	C		533	4		928	8689_55	0.395	0.895		516	Isothermality, Prec_Warmest_Quarter
	241	2922_24	T	C		537	1		940	8768_73	0.371	0.963		521	Prec_Coldest_Quarter, wind_speed_mean
	242	2933_35	T	C		538	2		954	8830_58	0.406	0.868		526	Prec_Warmest_Quarter, Prec_Coldest_Quarter
	243	2935_80	C	A		544	1		957	8841_41	0.38	0.938		528	Prec_Driest_Month, Prec_Coldest_Quarter
	244	2945_30	C	T		545	1		964	8879_7	0.374	0.954		529	Isothermality, Prec_Coldest_Quarter
	245	2952_92	G	C		548	1		968	8902_44	0.366	0.979		530	Annual_Mean_Temp, Temp_Annual_Range, solar_radiation_min, wind_speed_mean
	246	2969_29	A	G		549	4		969	8930_41	0.416	0.853		531	Prec_Warmest_Quarter
	247	2970_55	T	C		552	1		973	8965_17	0.372	0.962		532	wind_speed_mean
	248	2972_50	A	T		553	4		974	8970_36	0.372	0.962		533	Prec_Warmest_Quarter, Prec_Coldest_Quarter
	249	2987_114	C	A		554	1		979	8993_56	0.378	0.94		534	Prec_Coldest_Quarter
	250	2994_12	A	G		557	4		984	9032_35	0.372	0.96		536	wind_speed_mean
	251	2999_45	A	G		559	2		990	9099_17	0.373	0.957		540	Prec_Driest_Month, Prec_Seasonality
	252	3006_27	G	A		561	1		993	9117_8	0.379	0.939		541	Prec_Warmest_Quarter, Prec_Coldest_Quarter
	253	3012_10	T	A		562	2		995	9145_29	0.421	0.848		542	Annual_Mean_Temp, Isothermality, Temp_Annual_Range, Prec_Driest_Month, Prec_Seasonality, Prec_Warmest_Quarter, solar_radiation_min, wind_speed_mean
	254	3018_56	C	G		572	3		998	9158_16	0.099	0.22		543	Prec_Driest_Month, Prec_Seasonality
	255	3020_22	T	A		573	1		1002	9191_6	0.38	0.937		550	Prec_Warmest_Quarter
	256	3031_116	A	C		574	4		1005	9217_90	0.393	0.9		551	Mean_Temp_Wettest_Quarter, Prec_Driest_Month, Prec_Coldest_Quarter
	257	3038_10	T	A		575	2		1009	9241_17	0.397	0.895		553	Temp_Annual_Range, Prec_Warmest_Quarter, Prec_Coldest_Quarter
	258	3043_73	G	C		577	1		1010	9262_64	0.372	0.962		556	Prec_Coldest_Quarter
	259	3057_47	C	T		580	2		1011	9269_35	0.386	0.92		557	Prec_Warmest_Quarter, Prec_Coldest_Quarter
	260	3085_22	C	A		584	1		1012	9273_13	0.373	0.959		558	Prec_Warmest_Quarter, Prec_Coldest_Quarter
	261	3111_8	A	T		585	1		1020	9310_28	0.398	0.891		559	Isothermality, Prec_Seasonality, Prec_Warmest_Quarter
	262	3117_22	G	A		589	4		1024	9377_5	0.366	0.979		560	Isothermality, Temp_Annual_Range, Prec_Warmest_Quarter, Prec_Coldest_Quarter
	263	3124_12	C	T		592	3		1027	9404_44	0.003	0.005		562	Isothermality, solar_radiation_min, wind_speed_mean
	264	3135_26	C	T		594	1		1028	9410_6	0.367	0.975		566	Mean_Diurnal_Range, Isothermality, Prec_Driest_Month, Prec_Warmest_Quarter, Prec_Coldest_Quarter
	265	3136_61	G	A		597	1		1030	9441_12	0.37	0.968		567	Prec_Driest_Month
	266	3145_66	A	T		599	2		1037	9509_11	0.378	0.941		569	Annual_Mean_Temp, Temp_Annual_Range, Annual_Prec, Prec_Driest_Month, Prec_Coldest_Quarter, solar_radiation_min, wind_speed_mean
	267	3173_35	G	A		600	3		1041	9550_71	0.42	0.849		571	Prec_Driest_Month
	268	3183_15	G	A		603	1		1046	9575_78	0.366	0.98		572	Annual_Mean_Temp, Prec_Warmest_Quarter
	269	3198_117	A	G		605	1		1049	9605_21	0.392	0.906		574	Mean_Diurnal_Range, Isothermality, Temp_Annual_Range, Prec_Driest_Month, wind_speed_mean
	270	3216_15	A	G		606	2		1050	9607_21	0.391	0.903		575	Isothermality, Annual_Prec, Prec_Driest_Month, Prec_Warmest_Quarter, Prec_Coldest_Quarter
	271	3243_30	C	G		608	2		1057	9646_27	0.398	0.888		576	Annual_Mean_Temp, Isothermality, Temp_Annual_Range, Prec_Warmest_Quarter, Prec_Coldest_Quarter
	272	3246_30	C	T		609	1		1064	9677_76	0.424	0.84		580	wind_speed_mean
	273	3247_38	C	T		610	4		1065	9681_46	0.373	0.959		582	Prec_Driest_Month, Prec_Warmest_Quarter, wind_speed_mean
	274	3258_82	G	T		611	3		1069	9703_18	0.419	0.852		583	Prec_Driest_Month
	275	3283_87	G	C		615	1		1073	9732_76	0.39	0.912		590	Prec_Seasonality
	276	3284_12	G	A		620	1		1074	9737_69	0.366	0.98		591	Prec_Warmest_Quarter
	277	3298_17	A	G		621	3		1079	9768_108	0.379	0.94		592	Prec_Warmest_Quarter
	278	3303_78	A	G		625	4		1083	9805_73	0.367	0.975		593	Prec_Seasonality, Prec_Warmest_Quarter
	279	3307_30	T	C		627	3		1084	9818_38	0.373	0.956		599	Prec_Coldest_Quarter
	280	3314_57	A	G		628	2		1086	9830_44	0.368	0.974		600	Prec_Coldest_Quarter
	281	3316_25	C	A		629	1		1088	9840_44	0.386	0.922		602	Annual_Prec, Prec_Driest_Month, Prec_Coldest_Quarter, wind_speed_mean
	282	3321_19	A	G		630	1		1092	9864_51	0.391	0.906		606	Prec_Coldest_Quarter, solar_radiation_min, wind_speed_mean
	283	3331_48	T	A		633	1		1096	9892_39	0.402	0.882		607	Isothermality, wind_speed_mean
	284	3342_29	T	C		636	1		1105	9963_18	0.378	0.942		608	Prec_Coldest_Quarter
	285	3348_59	T	C		638	4		1108	9968_23	0.381	0.934		610	Prec_Warmest_Quarter, Prec_Coldest_Quarter
	286	3369_27	G	A		639	2		1110	9997_13	0.385	0.923		611	Prec_Warmest_Quarter
	287	3379_34	G	A		640	4		1115	10066_21	0.371	0.963		612	Prec_Warmest_Quarter, Prec_Coldest_Quarter, wind_speed_mean
	288	3404_42	A	G		642	2		1117	10080_46	0.375	0.951		614	Mean_Diurnal_Range, Isothermality, Temp_Annual_Range, Prec_Warmest_Quarter, Prec_Coldest_Quarter, wind_speed_mean
	289	3406_12	C	T		644	2		1124	10122_27	0.371	0.964		616	Annual_Mean_Temp, Prec_Seasonality, Prec_Coldest_Quarter, solar_radiation_min
	290	3414_15	G	A		645	2		1132	10176_5	0.049	0.103		617	Annual_Mean_Temp, Prec_Driest_Month, Prec_Seasonality, solar_radiation_min
	291	3419_24	A	T		647	1		1134	10179_40	0.375	0.951		621	Prec_Warmest_Quarter
	292	3424_52	C	G		655	2		1137	10221_24	0.371	0.965		622	Prec_Warmest_Quarter
	293	3430_7	C	A		656	2		1139	10238_32	0.379	0.94		625	Prec_Warmest_Quarter, Prec_Coldest_Quarter
	294	3442_8	T	A		657	4		1143	10271_9	0.378	0.944		627	Prec_Seasonality, Prec_Warmest_Quarter
	295	3462_40	T	C		658	2		1144	10273_10	0.391	0.908		628	Prec_Driest_Month, Prec_Seasonality, solar_radiation_min, wind_speed_mean
	296	3471_77	T	G		660	2		1147	10289_42	0.393	0.905		631	Prec_Driest_Month
	297	3473_32	A	G		662	1		1148	10303_11	0.44	0.803		632	Prec_Driest_Month
	298	3486_33	C	T		664	1		1153	10327_70	0.414	0.848		638	Annual_Mean_Temp, Isothermality, Prec_Warmest_Quarter, Prec_Coldest_Quarter, wind_speed_mean
	299	3506_12	T	G		665	3		1155	10348_6	0.379	0.94		639	wind_speed_mean
	300	3516_59	C	T		668	1		1156	10355_33	0.374	0.953		640	Isothermality, Prec_Warmest_Quarter, Prec_Coldest_Quarter, wind_speed_mean
	301	3520_66	A	T		669	1		1158	10374_57	0.368	0.973		642	wind_speed_mean
	302	3542_9	G	A		671	2		1161	10398_15	0.385	0.924		644	Temp_Annual_Range, Prec_Coldest_Quarter, solar_radiation_min, wind_speed_mean
	303	3565_26	A	G		673	1		1165	10426_75	0.371	0.964		646	Annual_Mean_Temp, Prec_Warmest_Quarter, Prec_Coldest_Quarter, wind_speed_mean
	304	3587_34	C	G		675	2		1167	10456_80	0.374	0.953		649	Annual_Mean_Temp, Temp_Annual_Range, Prec_Driest_Month, Prec_Seasonality
	305	3607_12	A	G		677	2		1168	10465_61	0.365	0.982		654	Prec_Seasonality
	306	3610_42	T	G		678	1		1178	10554_19	0.407	0.867		655	Prec_Warmest_Quarter, solar_radiation_min
	307	3614_9	A	G		679	3		1180	10577_62	0.438	0.814		656	Prec_Coldest_Quarter
	308	3642_25	C	T		682	2		1182	10602_129	0.367	0.978		657	Mean_Diurnal_Range, Isothermality, Temp_Annual_Range, Prec_Warmest_Quarter
	309	3651_43	T	C		683	2		1183	10605_33	0.436	0.803		658	Prec_Seasonality, solar_radiation_min, wind_speed_mean
	310	3653_43	G	T		684	4		1188	10665_23	0.386	0.921		659	Prec_Driest_Month, Prec_Warmest_Quarter, wind_speed_mean
	311	3683_15	T	C		685	1		1190	10676_54	0.389	0.914		660	wind_speed_mean
	312	3707_14	A	T		689	1		1191	10681_57	0.413	0.857		663	Prec_Coldest_Quarter
	313	3708_27	C	T		690	1		1192	10705_9	0.412	0.862		665	Isothermality, Temp_Annual_Range, Prec_Warmest_Quarter, solar_radiation_min
	314	3718_73	C	A		692	1		1194	10725_88	0.407	0.87		667	Mean_Diurnal_Range, Isothermality, Prec_Warmest_Quarter, Prec_Coldest_Quarter
	315	3723_71	C	T		693	1		1197	10740_16	0.405	0.878		670	Prec_Driest_Month
	316	3736_27	C	T		694	4		1198	10748_63	0.42	0.834		671	Isothermality, Temp_Annual_Range, Prec_Seasonality, Prec_Warmest_Quarter, solar_radiation_min
	317	3739_11	C	G		698	1		1200	10750_7	0.372	0.961		672	Prec_Driest_Month, Prec_Seasonality
	318	3744_38	A	G		699	2		1202	10763_15	0.388	0.913		674	Annual_Prec, Prec_Coldest_Quarter, wind_speed_mean
	319	3748_26	T	G		701	4		1211	10798_14	0.428	0.829		675	Annual_Mean_Temp, Isothermality, Temp_Annual_Range, Annual_Prec, Prec_Warmest_Quarter, Prec_Coldest_Quarter, solar_radiation_min
	320	3755_96	G	T		705	2		1212	10799_85	0.4	0.888		676	Prec_Driest_Month, Prec_Coldest_Quarter
	321	3764_55	A	G		706	1		1218	10816_7	0.366	0.979		679	Isothermality, Prec_Coldest_Quarter
	322	3768_10	A	G		709	1		1221	10835_50	0.393	0.901		680	Prec_Driest_Month
	323	3770_31	A	C		710	4		1223	10853_30	0.411	0.858		681	wind_speed_mean
	324	3801_30	A	G		713	1		1225	10875_6	0.396	0.894		682	Prec_Driest_Month, Prec_Warmest_Quarter, Prec_Coldest_Quarter, wind_speed_mean
	325	3802_8	A	G		719	1		1226	10878_118	0.379	0.94		683	Annual_Mean_Temp, Isothermality, Prec_Seasonality, Prec_Warmest_Quarter, solar_radiation_min
	326	3803_19	T	A		721	1		1229	10917_94	0.365	0.984		684	Temp_Annual_Range, Prec_Seasonality, Prec_Warmest_Quarter, Prec_Coldest_Quarter, solar_radiation_min
	327	3806_10	T	G		724	3		1238	10962_54	0.367	0.977		686	Prec_Warmest_Quarter
	328	3826_11	T	C		726	1		1239	10966_54	0.028	0.022		691	Prec_Warmest_Quarter
	329	3843_65	C	G		729	1		1241	10975_57	0.025	0.02		694	Prec_Warmest_Quarter, Prec_Coldest_Quarter
	330	3845_23	G	A		733	1		1246	11026_32	0.401	0.881		697	Prec_Driest_Month
	331	3868_69	G	A		735	3		1249	11042_56	0.371	0.962		700	Prec_Coldest_Quarter
	332	3878_28	A	C		736	3		1252	11067_23	0.381	0.934		701	Prec_Warmest_Quarter, Prec_Coldest_Quarter
	333	3883_54	T	C		738	3		1254	11075_91	0.435	0.828		702	Prec_Warmest_Quarter, wind_speed_mean
	334	3891_49	A	T		739	1		1261	11118_18	0.379	0.94		705	Prec_Seasonality
	335	3903_51	C	T		741	1		1269	11153_18	0.442	0.82		708	Isothermality, Prec_Seasonality, Prec_Coldest_Quarter
	336	3904_6	T	C		742	2		1270	11154_15	0.384	0.924		710	Isothermality, Prec_Warmest_Quarter
	337	3910_19	A	G		744	1		1274	11182_33	0.375	0.953		712	Temp_Annual_Range, Prec_Warmest_Quarter, Prec_Coldest_Quarter
	338	3920_15	T	G		745	1		1276	11205_22	0.368	0.975		714	Prec_Coldest_Quarter
	339	3929_132	T	G		747	1		1278	11229_11	0.373	0.957		716	Isothermality, Temp_Annual_Range, Prec_Coldest_Quarter, solar_radiation_min, wind_speed_mean
	340	3951_12	C	T		749	2		1280	11240_42	0.383	0.928		718	Prec_Driest_Month
	341	3954_43	A	G		750	1		1282	11247_36	0.382	0.932		720	Isothermality, Prec_Warmest_Quarter, Prec_Coldest_Quarter
	342	3959_33	C	T		753	4		1285	11271_18	0.368	0.972		723	Prec_Warmest_Quarter
	343	3969_53	T	A		757	1		1295	11378_45	0.369	0.969		724	Prec_Seasonality, Prec_Coldest_Quarter, solar_radiation_min
	344	3974_7	G	A		758	2		1299	11406_24	0.379	0.941		727	Prec_Driest_Month, Prec_Seasonality
	345	3980_12	G	A		759	2		1304	11427_16	0.367	0.977		728	Temp_Annual_Range, Prec_Warmest_Quarter, Prec_Coldest_Quarter, solar_radiation_min
	346	3981_9	A	T		761	1		1305	11436_11	0.374	0.953		730	Prec_Driest_Month, wind_speed_mean
	347	3984_65	A	G		763	3		1307	11459_75	0.372	0.962		731	Isothermality, Prec_Coldest_Quarter
	348	3993_50	C	T		764	2		1319	11555_34	0.049	0.103		732	Isothermality, Prec_Coldest_Quarter
	349	3994_30	T	A		767	2		1322	11578_32	0.392	0.9		734	Annual_Mean_Temp, Prec_Warmest_Quarter, Prec_Coldest_Quarter, solar_radiation_min
	350	3997_44	C	T		769	1		1327	11628_7	0.38	0.935		735	Isothermality, Prec_Coldest_Quarter
	351	4012_46	G	T		773	4		1328	11635_83	0.373	0.958		736	Mean_Diurnal_Range, Temp_Annual_Range, Prec_Warmest_Quarter, Prec_Coldest_Quarter
	352	4028_29	C	G		777	2		1330	11655_13	0.251	0.271		738	Annual_Mean_Temp, Isothermality, Temp_Annual_Range, solar_radiation_min, wind_speed_mean
	353	4050_37	A	G		779	1		1334	11676_32	0.402	0.878		740	wind_speed_mean
	354	4071_24	A	G		780	1		1339	11687_60	0.385	0.921		749	wind_speed_mean
	355	4076_38	C	T		782	2		1341	11706_45	0.371	0.963		753	Prec_Warmest_Quarter, Prec_Coldest_Quarter
	356	4081_21	C	G		786	1		1346	11744_25	0.097	0.216		754	Prec_Coldest_Quarter
	357	4084_35	T	A		788	1		1351	11818_39	0.422	0.844		755	Prec_Driest_Month, wind_speed_mean
	358	4113_9	A	G		790	3		1354	11835_54	0.373	0.959		756	wind_speed_mean
	359	4114_28	G	C		791	1		1356	11855_17	0.392	0.906		758	Isothermality, Temp_Annual_Range, Prec_Driest_Month, Prec_Seasonality, solar_radiation_min
	360	4116_45	G	T		792	1		1358	11872_24	0.35	0.868		759	Prec_Seasonality, Prec_Coldest_Quarter, solar_radiation_min
	361	4117_41	A	G		793	2		1360	11877_36	0.373	0.958		760	Prec_Coldest_Quarter
	362	4130_18	A	T		795	1		1366	11939_16	0.378	0.943		763	Annual_Prec, Prec_Driest_Month, Prec_Seasonality, Prec_Coldest_Quarter
	363	4133_28	G	T		796	3		1369	11981_29	0.366	0.98		766	Prec_Coldest_Quarter, wind_speed_mean
	364	4140_18	T	C		797	1		1371	11999_28	0.401	0.886		767	Prec_Coldest_Quarter, wind_speed_mean
	365	4142_38	T	A		801	1		1375	12029_40	0.364	0.988		771	Prec_Driest_Month, Prec_Seasonality
	366	4153_50	G	T		803	1		1376	12038_63	0.379	0.941		772	Prec_Coldest_Quarter
	367	4175_15	C	T		806	3		1378	12052_59	0.426	0.822		773	Prec_Warmest_Quarter, Prec_Coldest_Quarter
	368	4177_42	C	G		807	2		1381	12077_89	0.406	0.868		775	Annual_Prec, Prec_Driest_Month, Prec_Coldest_Quarter, wind_speed_mean
	369	4191_15	C	T		810	2		1382	12081_25	0.284	0.277		776	Prec_Driest_Month, Prec_Seasonality, solar_radiation_min
	370	4201_47	G	C		811	1		1383	12085_24	0.37	0.966		777	Prec_Warmest_Quarter
	371	4202_34	A	C		814	1		1389	12115_39	0.378	0.942		778	Temp_Annual_Range, Prec_Seasonality, Prec_Coldest_Quarter
	372	4209_46	G	T		815	1		1395	12196_34	0.402	0.88		779	Annual_Mean_Temp, Mean_Diurnal_Range, Temp_Annual_Range, Prec_Warmest_Quarter, solar_radiation_min
	373	4218_54	T	C		820	2		1399	12232_36	0.369	0.969		782	Prec_Driest_Month, Prec_Seasonality, solar_radiation_min
	374	4234_40	T	C		821	1		1400	12234_113	0.395	0.894		783	Prec_Driest_Month, Prec_Seasonality, Prec_Warmest_Quarter, Prec_Coldest_Quarter
	375	4249_71	C	T		823	1		1402	12243_47	0.371	0.964		784	Isothermality, Prec_Driest_Month, Prec_Seasonality, solar_radiation_min
	376	4271_16	G	A		825	1		1406	12281_17	0.403	0.878		785	Prec_Seasonality
	377	4277_21	G	A		838	1		1409	12294_71	0.415	0.858		787	Prec_Warmest_Quarter
	378	4309_30	T	C		840	1		1410	12295_43	0.373	0.957		789	Prec_Warmest_Quarter, Prec_Coldest_Quarter, solar_radiation_min, wind_speed_mean
	379	4324_69	G	A		841	1		1411	12324_23	0.378	0.942		790	Annual_Mean_Temp, Prec_Warmest_Quarter, Prec_Coldest_Quarter
	380	4341_11	G	A		845	2		1414	12335_9	0.416	0.847		793	wind_speed_mean
	381	4342_43	T	C		846	1		1418	12377_32	0.375	0.953		796	Prec_Warmest_Quarter
	382	4344_64	C	T		847	2		1424	12468_61	0.447	0.815		798	Prec_Warmest_Quarter
	383	4347_53	C	T		848	4		1427	12481_54	0.386	0.921		803	Prec_Driest_Month
	384	4360_71	T	G		850	1		1429	12500_18	0.394	0.899		806	Annual_Mean_Temp, Prec_Warmest_Quarter
	385	4365_59	T	C		851	2		1435	12524_12	0.387	0.919		807	Isothermality, Temp_Annual_Range, Prec_Driest_Month, Prec_Seasonality, solar_radiation_min, wind_speed_mean
	386	4368_123	A	G		854	1		1441	12558_104	0.376	0.949		809	Prec_Coldest_Quarter
	387	4369_16	A	C		856	1		1445	12577_67	0.374	0.952		810	Prec_Seasonality
	388	4380_12	C	A		857	1		1446	12584_27	0.375	0.952		812	Prec_Warmest_Quarter
	389	4383_36	A	G		864	1		1455	12636_129	0.371	0.964		813	Prec_Driest_Month, wind_speed_mean
	390	4407_27	C	T		866	1		1460	12654_15	0.366	0.979		817	Prec_Driest_Month
	391	4418_32	T	A		868	4		1462	12697_41	0.382	0.93		820	Isothermality, Prec_Coldest_Quarter, solar_radiation_min
	392	4419_74	T	C		878	1		1469	12748_40	0.39	0.909		826	Prec_Driest_Month, Prec_Coldest_Quarter, wind_speed_mean
	393	4422_36	A	C		880	2		1481	12831_16	0.421	0.848		827	Prec_Driest_Month, Prec_Seasonality, solar_radiation_min
	394	4425_36	T	C		881	3		1483	12849_119	0.222	0.582		830	Prec_Driest_Month, wind_speed_mean
	395	4435_19	T	G		887	1		1489	12881_43	0.371	0.963		833	wind_speed_mean
	396	4439_42	T	A		888	2		1493	12930_80	0.374	0.954		835	Prec_Seasonality, solar_radiation_min
	397	4446_47	G	C		891	3		1497	12960_36	0.371	0.964		836	Prec_Seasonality, Prec_Warmest_Quarter
	398	4447_35	A	C		892	3		1502	12980_33	0.368	0.973		837	Temp_Annual_Range, Prec_Seasonality, Prec_Coldest_Quarter, solar_radiation_min
	399	4457_25	G	T		893	4		1503	12983_28	0.387	0.918		839	Prec_Driest_Month, Prec_Coldest_Quarter, solar_radiation_min
	400	4474_5	A	G		895	1		1505	12995_23	0.381	0.936		842	Prec_Warmest_Quarter
	401	4482_46	G	A		897	3		1506	12998_17	0.394	0.901		845	Isothermality, Prec_Driest_Month, Prec_Seasonality, solar_radiation_min, wind_speed_mean
	402	4499_78	A	G		899	1		1507	13002_46	0.362	0.993		847	solar_radiation_min, wind_speed_mean
	403	4514_35	T	G		901	2		1508	13012_25	0.416	0.851		848	Mean_Diurnal_Range, Isothermality, Temp_Annual_Range, Prec_Warmest_Quarter
	404	4540_22	A	G		902	2		1512	13026_11	0.4	0.884		851	wind_speed_mean
	405	4548_45	C	A		903	1		1514	13034_5	0.37	0.968		859	Prec_Warmest_Quarter, Prec_Coldest_Quarter
	406	4552_20	A	C		904	1		1518	13044_13	0.39	0.912		861	Prec_Seasonality
	407	4556_36	C	G		908	1		1521	13067_23	0.376	0.946		863	Prec_Driest_Month, Prec_Coldest_Quarter
	408	4558_19	A	G		913	3		1522	13068_21	0.366	0.981		865	Isothermality, Prec_Driest_Month, Prec_Seasonality, solar_radiation_min
	409	4572_17	A	G		916	2		1524	13076_97	0.377	0.947		871	Annual_Mean_Temp, Isothermality, Temp_Annual_Range, Prec_Seasonality, Prec_Warmest_Quarter, Prec_Coldest_Quarter, solar_radiation_min
	410	4573_17	T	G		917	1		1527	13104_22	0.39	0.91		876	Prec_Coldest_Quarter
	411	4575_41	T	C		926	1		1535	13206_50	0.441	0.82		877	Prec_Coldest_Quarter
	412	4576_76	G	A		927	1		1536	13210_23	0.421	0.832		879	Isothermality, Temp_Annual_Range, Prec_Driest_Month, Prec_Seasonality, solar_radiation_min
	413	4577_12	A	G		929	4		1539	13220_43	0.372	0.961		880	Annual_Mean_Temp, Temp_Annual_Range, Prec_Warmest_Quarter, Prec_Coldest_Quarter
	414	4586_14	G	C		930	3		1543	13238_39	0.372	0.962		881	Prec_Driest_Month, Prec_Warmest_Quarter, Prec_Coldest_Quarter, wind_speed_mean
	415	4589_22	G	A		932	4		1545	13252_32	0.387	0.918		883	Prec_Coldest_Quarter
	416	4598_44	C	A		934	3		1550	13292_8	0.37	0.966		886	Annual_Mean_Temp, Prec_Driest_Month, Prec_Seasonality, solar_radiation_min
	417	4600_85	T	C		935	1		1551	13306_73	0.387	0.916		889	Mean_Diurnal_Range, Temp_Annual_Range, Prec_Driest_Month, Prec_Seasonality, Prec_Warmest_Quarter, Prec_Coldest_Quarter
	418	4611_34	C	A		936	4		1552	13325_49	0.399	0.888		891	Annual_Mean_Temp, Isothermality, Prec_Warmest_Quarter, Prec_Coldest_Quarter
	419	4616_37	T	C		941	1		1553	13334_46	0.366	0.979		892	Prec_Warmest_Quarter
	420	4630_24	C	T		942	2		1556	13348_37	0.378	0.944		893	Prec_Warmest_Quarter, Prec_Coldest_Quarter
	421	4631_24	G	A		947	1		1561	13394_6	0.366	0.98		894	Prec_Coldest_Quarter
	422	4640_48	A	G		948	1		1566	13439_21	0.377	0.947		896	Prec_Driest_Month
	423	4643_67	T	G		949	1		1568	13446_19	0.374	0.953		897	Isothermality, Prec_Warmest_Quarter, Prec_Coldest_Quarter
	424	4654_33	T	C		950	1		1570	13463_11	0.401	0.886		902	Prec_Warmest_Quarter, wind_speed_mean
	425	4690_106	G	C		952	1		1572	13496_32	0.252	0.274		906	Annual_Mean_Temp, Isothermality, Temp_Annual_Range, Prec_Seasonality, Prec_Warmest_Quarter, Prec_Coldest_Quarter
	426	4702_15	C	A		953	1		1573	13503_99	0.378	0.942		907	Isothermality, Prec_Warmest_Quarter, Prec_Coldest_Quarter, wind_speed_mean
	427	4705_27	T	C		956	1		1574	13508_31	0.375	0.951		908	Prec_Driest_Month
	428	4722_39	C	G		960	1		1575	13525_16	0.39	0.907		913	Annual_Mean_Temp, Isothermality, Temp_Annual_Range, Prec_Warmest_Quarter
	429	4736_14	G	C		961	2		1576	13531_44	0.38	0.938		916	Prec_Driest_Month, Prec_Coldest_Quarter
	430	4740_40	C	T		962	1		1577	13539_23	0.388	0.916		920	Isothermality, Temp_Annual_Range, Prec_Warmest_Quarter, Prec_Coldest_Quarter
	431	4786_9	T	C		963	1		1581	13573_26	0.368	0.974		923	Prec_Driest_Month
	432	4801_9	A	T		965	4		1582	13580_61	0.37	0.966		924	Prec_Driest_Month
	433	4805_31	C	T		971	1		1584	13608_8	0.394	0.899		929	Temp_Annual_Range, Prec_Warmest_Quarter, Prec_Coldest_Quarter
	434	4812_34	G	A		972	1		1592	13647_24	0.173	0.41		930	Isothermality, Prec_Driest_Month, Prec_Warmest_Quarter
	435	4823_47	C	A		975	1		1594	13668_21	0.373	0.956		931	Prec_Coldest_Quarter
	436	4826_20	G	C		977	1		1595	13671_5	0.367	0.976		932	Mean_Diurnal_Range, Temp_Annual_Range, Prec_Warmest_Quarter
	437	4829_6	A	T		978	4		1597	13676_28	0.097	0.216		933	solar_radiation_min
	438	4832_23	G	A		980	2		1603	13714_31	0.424	0.839		934	Isothermality, Temp_Annual_Range, Prec_Warmest_Quarter, Prec_Coldest_Quarter
	439	4833_33	G	A		983	3		1610	13770_5	0.415	0.858		936	Prec_Driest_Month, wind_speed_mean
	440	4837_39	G	C		986	1		1613	13794_72	0.362	0.993		937	Temp_Annual_Range, Prec_Warmest_Quarter
	441	4845_64	T	C		987	1		1614	13795_64	0.431	0.833		939	Prec_Seasonality, Prec_Coldest_Quarter, wind_speed_mean
	442	4880_21	A	G		989	1		1616	13815_8	0.381	0.935		942	Prec_Warmest_Quarter, Prec_Coldest_Quarter, solar_radiation_min, wind_speed_mean
	443	4883_106	C	T		991	1		1617	13829_7	0.382	0.931		943	Prec_Warmest_Quarter
	444	4887_137	A	G		994	1		1618	13832_44	0.376	0.949		945	Prec_Seasonality, Prec_Warmest_Quarter, solar_radiation_min
	445	4889_24	A	T		995	4		1619	13834_18	0.366	0.981		951	Prec_Coldest_Quarter
	446	4893_100	G	C		997	1		1621	13842_26	0.406	0.868		954	Annual_Mean_Temp, Prec_Seasonality, Prec_Warmest_Quarter
	447	4894_106	G	A		999	1		1623	13863_28	0.366	0.981		955	Isothermality, Temp_Annual_Range, Prec_Coldest_Quarter
	448	4910_59	A	C		1000	2		1625	13878_42	0.413	0.855		959	Prec_Driest_Month, wind_speed_mean
	449	4911_15	T	G		1003	1		1632	13931_57	0.374	0.954		961	Prec_Driest_Month, Prec_Coldest_Quarter, wind_speed_mean
	450	4912_52	G	T		1013	1		1633	13932_19	0.426	0.839		965	Prec_Warmest_Quarter, Prec_Coldest_Quarter
	451	4919_8	C	T		1014	2		1635	13941_36	0.397	0.89		966	Prec_Driest_Month, Prec_Seasonality
	452	4921_7	T	C		1022	3		1636	13954_43	0.39	0.912		967	Prec_Driest_Month, Prec_Seasonality, Prec_Coldest_Quarter, solar_radiation_min
	453	4923_15	A	G		1025	1		1645	14020_53	0.371	0.962		970	Temp_Annual_Range, Prec_Seasonality, Prec_Coldest_Quarter
	454	4927_6	A	T		1026	1		1647	14037_31	0.379	0.94		976	Annual_Mean_Temp, Isothermality, Temp_Annual_Range, Prec_Driest_Month, Prec_Seasonality, Prec_Warmest_Quarter, solar_radiation_min
	455	4947_10	C	G		1029	1		1654	14111_9	0.368	0.974		978	Mean_Diurnal_Range, Isothermality, Temp_Annual_Range, Prec_Warmest_Quarter
	456	4959_69	A	G		1032	2		1656	14124_59	0.387	0.917		980	Isothermality, Temp_Annual_Range, Prec_Seasonality, Prec_Warmest_Quarter, solar_radiation_min, wind_speed_mean
	457	4970_69	A	T		1033	4		1661	14172_34	0.369	0.969		981	Prec_Driest_Month, Prec_Seasonality
	458	4971_35	T	C		1035	1		1663	14174_10	0.387	0.918		982	Isothermality, Prec_Warmest_Quarter, Prec_Coldest_Quarter
	459	4974_18	A	T		1040	1		1664	14181_37	0.002	0.005		983	Isothermality, Temp_Annual_Range, Prec_Warmest_Quarter, Prec_Coldest_Quarter
	460	4979_59	T	C		1042	2		1665	14183_12	0.381	0.934		984	Prec_Coldest_Quarter
	461	4981_38	T	C		1045	2		1672	14250_89	0.375	0.953		988	Prec_Seasonality
	462	4984_39	A	C		1047	1		1678	14332_9	0.378	0.942		994	Isothermality, Prec_Driest_Month, Prec_Seasonality, Prec_Coldest_Quarter
	463	5033_8	C	T		1048	1		1681	14351_11	0.37	0.965		995	Prec_Warmest_Quarter, Prec_Coldest_Quarter
	464	5034_92	T	G		1053	1		1686	14404_48	0.375	0.952		996	Prec_Driest_Month
	465	5035_35	C	A		1056	2		1687	14429_41	0.373	0.958		1000	wind_speed_mean
	466	5052_32	A	T		1058	1		1691	14444_35	0.367	0.977		1001	Annual_Mean_Temp, Prec_Driest_Month, Prec_Warmest_Quarter, wind_speed_mean
	467	5062_27	T	C		1062	1		1692	14452_5	0.375	0.951		1005	Prec_Warmest_Quarter, Prec_Coldest_Quarter
	468	5072_123	T	G		1067	1		1695	14468_27	0.365	0.982		1006	Isothermality, Temp_Annual_Range, Prec_Coldest_Quarter, solar_radiation_min
	469	5079_93	C	T		1068	1		1696	14469_14	0.371	0.962		1008	Prec_Coldest_Quarter
	470	5092_21	G	A		1070	4		1700	14521_40	0.378	0.942		1010	Prec_Driest_Month, Prec_Seasonality
	471	5108_42	T	C		1072	1		1702	14534_58	0.376	0.949		1011	Annual_Prec, Prec_Driest_Month, Prec_Coldest_Quarter, wind_speed_mean
	472	5109_50	C	G		1078	2		1703	14535_46	0.367	0.975		1014	Prec_Driest_Month, Prec_Seasonality, Prec_Warmest_Quarter, solar_radiation_min, wind_speed_mean
	473	5113_49	C	A		1082	2		1709	14569_39	0.381	0.935		1016	Prec_Driest_Month, Prec_Seasonality
	474	5131_47	G	T		1085	1		1710	14571_72	0.395	0.9		1017	Annual_Prec, Prec_Driest_Month, Prec_Coldest_Quarter, wind_speed_mean
	475	5149_30	G	A		1087	3		1713	14579_24	0.415	0.856		1019	Temp_Annual_Range, Prec_Driest_Month
	476	5162_72	C	T		1089	4		1714	14594_17	0.373	0.957		1021	Prec_Driest_Month, wind_speed_mean
	477	5168_21	A	G		1090	2		1716	14603_38	0.396	0.893		1022	Prec_Warmest_Quarter, Prec_Coldest_Quarter
	478	5171_20	A	C		1094	4		1718	14616_38	0.423	0.83		1024	solar_radiation_min
	479	5184_9	A	G		1097	1		1722	14634_21	0.386	0.921		1028	Prec_Warmest_Quarter
	480	5191_32	G	A		1099	1		1725	14663_57	0.071	0.038		1032	Prec_Coldest_Quarter
	481	5193_9	A	G		1102	1		1727	14677_11	0.368	0.974		1033	Isothermality, Prec_Warmest_Quarter, Prec_Coldest_Quarter
	482	5196_5	A	G		1103	2		1728	14688_95	0.377	0.947		1034	Annual_Mean_Temp, Prec_Driest_Month, Prec_Seasonality, solar_radiation_min
	483	5209_6	T	A		1111	1		1729	14717_20	0.374	0.956		1037	Prec_Warmest_Quarter
	484	5223_53	C	T		1114	1		1733	14738_43	0.428	0.831		1038	Prec_Driest_Month, Prec_Seasonality
	485	5229_8	C	T		1120	1		1736	14752_19	0.371	0.963		1041	Prec_Coldest_Quarter
	486	5240_37	C	T		1121	1		1737	14753_12	0.379	0.94		1042	Prec_Driest_Month, Prec_Seasonality, solar_radiation_min
	487	5242_54	G	C		1123	1		1738	14761_75	0.387	0.916		1045	Mean_Diurnal_Range, Temp_Annual_Range, solar_radiation_min
	488	5247_41	A	G		1125	1		1739	14762_75	0.366	0.981		1050	Mean_Diurnal_Range, Prec_Driest_Month, Prec_Warmest_Quarter, Prec_Coldest_Quarter
	489	5261_20	T	G		1126	1		1742	14767_7	0.426	0.838		1055	Prec_Coldest_Quarter
	490	5270_26	G	C		1128	1		1746	14802_20	0.374	0.955		1056	wind_speed_mean
	491	5275_17	T	C		1131	1		1748	14810_58	0.368	0.974		1057	Annual_Mean_Temp, Annual_Prec, Prec_Driest_Month, Prec_Coldest_Quarter, wind_speed_mean
	492	5297_19	C	T		1133	3		1750	14841_21	0.245	0.667		1060	Prec_Driest_Month, Prec_Seasonality
	493	5305_31	C	T		1138	1		1751	14845_20	0.376	0.949		1063	Prec_Seasonality
	494	5315_29	T	C		1142	1		1756	14880_14	0.427	0.838		1064	Prec_Driest_Month, Prec_Warmest_Quarter
	495	5322_71	C	A		1146	2		1760	14899_94	0.368	0.973		1066	Prec_Coldest_Quarter
	496	5348_26	T	A		1149	3		1763	14921_61	0.367	0.977		1070	Prec_Warmest_Quarter, Prec_Coldest_Quarter
	497	5349_15	C	G		1150	3		1764	14930_75	0.377	0.947		1071	Prec_Coldest_Quarter
	498	5356_45	C	A		1151	1		1765	14937_48	0.38	0.936		1074	wind_speed_mean
	499	5360_25	A	G		1162	2		1766	14941_44	0.42	0.839		1075	Prec_Coldest_Quarter
	500	5362_43	A	C		1164	1		1767	14947_27	0.377	0.946		1076	Prec_Warmest_Quarter, Prec_Coldest_Quarter, wind_speed_mean
	501	5377_39	A	G		1171	1		1774	15001_56	0.371	0.963		1078	Prec_Coldest_Quarter, wind_speed_mean
	502	5395_12	C	A		1173	1		1778	15029_8	0.364	0.986		1082	solar_radiation_min
	503	5428_50	C	A		1174	4		1780	15031_35	0.396	0.891		1087	Annual_Mean_Temp, Isothermality, Prec_Driest_Month, Prec_Seasonality, Prec_Warmest_Quarter, Prec_Coldest_Quarter
	504	5445_33	A	C		1175	3		1781	15042_38	0.42	0.834		1089	Annual_Mean_Temp, Temp_Annual_Range, Prec_Warmest_Quarter
	505	5447_24	G	C		1177	1		1787	15092_13	0.421	0.833		1090	Mean_Diurnal_Range, Isothermality, Prec_Warmest_Quarter, wind_speed_mean
	506	5453_35	T	C		1181	4		1788	15101_92	0.375	0.951		1091	Prec_Warmest_Quarter
	507	5454_54	C	A		1184	1		1793	15139_70	0.37	0.968		1092	Prec_Warmest_Quarter
	508	5468_42	C	A		1185	2		1794	15141_26	0.374	0.954		1093	Prec_Driest_Month
	509	5472_27	A	T		1186	1		1800	15199_22	0.378	0.943		1094	Prec_Warmest_Quarter
	510	5488_53	T	G		1189	2		1803	15218_32	0.369	0.971		1095	Temp_Annual_Range, Prec_Warmest_Quarter, Prec_Coldest_Quarter
	511	5489_29	A	T		1196	2		1805	15237_12	0.392	0.905		1100	Prec_Coldest_Quarter
	512	5498_51	A	G		1201	1		1806	15239_61	0.386	0.92		1101	Prec_Coldest_Quarter, wind_speed_mean
	513	5502_24	A	G		1205	1		1808	15244_63	0.389	0.912		1102	Mean_Diurnal_Range, Temp_Annual_Range, Prec_Warmest_Quarter
	514	5503_25	A	G		1206	1		1811	15276_13	0.379	0.937		1103	Prec_Driest_Month, Prec_Coldest_Quarter
	515	5505_54	T	C		1207	3		1813	15298_57	0.382	0.931		1104	Prec_Driest_Month
	516	5522_86	C	T		1208	3		1816	15304_19	0.369	0.971		1106	Prec_Driest_Month
	517	5533_128	T	G		1209	1		1820	15358_27	0.124	0.286		1107	Prec_Driest_Month, Prec_Coldest_Quarter, wind_speed_mean
	518	5541_79	A	G		1210	3		1825	15388_37	0.373	0.957		1108	Prec_Driest_Month
	519	5554_34	G	A		1216	1		1826	15393_50	0.371	0.963		1112	Temp_Annual_Range, Prec_Driest_Month, Prec_Seasonality, Prec_Warmest_Quarter, solar_radiation_min
	520	5557_93	A	G		1217	4		1827	15400_34	0.364	0.987		1113	Prec_Warmest_Quarter, Prec_Coldest_Quarter
	521	5569_86	C	T		1219	1		1830	15421_35	0.428	0.831		1115	wind_speed_mean
	522	5582_33	T	A		1220	1		1831	15433_8	0.37	0.967		1116	Annual_Prec, Prec_Driest_Month, Prec_Coldest_Quarter, wind_speed_mean
	523	5591_14	G	C		1224	1		1833	15439_79	0.43	0.812		1117	Isothermality, Temp_Annual_Range, Prec_Warmest_Quarter, Prec_Coldest_Quarter, solar_radiation_min
	524	5605_9	G	T		1231	1		1836	15477_29	0.367	0.977		1118	Prec_Coldest_Quarter
	525	5613_15	T	C		1232	1		1839	15490_94	0.396	0.897		1119	Annual_Mean_Temp, Isothermality, Temp_Annual_Range, Prec_Driest_Month, Prec_Warmest_Quarter, Prec_Coldest_Quarter, solar_radiation_min
	526	5617_44	T	G		1236	2		1840	15522_37	0.483	0.916		1122	Prec_Driest_Month
	527	5649_24	T	C		1237	1		1841	15527_5	0.374	0.954		1129	Prec_Driest_Month, Prec_Seasonality
	528	5656_38	C	T		1240	2		1846	15580_45	0.37	0.967		1132	Isothermality, Prec_Warmest_Quarter, Prec_Coldest_Quarter
	529	5660_34	G	A		1243	2		1848	15598_30	0.387	0.917		1139	Annual_Mean_Temp, Prec_Warmest_Quarter, Prec_Coldest_Quarter
	530	5661_12	A	G		1253	2		1849	15613_41	0.364	0.985		1140	Prec_Driest_Month
	531	5676_23	C	T		1256	1		1853	15664_13	0.425	0.836		1143	Annual_Mean_Temp, Prec_Warmest_Quarter
	532	5709_28	C	T		1262	1		1857	15691_35	0.424	0.825		1144	Isothermality, Prec_Warmest_Quarter, Prec_Coldest_Quarter
	533	5724_20	T	C		1263	2		1858	15696_48	0.369	0.971		1145	Prec_Warmest_Quarter, wind_speed_mean
	534	5744_28	C	A		1265	1		1861	15709_50	0.366	0.98		1146	Prec_Seasonality, solar_radiation_min, wind_speed_mean
	535	5748_131	A	G		1266	3		1863	15736_9	0.372	0.96		1148	Prec_Driest_Month, Prec_Seasonality, Prec_Coldest_Quarter, solar_radiation_min
	536	5760_23	C	T		1267	1		1864	15738_31	0.371	0.962		1149	Prec_Warmest_Quarter
	537	5761_27	A	T		1268	3		1868	15750_16	0.386	0.921		1150	Annual_Mean_Temp, Isothermality, Prec_Warmest_Quarter, Prec_Coldest_Quarter
	538	5769_91	C	G		1272	2		1870	15764_31	0.368	0.975		1152	Prec_Warmest_Quarter
	539	5770_18	C	A		1273	1		1871	15765_41	0.376	0.947		1153	Prec_Seasonality
	540	5771_42	T	C		1277	1		1877	15804_43	0.377	0.946		1154	Prec_Driest_Month, Prec_Seasonality
	541	5781_5	A	C		1283	3		1878	15810_21	0.403	0.881		1162	Isothermality
	542	5784_9	A	G		1284	2		1885	15899_45	0.372	0.962		1163	Mean_Diurnal_Range, Isothermality, Prec_Coldest_Quarter, wind_speed_mean
	543	5801_32	G	C		1286	3		1886	15901_67	0.366	0.98		1166	Prec_Seasonality
	544	5812_67	A	G		1297	1		1894	15977_6	0.422	0.84		1167	Prec_Seasonality
	545	5818_68	G	C		1300	1		1898	16006_12	0.372	0.962		1172	Annual_Mean_Temp, Isothermality, Temp_Annual_Range, Prec_Driest_Month, Prec_Seasonality, solar_radiation_min, wind_speed_mean
	546	5822_63	T	A		1303	2		1900	16023_78	0.443	0.805		1174	Prec_Driest_Month, Prec_Seasonality, Prec_Warmest_Quarter, wind_speed_mean
	547	5823_10	G	A		1306	1		1906	16061_67	0.366	0.979		1175	Prec_Driest_Month, solar_radiation_min
	548	5828_43	T	C		1308	1		1908	16065_34	0.427	0.825		1177	Isothermality, Temp_Annual_Range, Annual_Prec, Prec_Driest_Month, Prec_Seasonality, Prec_Coldest_Quarter
	549	5831_120	T	G		1309	3		1917	16131_9	0.192	0.453		1179	Isothermality, Temp_Annual_Range, Prec_Seasonality, Prec_Coldest_Quarter, solar_radiation_min
	550	5835_41	A	T		1310	2		1919	16150_36	0.416	0.853		1180	Prec_Coldest_Quarter
	551	5850_41	A	G		1311	1		1921	16176_15	0.382	0.93		1181	Prec_Warmest_Quarter, Prec_Coldest_Quarter
	552	5852_19	T	G		1313	2		1922	16191_47	0.386	0.922		1183	Isothermality, Prec_Driest_Month, Prec_Warmest_Quarter, Prec_Coldest_Quarter, wind_speed_mean
	553	5867_34	C	T		1316	1		1926	16212_94	0.366	0.979		1185	Prec_Coldest_Quarter, solar_radiation_min
	554	5886_13	T	A		1318	2		1927	16217_49	0.371	0.964		1188	Prec_Driest_Month
	555	5892_43	T	C		1320	1		1934	16254_23	0.395	0.899		1189	Prec_Driest_Month, wind_speed_mean
	556	5905_31	T	C		1321	1		1938	16298_50	0.402	0.879		1190	Prec_Driest_Month, Prec_Seasonality, wind_speed_mean
	557	5918_75	A	G		1323	1		1940	16300_137	0.421	0.839		1191	Isothermality
	558	5938_30	A	T		1324	1		1941	16302_26	0.377	0.945		1192	Prec_Coldest_Quarter
	559	5974_12	A	G		1326	2		1950	16392_69	0.369	0.971		1193	Prec_Warmest_Quarter, Prec_Coldest_Quarter
	560	5981_60	T	C		1329	4		1952	16430_45	0.369	0.971		1194	Isothermality, Temp_Annual_Range, Prec_Seasonality, Prec_Coldest_Quarter
	561	5995_109	C	T		1330	3		1953	16439_60	0.391	0.908		1196	wind_speed_mean
	562	5996_18	C	G		1332	1		1954	16442_10	0.386	0.922		1197	Isothermality, Temp_Annual_Range, Prec_Coldest_Quarter, solar_radiation_min, wind_speed_mean
	563	6002_93	G	A		1335	1		1958	16503_15	0.38	0.935		1198	Annual_Mean_Temp, Isothermality, Mean_Temp_Wettest_Quarter, Temp_Annual_Range, Prec_Driest_Month, Prec_Warmest_Quarter, Prec_Coldest_Quarter
	564	6003_10	A	G		1336	1		1962	16533_37	0.375	0.95		1202	Prec_Driest_Month, Prec_Seasonality, Prec_Coldest_Quarter
	565	6041_27	G	A		1337	1		1966	16568_25	0.38	0.938		1203	Prec_Driest_Month
	566	6054_16	A	G		1338	2		1970	16603_17	0.4	0.884		1204	wind_speed_mean
	567	6061_8	T	C		1340	2		1971	16607_106	0.382	0.932		1207	Prec_Warmest_Quarter
	568	6069_16	G	A		1342	2		1977	16649_19	0.446	0.812		1208	Isothermality, Temp_Annual_Range, Annual_Prec, Prec_Driest_Month, Prec_Seasonality, Prec_Coldest_Quarter, solar_radiation_min, wind_speed_mean
	569	6071_15	C	A		1344	3		1981	16681_48	0.406	0.864		1210	Temp_Annual_Range, Prec_Warmest_Quarter, Prec_Coldest_Quarter
	570	6078_64	T	A		1345	1		1984	16724_56	0.383	0.929		1212	Prec_Driest_Month, Prec_Seasonality
	571	6092_40	T	A		1348	2		1990	16759_128	0.38	0.937		1214	Annual_Prec, Prec_Coldest_Quarter, wind_speed_mean
	572	6121_42	T	A		1350	2		1991	16761_45	0.411	0.859		1217	Prec_Warmest_Quarter, Prec_Coldest_Quarter
	573	6124_18	A	G		1352	1		1994	16780_84	0.383	0.929		1218	Prec_Coldest_Quarter
	574	6135_16	G	T		1358	1		2004	16886_32	0.386	0.921		1222	Prec_Coldest_Quarter
	575	6140_9	G	C		1360	4		2005	16890_32	0.393	0.904		1223	Isothermality, Annual_Prec, Prec_Driest_Month, wind_speed_mean
	576	6156_15	G	A		1361	2		2006	16891_20	0.404	0.873		1227	Annual_Prec, Prec_Warmest_Quarter, Prec_Coldest_Quarter
	577	6159_31	C	T		1362	2		2015	16981_62	0.37	0.966		1228	Prec_Warmest_Quarter
	578	6181_22	A	G		1363	1		2016	16994_34	0.366	0.979		1232	Annual_Mean_Temp, Isothermality, Prec_Driest_Month, Prec_Seasonality, Prec_Warmest_Quarter, wind_speed_mean
	579	6183_22	G	C		1364	1		2022	17020_79	0.366	0.979		1233	Prec_Driest_Month, Prec_Seasonality, Prec_Warmest_Quarter, Prec_Coldest_Quarter
	580	6186_35	G	C		1365	1		2028	17043_11	0.372	0.959		1234	Isothermality, Prec_Seasonality, Prec_Warmest_Quarter, Prec_Coldest_Quarter
	581	6190_17	A	G		1367	2		2029	17065_34	0.414	0.86		1236	Prec_Coldest_Quarter
	582	6199_39	C	T		1372	1		2035	17121_25	0.367	0.976		1238	Prec_Seasonality
	583	6224_13	G	C		1377	1		2036	17138_14	0.402	0.876		1239	Prec_Coldest_Quarter
	584	6236_53	A	G		1380	1		2045	17233_60	0.364	0.987		1240	Isothermality, Prec_Driest_Month, Prec_Seasonality, solar_radiation_min, wind_speed_mean
	585	6243_34	C	T		1382	2		2048	17250_7	0.124	0.286		1241	Annual_Mean_Temp, Isothermality, Prec_Driest_Month, Prec_Seasonality
	586	6252_48	T	G		1384	1		2050	17254_10	0.384	0.923		1243	Annual_Mean_Temp, Mean_Diurnal_Range, Temp_Annual_Range, Prec_Warmest_Quarter, Prec_Coldest_Quarter
	587	6257_87	T	G		1386	1		2052	17271_69	0.386	0.922		1246	Isothermality, Prec_Seasonality
	588	6258_75	T	G		1387	1		2060	17326_39	0.383	0.929		1249	Prec_Driest_Month, Prec_Seasonality
	589	6261_72	T	G		1398	1		2061	17328_34	0.393	0.903		1250	Prec_Warmest_Quarter, Prec_Coldest_Quarter
	590	6265_42	A	G		1403	1		2062	17330_56	0.419	0.839		1251	Prec_Coldest_Quarter
	591	6271_47	T	C		1404	1		2069	17375_12	0.396	0.897		1252	Prec_Driest_Month
	592	6282_55	A	G		1405	1		2077	17418_31	0.387	0.917		1253	Isothermality, Annual_Prec, Prec_Driest_Month, Prec_Seasonality, Prec_Coldest_Quarter, solar_radiation_min, wind_speed_mean
	593	6307_23	T	C		1407	2		2078	17432_45	0.369	0.97		1254	Prec_Driest_Month, wind_speed_mean
	594	6320_19	A	G		1412	1		2079	17435_97	0.423	0.836		1257	Temp_Annual_Range, Prec_Coldest_Quarter
	595	6327_53	C	T		1415	1		2083	17449_10	0.37	0.968		1258	Prec_Warmest_Quarter, wind_speed_mean
	596	6334_31	T	G		1416	1		2091	17561_11	0.391	0.904		1259	wind_speed_mean
	597	6340_23	T	C		1417	1		2092	17564_106	0.366	0.981		1260	Isothermality, Annual_Prec, Prec_Coldest_Quarter, solar_radiation_min, wind_speed_mean
	598	6344_41	A	G		1432	1		2095	17621_94	0.382	0.931		1263	Prec_Driest_Month, Prec_Coldest_Quarter
	599	6347_30	A	T		1436	4		2098	17630_104	0.441	0.803		1264	Prec_Warmest_Quarter
	600	6354_36	T	C		1443	2		2101	17640_35	0.364	0.987		1272	Prec_Seasonality, solar_radiation_min
	601	6370_88	C	T		1448	2		2104	17650_12	0.376	0.949		1275	Prec_Coldest_Quarter
	602	6371_12	A	G		1449	2		2111	17716_43	0.43	0.808		1279	Isothermality, Temp_Annual_Range, Prec_Seasonality, Prec_Warmest_Quarter, solar_radiation_min, wind_speed_mean
	603	6397_34	A	G		1453	4		2113	17729_16	0.372	0.962		1280	Prec_Warmest_Quarter
	604	6400_34	G	A		1456	4		2114	17735_34	0.369	0.97		1283	Annual_Mean_Temp, Prec_Warmest_Quarter
	605	6402_8	G	T		1463	1		2115	17758_32	0.352	0.864		1284	Prec_Coldest_Quarter
	606	6405_20	C	A		1466	1		2117	17777_106	0.368	0.972		1286	Temp_Annual_Range, Prec_Seasonality, Prec_Warmest_Quarter, Prec_Coldest_Quarter
	607	6412_49	A	C		1468	1		2119	17788_27	0.144	0.101		1287	Prec_Driest_Month, wind_speed_mean
	608	6413_43	A	G		1470	1		2124	17840_20	0.37	0.966		1289	Prec_Driest_Month
	609	6422_17	A	G		1473	1		2125	17857_12	0.368	0.974		1291	wind_speed_mean
	610	6423_9	A	T		1475	1		2127	17883_6	0.448	0.8		1292	Annual_Mean_Temp, Prec_Driest_Month, Prec_Seasonality
	611	6437_117	C	T		1476	4		2129	17898_33	0.371	0.965		1293	Isothermality, Annual_Prec, Prec_Driest_Month, Prec_Coldest_Quarter, wind_speed_mean
	612	6441_15	T	C		1477	2		2132	17950_41	0.368	0.974		1294	Prec_Driest_Month
	613	6454_61	G	C		1479	4		2144	18017_65	0.366	0.98		1299	Prec_Driest_Month
	614	6461_25	T	C		1481	4		2148	18032_14	0.388	0.916		1301	Mean_Diurnal_Range, Temp_Annual_Range, Prec_Coldest_Quarter
	615	6474_15	A	G		1482	2		2153	18077_35	0.418	0.851		1302	Prec_Warmest_Quarter, wind_speed_mean
	616	6476_35	T	C		1483	2		2159	18111_16	0.377	0.946		1303	Annual_Mean_Temp, Isothermality, Temp_Annual_Range, Prec_Seasonality, Prec_Warmest_Quarter, solar_radiation_min
	617	6479_14	C	T		1487	1		2164	18172_38	0.431	0.827		1304	solar_radiation_min
	618	6484_77	A	G		1488	3		2165	18175_39	0.372	0.961		1309	Annual_Mean_Temp, Prec_Seasonality, Prec_Warmest_Quarter, Prec_Coldest_Quarter
	619	6486_95	A	G		1494	3		2170	18212_41	0	0		1310	Isothermality, Temp_Annual_Range, Prec_Driest_Month, Prec_Seasonality, solar_radiation_min, wind_speed_mean
	620	6503_63	C	T		1496	1		2171	18219_88	0.366	0.979		1313	Prec_Driest_Month, Prec_Seasonality, solar_radiation_min
	621	6513_57	G	T		1499	1		2172	18229_20	0.375	0.952		1314	Prec_Warmest_Quarter, Prec_Coldest_Quarter, wind_speed_mean
	622	6525_38	A	C		1500	4		2185	18349_52	0.375	0.952		1317	Annual_Mean_Temp, Isothermality, Temp_Annual_Range, Prec_Driest_Month, Prec_Seasonality, solar_radiation_min, wind_speed_mean
	623	6527_115	C	G		1501	3		2190	18404_74	0.366	0.981		1318	wind_speed_mean
	624	6532_105	T	A		1509	1		2191	18442_28	0.37	0.967		1319	Prec_Coldest_Quarter
	625	6553_59	T	A		1510	2		2196	18491_22	0.437	0.809		1326	Isothermality, Temp_Annual_Range, Annual_Prec, Prec_Coldest_Quarter, solar_radiation_min
	626	6562_36	T	C		1511	4		2202	18544_31	0.422	0.838		1327	Prec_Warmest_Quarter, Prec_Coldest_Quarter
	627	6584_34	G	T		1516	4		2203	18548_40	0.377	0.945		1329	Annual_Mean_Temp, Temp_Annual_Range, Prec_Driest_Month, Prec_Seasonality, Prec_Warmest_Quarter, Prec_Coldest_Quarter, solar_radiation_min
	628	6588_63	T	A		1517	2		2205	18586_6	0.377	0.946		1330	Annual_Mean_Temp, Isothermality, Temp_Annual_Range, Prec_Warmest_Quarter
	629	6602_41	T	C		1519	2		2208	18611_24	0.406	0.871		1331	Isothermality, Prec_Driest_Month, Prec_Seasonality, solar_radiation_min
	630	6604_8	C	G		1526	1		2209	18613_109	0.368	0.974		1334	Prec_Driest_Month
	631	6608_18	A	T		1531	1		2210	18634_65	0.366	0.981		1338	solar_radiation_min
	632	6628_11	G	A		1532	1		2212	18645_58	0.384	0.928		1340	Prec_Coldest_Quarter, solar_radiation_min
	633	6632_127	A	G		1533	3		2217	18676_122	0.366	0.98		1342	Temp_Annual_Range, Prec_Warmest_Quarter, Prec_Coldest_Quarter
	634	6637_76	T	G		1534	4		2222	18708_45	0.374	0.954		1343	Annual_Mean_Temp, Isothermality, Prec_Driest_Month, Prec_Warmest_Quarter, Prec_Coldest_Quarter, wind_speed_mean
	635	6639_23	C	A		1537	1		2223	18718_34	0.352	0.863		1344	Isothermality, Prec_Warmest_Quarter, wind_speed_mean
	636	6653_6	T	C		1538	2		2224	18728_27	0.387	0.917		1347	Isothermality, Temp_Annual_Range, Prec_Driest_Month, Prec_Seasonality, solar_radiation_min
	637	6657_72	G	A		1540	1		2228	18743_80	0.413	0.846		1348	Prec_Driest_Month, wind_speed_mean
	638	6658_8	G	A		1541	1		2230	18745_51	0.393	0.905		1349	Isothermality, Temp_Annual_Range, Prec_Coldest_Quarter
	639	6669_23	A	G		1542	1		2232	18753_41	0.375	0.951		1350	Prec_Seasonality, Prec_Coldest_Quarter
	640	6670_45	T	C		1546	1		2236	18779_106	0.366	0.98		1351	Prec_Driest_Month, Prec_Seasonality
	641	6686_95	C	T		1557	4		2238	18793_23	0.372	0.961		1355	Prec_Driest_Month, Prec_Seasonality
	642	6687_33	T	C		1563	1		2241	18831_67	0.374	0.955		1358	Prec_Driest_Month, Prec_Seasonality
	643	6688_6	G	A		1564	1		2242	18846_5	0.394	0.901		1359	Isothermality, Temp_Annual_Range, solar_radiation_min
	644	6691_18	G	T		1572	3		2243	18854_17	0.371	0.963		1360	Prec_Warmest_Quarter, wind_speed_mean
	645	6693_36	T	G		1578	1		2244	18857_20	0.426	0.833		1361	Temp_Annual_Range, Prec_Seasonality, solar_radiation_min
	646	6694_20	A	T		1579	3		2248	18874_23	0.38	0.937		1362	Isothermality, Prec_Driest_Month, Prec_Seasonality, Prec_Warmest_Quarter, wind_speed_mean
	647	6695_17	A	G		1580	1		2249	18906_5	0.36	1		1367	Isothermality, Temp_Annual_Range, solar_radiation_min
	648	6696_64	C	T		1587	2		2252	18956_29	0.371	0.965		1368	Prec_Warmest_Quarter, Prec_Coldest_Quarter
	649	6708_9	T	A		1588	4		2255	18975_58	0.379	0.939		1369	Isothermality, Temp_Annual_Range, Prec_Warmest_Quarter, Prec_Coldest_Quarter
	650	6710_30	C	A		1589	1		2258	18982_17	0.159	0.112		1371	Isothermality, Prec_Seasonality, Prec_Warmest_Quarter, Prec_Coldest_Quarter
	651	6713_60	A	G		1590	4		2261	18996_60	0.435	0.828		1374	Prec_Warmest_Quarter
	652	6715_39	A	G		1596	3		2263	19010_132	0.368	0.975		1378	Prec_Warmest_Quarter, Prec_Coldest_Quarter, wind_speed_mean
	653	6725_42	T	C		1598	1		2265	19018_41	0.388	0.915		1382	Annual_Mean_Temp, Isothermality, Annual_Prec, Prec_Driest_Month, Prec_Warmest_Quarter, Prec_Coldest_Quarter, wind_speed_mean
	654	6744_53	G	T		1600	2		2269	19054_50	0.372	0.962		1385	Prec_Driest_Month, Prec_Coldest_Quarter, wind_speed_mean
	655	6754_62	A	G		1601	2		2270	19057_5	0.374	0.955		1388	Prec_Warmest_Quarter
	656	6774_39	G	A		1602	1		2271	19066_54	0.382	0.932		1389	Prec_Driest_Month, Prec_Seasonality
	657	6789_34	G	A		1605	2		2272	19072_28	0.371	0.964		1390	Prec_Driest_Month
	658	6794_13	G	A		1606	2		2273	19137_81	0.384	0.928		1393	Prec_Warmest_Quarter
	659	6799_34	C	A		1608	3		2274	19140_43	0.375	0.951		1394	Prec_Driest_Month, Prec_Coldest_Quarter, wind_speed_mean
	660	6808_59	T	C		1609	1		2279	19175_15	0.421	0.848		1395	Prec_Seasonality
	661	6813_60	T	A		1612	1		2280	19180_25	0.368	0.973		1396	Annual_Prec, Prec_Coldest_Quarter, wind_speed_mean
	662	6827_71	A	G		1615	1		2288	19232_31	0.426	0.831		1397	Mean_Diurnal_Range, Temp_Annual_Range, Prec_Warmest_Quarter
	663	6836_33	G	T		1622	1		2289	19242_36	0.375	0.951		1407	Isothermality, Prec_Driest_Month, Prec_Seasonality, solar_radiation_min
	664	6842_21	C	T		1624	1		2290	19250_48	0.403	0.879		1408	Prec_Coldest_Quarter
	665	6843_28	C	T		1626	1		2294	19273_52	0.372	0.961		1409	wind_speed_mean
	666	6848_43	G	T		1627	4		2295	19293_58	0.416	0.854		1410	Prec_Warmest_Quarter, Prec_Coldest_Quarter, solar_radiation_min
	667	6863_37	A	G		1628	4		2308	19386_23	0.431	0.832		1413	Prec_Driest_Month
	668	6870_31	C	T		1629	1		2314	19439_28	0.421	0.301		1420	wind_speed_mean
	669	6874_40	A	G		1631	1		2317	19450_20	0.375	0.951		1421	Isothermality
	670	6887_12	C	T		1634	1		2319	19459_45	0.37	0.967		1422	Prec_Driest_Month, Prec_Seasonality, Prec_Coldest_Quarter
	671	6889_30	T	C		1637	4		2320	19460_68	0.366	0.981		1423	Prec_Warmest_Quarter, Prec_Coldest_Quarter
	672	6891_14	A	G		1638	1		2323	19507_54	0.432	0.827		1424	Annual_Mean_Temp, Isothermality, Temp_Annual_Range, Annual_Prec, Prec_Driest_Month, Prec_Warmest_Quarter, Prec_Coldest_Quarter, solar_radiation_min, wind_speed_mean
	673	6897_22	C	G		1639	4		2327	19527_24	0.376	0.946		1426	Prec_Driest_Month, wind_speed_mean
	674	6905_15	G	A		1641	2		2328	19532_31	0.396	0.898		1427	Prec_Warmest_Quarter
	675	6911_29	A	G		1643	2		2329	19536_19	0.39	0.912		1428	Prec_Driest_Month, Prec_Seasonality
	676	6912_9	T	C		1646	1		2335	19565_45	0.383	0.929		1430	Prec_Seasonality, Prec_Coldest_Quarter
	677	6917_24	C	T		1648	1		2337	19590_67	0.449	0.813		1431	Prec_Coldest_Quarter
	678	6934_36	T	C		1650	1		2340	19608_74	0.367	0.977		1433	Isothermality, Temp_Annual_Range, Prec_Coldest_Quarter
	679	6938_10	G	A		1651	2		2345	19656_46	0.421	0.848		1434	Annual_Mean_Temp, Prec_Driest_Month, Prec_Warmest_Quarter, Prec_Coldest_Quarter, wind_speed_mean
	680	6941_10	G	A		1652	1		2347	19671_22	0.375	0.953		1438	Mean_Diurnal_Range, Temp_Annual_Range, Prec_Warmest_Quarter, Prec_Coldest_Quarter
	681	6946_22	C	A		1653	1		2348	19704_6	0.383	0.929		1440	Annual_Mean_Temp, Isothermality, Prec_Warmest_Quarter, wind_speed_mean
	682	6959_34	A	T		1657	1		2350	19718_24	0.391	0.908		1443	Mean_Diurnal_Range, Temp_Annual_Range, Prec_Warmest_Quarter, Prec_Coldest_Quarter, wind_speed_mean
	683	6963_6	T	C		1660	1		2351	19748_7	0.416	0.849		1446	Annual_Mean_Temp, Prec_Warmest_Quarter
	684	6970_100	C	G		1662	1		2354	19784_8	0.401	0.881		1447	Isothermality, Prec_Driest_Month, Prec_Warmest_Quarter, Prec_Coldest_Quarter
	685	6971_27	A	G		1667	4		2355	19786_7	0.387	0.917		1448	Isothermality, Temp_Annual_Range, Prec_Seasonality, Prec_Warmest_Quarter, Prec_Coldest_Quarter, solar_radiation_min
	686	6977_17	T	C		1671	1		2357	19809_28	0.382	0.931		1449	Isothermality, solar_radiation_min, wind_speed_mean
	687	6979_30	A	G		1675	3		2358	19811_17	0.369	0.97		1450	Prec_Driest_Month, Prec_Seasonality
	688	6982_106	A	T		1677	2		2359	19819_40	0.374	0.956		1452	Temp_Annual_Range, Prec_Warmest_Quarter, Prec_Coldest_Quarter
	689	7005_9	A	G		1680	1		2362	19872_66	0.38	0.936		1453	Prec_Driest_Month, Prec_Warmest_Quarter, wind_speed_mean
	690	7020_21	A	T		1682	4		2364	19880_20	0.372	0.961		1454	Isothermality, Temp_Annual_Range, Prec_Warmest_Quarter, Prec_Coldest_Quarter, solar_radiation_min
	691	7025_17	T	C		1683	1		2367	19892_10	0.368	0.974		1456	Mean_Diurnal_Range, Isothermality, Temp_Annual_Range, Prec_Warmest_Quarter
	692	7027_21	T	C		1684	1		2368	19903_23	0.399	0.89		1459	Isothermality, Annual_Prec, Prec_Seasonality, Prec_Warmest_Quarter, Prec_Coldest_Quarter, solar_radiation_min
	693	7028_26	G	T		1685	1		2370	19907_112	0.385	0.923		1460	Prec_Warmest_Quarter, wind_speed_mean
	694	7031_9	A	T		1690	1		2379	19949_13	0.402	0.874		1462	Isothermality, Temp_Annual_Range, Prec_Coldest_Quarter
	695	7034_5	A	C		1693	1		2386	20027_26	0.366	0.98		1464	Prec_Driest_Month, Prec_Seasonality
	696	7035_42	T	C		1697	1		2388	20088_50	0.384	0.926		1465	Prec_Warmest_Quarter
	697	7040_7	A	G		1704	4		2390	20093_20	0.447	0.808		1469	Prec_Warmest_Quarter
	698	7047_65	C	T		1711	2		2391	20095_23	0.369	0.97		1476	Isothermality, Temp_Annual_Range, Prec_Seasonality, Prec_Warmest_Quarter, Prec_Coldest_Quarter
	699	7059_40	A	C		1712	2		2396	20128_56	0.402	0.88		1478	Annual_Prec, Prec_Driest_Month, Prec_Warmest_Quarter, Prec_Coldest_Quarter, wind_speed_mean
	700	7064_75	T	G		1715	4		2398	20136_73	0.411	0.865		1479	Prec_Seasonality, Prec_Warmest_Quarter, Prec_Coldest_Quarter, solar_radiation_min
	701	7077_16	G	A		1717	2		2399	20146_29	0.366	0.979		1481	Prec_Warmest_Quarter, Prec_Coldest_Quarter
	702	7132_32	G	T		1719	3		2403	20183_51	0.421	0.837		1482	Isothermality, Prec_Seasonality, solar_radiation_min, wind_speed_mean
	703	7151_34	A	T		1723	3		2404	20185_69	0.366	0.98		1483	Prec_Coldest_Quarter
	704	7156_71	G	C		1726	2		2405	20191_41	0.375	0.952		1484	Prec_Warmest_Quarter, Prec_Coldest_Quarter
	705	7160_46	A	C		1730	1		2409	20232_77	0.369	0.97		1485	Prec_Warmest_Quarter, Prec_Coldest_Quarter
	706	7174_139	T	G		1731	3		2416	20283_78	0.373	0.959		1486	Prec_Driest_Month, Prec_Warmest_Quarter
	707	7176_66	T	C		1732	1		2419	20326_9	0.371	0.964		1488	Isothermality, Prec_Warmest_Quarter, solar_radiation_min
	708	7183_28	T	A		1735	3		2420	20332_28	0.368	0.974		1490	Isothermality, Temp_Annual_Range, Prec_Warmest_Quarter, Prec_Coldest_Quarter
	709	7189_24	T	G		1741	1		2422	20358_32	0.372	0.962		1491	Prec_Coldest_Quarter
	710	7192_39	C	G		1743	1		2424	20369_37	0.419	0.835		1494	Prec_Warmest_Quarter
	711	7193_68	T	C		1744	2		2428	20398_36	0.398	0.887		1500	Isothermality, Prec_Warmest_Quarter, solar_radiation_min
	712	7204_28	A	G		1750	4		2436	20459_42	0.366	0.979		1501	Prec_Driest_Month, Prec_Seasonality, wind_speed_mean
	713	7211_33	T	C		1752	2		2437	20461_34	0.383	0.929		1502	Prec_Seasonality, Prec_Coldest_Quarter
	714	7215_96	C	T		1753	2		2440	20478_52	0.371	0.963		1505	Prec_Driest_Month, Prec_Seasonality
	715	7220_17	G	T		1754	1		2441	20488_47	0.366	0.978		1506	Prec_Driest_Month, Prec_Seasonality, solar_radiation_min
	716	7244_26	C	G		1756	4		2445	20508_5	0.368	0.973		1508	Prec_Warmest_Quarter
	717	7247_44	C	G		1758	1		2446	20533_13	0.416	0.842		1510	Temp_Annual_Range, Prec_Seasonality, Prec_Coldest_Quarter
	718	7249_21	T	C		1762	1		2449	20551_12	0.386	0.92		1511	Temp_Annual_Range, Prec_Warmest_Quarter, Prec_Coldest_Quarter
	719	7260_13	C	A		1768	1		2450	20576_13	0.423	0.829		1512	Prec_Driest_Month
	720	7276_39	G	A		1769	1		2456	20638_59	0.366	0.979		1514	Prec_Coldest_Quarter
	721	7277_24	G	T		1770	2		2457	20639_32	0.374	0.953		1515	Prec_Seasonality, Prec_Warmest_Quarter, wind_speed_mean
	722	7281_26	C	T		1771	1		2465	20690_34	0.418	0.853		1516	Prec_Warmest_Quarter, Prec_Coldest_Quarter
	723	7283_21	A	G		1772	4		2469	20713_45	0.373	0.959		1517	Temp_Annual_Range, Prec_Driest_Month, Prec_Seasonality, Prec_Coldest_Quarter
	724	7295_73	G	T		1776	2		2473	20725_5	0.383	0.929		1519	Prec_Seasonality, solar_radiation_min
	725	7299_50	A	G		1779	1		2474	20741_53	0.384	0.926		1522	wind_speed_mean
	726	7307_17	A	C		1786	1		2475	20742_28	0.379	0.941		1523	Temp_Annual_Range, Prec_Warmest_Quarter, Prec_Coldest_Quarter
	727	7314_32	T	C		1791	3		2480	20774_15	0.375	0.952		1525	Annual_Mean_Temp, Prec_Warmest_Quarter
	728	7316_69	T	A		1792	1		2482	20789_16	0.399	0.889		1527	Prec_Driest_Month, Prec_Seasonality
	729	7320_56	C	G		1795	1		2485	20800_22	0.437	0.811		1530	Isothermality, Temp_Annual_Range, Prec_Coldest_Quarter, solar_radiation_min
	730	7333_26	T	C		1796	4		2492	20853_40	0.392	0.901		1533	Prec_Coldest_Quarter
	731	7338_47	G	T		1802	2		2493	20856_29	0.4	0.885		1534	Prec_Warmest_Quarter, Prec_Coldest_Quarter
	732	7351_9	A	T		1804	3		2497	20882_78	0.383	0.929		1535	wind_speed_mean
	733	7361_5	A	C		1807	1		2499	20891_21	0.427	0.838		1536	Annual_Mean_Temp, Temp_Annual_Range, Prec_Driest_Month, Prec_Seasonality, Prec_Warmest_Quarter, solar_radiation_min
	734	7364_13	T	A		1815	1		2503	20956_92	0.368	0.973		1538	Prec_Driest_Month, Prec_Seasonality, solar_radiation_min
	735	7378_45	G	C		1817	2		2504	20961_45	0.397	0.887		1539	Prec_Driest_Month, Prec_Seasonality
	736	7390_40	G	A		1820	4		2520	21168_40	0.409	0.869		1547	Prec_Driest_Month, Prec_Seasonality, solar_radiation_min
	737	7400_41	C	A		1823	1		2521	21173_23	0.393	0.901		1548	Prec_Coldest_Quarter
	738	7422_117	A	G		1824	1		2522	21175_103	0.395	0.896		1549	Prec_Driest_Month, Prec_Seasonality, solar_radiation_min
	739	7425_99	A	G		1829	1		2523	21182_19	0.385	0.923		1550	Prec_Coldest_Quarter
	740	7441_21	T	C		1832	2		2525	21185_22	0.373	0.957		1551	Prec_Driest_Month, Prec_Seasonality, wind_speed_mean
	741	7452_38	T	C		1834	1		2526	21191_66	0.402	0.874		1554	Isothermality, Temp_Annual_Range, Prec_Seasonality, Prec_Coldest_Quarter
	742	7459_51	C	T		1837	1		2530	21202_8	0.384	0.925		1556	Isothermality, Temp_Annual_Range, Prec_Seasonality, Prec_Coldest_Quarter, solar_radiation_min
	743	7461_12	T	C		1838	2		2531	21204_40	0.378	0.942		1557	Prec_Warmest_Quarter, Prec_Coldest_Quarter
	744	7473_7	C	T		1840	2		2533	21229_19	0.373	0.959		1558	Prec_Driest_Month, Prec_Seasonality
	745	7481_32	T	C		1842	4		2534	21235_11	0.401	0.885		1559	Prec_Driest_Month
	746	7482_93	G	C		1843	4		2538	21300_113	0.376	0.949		1560	solar_radiation_min
	747	7493_37	C	T		1847	2		2540	21334_32	0.369	0.97		1565	Isothermality, Temp_Annual_Range, Prec_Warmest_Quarter, Prec_Coldest_Quarter
	748	7518_79	T	C		1851	3		2547	21384_17	0.418	0.849		1566	Prec_Warmest_Quarter
	749	7521_18	G	A		1856	1		2559	21535_6	0.421	0.848		1567	Annual_Prec, Prec_Driest_Month, Prec_Coldest_Quarter, wind_speed_mean
	750	7524_107	T	G		1873	1		2560	21547_24	0.375	0.951		1568	Prec_Seasonality, Prec_Coldest_Quarter
	751	7527_16	T	C		1874	2		2562	21558_42	0.406	0.867		1572	Prec_Driest_Month, Prec_Seasonality, Prec_Warmest_Quarter, Prec_Coldest_Quarter
	752	7557_18	C	T		1875	1		2564	21564_52	0.408	0.866		1575	Annual_Mean_Temp, Isothermality, Temp_Annual_Range, Prec_Seasonality, Prec_Warmest_Quarter, Prec_Coldest_Quarter, solar_radiation_min, wind_speed_mean
	753	7572_24	C	A		1876	1		2566	21566_33	0.403	0.881		1576	Prec_Driest_Month, Prec_Seasonality
	754	7580_60	A	T		1880	1		2579	21674_6	0.38	0.936		1579	Prec_Coldest_Quarter
	755	7582_25	C	T		1882	2		2584	21844_126	0.366	0.978		1582	solar_radiation_min
	756	7584_54	T	C		1888	1		2591	21904_93	0.395	0.899		1587	Temp_Annual_Range, Prec_Warmest_Quarter, Prec_Coldest_Quarter
	757	7589_47	C	T		1889	1		2599	21993_20	0.367	0.978		1588	Prec_Seasonality, Prec_Warmest_Quarter, Prec_Coldest_Quarter
	758	7590_68	T	C		1890	1		2603	22043_34	0.376	0.95		1590	Prec_Warmest_Quarter, Prec_Coldest_Quarter
	759	7598_6	A	G		1892	1		2605	22066_55	0.412	0.864		1593	Prec_Warmest_Quarter, Prec_Coldest_Quarter
	760	7613_105	T	G		1897	1		2606	22068_37	0.387	0.918		1595	Prec_Seasonality, solar_radiation_min
	761	7622_18	C	T		1899	2		2611	22098_53	0.373	0.957		1596	Prec_Warmest_Quarter
	762	7624_38	A	T		1903	1		2613	22102_46	0.377	0.947		1597	Prec_Driest_Month
	763	7626_23	C	A		1909	4		2614	22106_50	0.374	0.954		1599	Isothermality, Prec_Seasonality, Prec_Coldest_Quarter, solar_radiation_min
	764	7638_11	C	T		1910	1		2616	22111_25	0.406	0.874		1601	Prec_Seasonality, solar_radiation_min
	765	7656_52	G	A		1911	2		2617	22113_35	0.383	0.926		1603	Isothermality, Temp_Annual_Range, Prec_Seasonality, Prec_Coldest_Quarter
	766	7660_16	G	A		1912	1		2618	22126_18	0.372	0.962		1604	Prec_Driest_Month, Prec_Seasonality
	767	7665_44	A	C		1913	1		2625	22194_5	0.374	0.955		1605	Prec_Seasonality, solar_radiation_min, wind_speed_mean
	768	7667_22	C	T		1915	3		2628	22225_44	0.368	0.972		1606	Prec_Seasonality, solar_radiation_min
	769	7670_55	A	T		1916	4		2639	22373_38	0.385	0.921		1607	Prec_Driest_Month, Prec_Seasonality, solar_radiation_min, wind_speed_mean
	770	7673_58	T	C		1917	2		2640	22380_130	0.401	0.879		1608	Prec_Warmest_Quarter
	771	7680_31	G	A		1920	2		2642	22385_35	0.375	0.953		1609	Temp_Annual_Range, Prec_Seasonality, Prec_Warmest_Quarter, wind_speed_mean
	772	7683_14	G	T		1923	1		2644	22403_54	0.393	0.904		1611	Prec_Driest_Month
	773	7685_47	C	G		1928	2		2649	22449_11	0.378	0.942		1613	Prec_Coldest_Quarter
	774	7696_91	G	A		1931	3		2655	22513_32	0.362	0.993		1617	Prec_Warmest_Quarter, Prec_Coldest_Quarter
	775	7697_71	T	C		1932	1		2658	22554_25	0.074	0.16		1619	wind_speed_mean
	776	7701_58	T	C		1933	1		2664	22637_20	0.371	0.331		1620	Prec_Seasonality
	777	7703_47	C	T		1935	4		2669	22688_124	0.392	0.904		1625	Prec_Coldest_Quarter
	778	7707_33	A	G		1936	3		2671	22713_109	0.366	0.979		1627	Mean_Diurnal_Range, Temp_Annual_Range, Prec_Warmest_Quarter, Prec_Coldest_Quarter
	779	7731_38	C	T		1937	1		2675	22787_43	0.385	0.924		1628	Prec_Warmest_Quarter, Prec_Coldest_Quarter
	780	7733_97	T	A		1942	1		2676	22792_74	0.368	0.973		1633	Isothermality, Prec_Coldest_Quarter
	781	7744_34	C	T		1943	3		2680	22828_16	0.37	0.967		1636	Annual_Mean_Temp, Prec_Driest_Month
	782	7746_9	G	C		1945	2		2683	22913_30	0.434	0.823		1639	Prec_Warmest_Quarter, Prec_Coldest_Quarter
	783	7769_9	A	T		1947	1		2694	23008_28	0.449	0.813		1640	Prec_Driest_Month, Prec_Warmest_Quarter, Prec_Coldest_Quarter, solar_radiation_min
	784	7777_16	T	G		1951	1		2702	23135_5	0.425	0.842		1641	Isothermality, Annual_Prec, Prec_Driest_Month, Prec_Seasonality, solar_radiation_min
	785	7781_23	T	C		1956	4		2704	23155_8	0.373	0.956		1642	Prec_Seasonality, wind_speed_mean
	786	7787_17	C	T		1957	1		2706	23180_24	0.388	0.916		1644	Prec_Driest_Month, Prec_Seasonality, wind_speed_mean
	787	7791_33	G	C		1959	1		2713	23274_30	0.382	0.93		1645	Prec_Warmest_Quarter
	788	7797_6	T	C		1960	1		2716	23292_40	0.365	0.982		1647	Prec_Driest_Month, Prec_Seasonality
	789	7806_22	G	A		1961	1		2722	23369_6	0.4	0.885		1649	Prec_Warmest_Quarter, wind_speed_mean
	790	7814_30	C	T		1963	2		2723	23371_30	0.418	0.845		1651	Prec_Driest_Month, Prec_Seasonality, wind_speed_mean
	791	7820_18	A	G		1964	1		2728	23432_40	0.419	0.846		1655	Isothermality, Temp_Annual_Range, Prec_Coldest_Quarter
	792	7831_15	C	T		1967	1		2730	23437_40	0.384	0.926		1659	Annual_Prec, Prec_Driest_Month, Prec_Coldest_Quarter, wind_speed_mean
	793	7851_26	A	C		1969	2		2736	23544_22	0.449	0.813		1661	Prec_Warmest_Quarter
	794	7857_113	T	G		1972	1		2738	23551_21	0.365	0.982		1666	Isothermality, Temp_Annual_Range, Prec_Seasonality, solar_radiation_min
	795	7861_41	T	C		1977	4		2739	23561_54	0.381	0.933		1667	Mean_Diurnal_Range, Temp_Annual_Range, Prec_Warmest_Quarter, Prec_Coldest_Quarter
	796	7867_37	A	C		1978	1		2740	23573_95	0.367	0.977		1670	Prec_Driest_Month, wind_speed_mean
	797	7869_32	T	G		1980	1		2743	23630_44	0.376	0.946		1672	Prec_Warmest_Quarter, Prec_Coldest_Quarter, wind_speed_mean
	798	7870_72	A	G		1982	1		2750	23690_59	0.375	0.951		1674	Isothermality, Prec_Warmest_Quarter, Prec_Coldest_Quarter
	799	7886_11	A	G		1983	3		2752	23697_15	0.398	0.893		1675	Prec_Driest_Month, Prec_Coldest_Quarter, wind_speed_mean
	800	7893_41	G	C		1986	2		2754	23735_5	0.388	0.915		1677	Isothermality, Temp_Annual_Range, Prec_Warmest_Quarter, Prec_Coldest_Quarter
	801	7894_57	T	A		1987	2		2765	23956_89	0.386	0.919		1678	solar_radiation_min
	802	7896_46	G	T		1989	1		2768	24005_23	0.368	0.972		1679	Annual_Mean_Temp, Prec_Driest_Month, Prec_Warmest_Quarter
	803	7900_17	G	A		1993	1		2772	24088_13	0.401	0.884		1682	Temp_Annual_Range, Prec_Warmest_Quarter, Prec_Coldest_Quarter, solar_radiation_min
	804	7901_62	T	C		1995	1		2774	24110_21	0.366	0.98		1686	Annual_Mean_Temp, Prec_Warmest_Quarter, Prec_Coldest_Quarter
	805	7917_28	T	C		1997	2		2776	24121_104	0.396	0.893		1688	Prec_Seasonality
	806	7926_50	T	C		1999	2		2777	24126_38	0.371	0.964		1696	Annual_Prec, Prec_Coldest_Quarter, wind_speed_mean
	807	7944_23	G	C		2000	1		2778	24139_19	0.374	0.955		1699	Temp_Annual_Range, Prec_Seasonality, Prec_Warmest_Quarter, solar_radiation_min, wind_speed_mean
	808	7961_120	T	A		2007	1		2779	24145_25	0.372	0.962		1703	Prec_Warmest_Quarter
	809	7963_6	C	T		2008	1		2785	24189_31	0.405	0.874		1704	Prec_Warmest_Quarter, Prec_Coldest_Quarter
	810	7964_6	A	C		2009	1		2788	24220_13	0.367	0.978		1706	Annual_Mean_Temp, Isothermality, Temp_Annual_Range
	811	7967_20	A	G		2010	4		2790	24285_41	0.388	0.912		1708	Isothermality, Temp_Annual_Range, Annual_Prec, Prec_Driest_Month, Prec_Coldest_Quarter, solar_radiation_min, wind_speed_mean
	812	7972_19	T	C		2013	1		2792	24297_60	0.396	0.896		1711	solar_radiation_min
	813	7979_48	C	A		2014	1		2794	24384_5	0.381	0.934		1712	Prec_Coldest_Quarter, wind_speed_mean
	814	7980_75	A	G		2017	1		2795	24389_78	0.37	0.967		1713	Annual_Mean_Temp, Prec_Driest_Month, Prec_Seasonality
	815	8010_41	A	T		2018	2		2799	24415_84	0.385	0.924		1715	Prec_Driest_Month, wind_speed_mean
	816	8013_116	A	C		2019	1		2800	24428_40	0.378	0.943		1717	Prec_Coldest_Quarter
	817	8016_38	G	A		2020	2		2801	24481_9	0.376	0.948		1718	Prec_Driest_Month, Prec_Coldest_Quarter
	818	8025_49	A	G		2030	1		2803	24483_48	0.376	0.948		1719	Prec_Driest_Month, Prec_Seasonality, wind_speed_mean
	819	8032_133	A	G		2032	2		2807	24541_19	0.37	0.968		1721	Annual_Mean_Temp, Mean_Diurnal_Range, Temp_Annual_Range, Prec_Coldest_Quarter
	820	8040_48	C	T		2033	2		2808	24561_10	0.38	0.938		1722	Prec_Driest_Month, solar_radiation_min
	821	8041_56	C	T		2038	3		2809	24585_5	0.392	0.903		1725	Isothermality, Prec_Coldest_Quarter
	822	8043_95	T	A		2041	1		2813	24620_83	0.395	0.896		1731	Isothermality, Temp_Annual_Range, Prec_Coldest_Quarter, solar_radiation_min
	823	8049_53	A	G		2042	3		2814	24626_40	0.407	0.87		1734	Prec_Driest_Month
	824	8050_93	A	G		2046	2		2816	24663_9	0.37	0.966		1735	Annual_Prec, Prec_Driest_Month, wind_speed_mean
	825	8055_60	T	G		2051	1		2817	24747_101	0.439	0.802		1737	Annual_Mean_Temp, Mean_Temp_Wettest_Quarter, Prec_Warmest_Quarter, Prec_Coldest_Quarter
	826	8065_25	C	G		2053	1		2818	24760_21	0.385	0.921		1740	solar_radiation_min
	827	8073_37	T	C		2054	2		2820	24784_9	0.4	0.881		1741	Prec_Driest_Month
	828	8075_87	T	G		2055	1		2823	24862_14	0.393	0.901		1744	Isothermality, Prec_Driest_Month, Prec_Seasonality, Prec_Coldest_Quarter, solar_radiation_min
	829	8078_95	T	G		2056	1		2825	24876_15	0.181	0.171		1747	Temp_Annual_Range, Prec_Warmest_Quarter, Prec_Coldest_Quarter
	830	8082_68	T	A		2059	1		2827	24896_132	0.365	0.985		1748	Prec_Warmest_Quarter
	831	8085_9	A	T		2064	3		2829	24927_11	0.403	0.872		1750	Mean_Diurnal_Range, Isothermality, Temp_Annual_Range, Prec_Warmest_Quarter
	832	8096_32	C	A		2072	3		2834	24970_43	0.377	0.795		1752	Isothermality, Temp_Annual_Range, Prec_Seasonality, solar_radiation_min
	833	8097_19	G	C		2076	2		2836	25003_84	0.372	0.962		1753	Prec_Coldest_Quarter
	834	8104_75	T	G		2081	1		2843	25086_12	0.383	0.929		1756	Prec_Warmest_Quarter, Prec_Coldest_Quarter
	835	8105_41	A	G		2088	1		2845	25128_9	0.39	0.912		1759	Temp_Annual_Range, Prec_Driest_Month, Prec_Seasonality, Prec_Coldest_Quarter, wind_speed_mean
	836	8108_66	G	A		2089	1		2847	25133_30	0.417	0.851		1763	Prec_Seasonality
	837	8112_23	A	G		2093	2		2849	25150_33	0.372	0.962		1764	Prec_Seasonality, Prec_Warmest_Quarter
	838	8114_25	C	T		2097	1		2850	25172_41	0.415	0.854		1765	Prec_Coldest_Quarter, wind_speed_mean
	839	8116_53	T	C		2100	4		2862	25372_22	0.165	0.114		1766	Prec_Seasonality
	840	8119_9	G	T		2107	1		2863	25381_78	0.377	0.945		1772	Isothermality, Prec_Warmest_Quarter, Prec_Coldest_Quarter
	841	8141_16	G	T		2108	1		2864	25395_49	0.366	0.978		1773	Prec_Seasonality
	842	8157_36	T	A		2109	1		2874	25564_50	0.379	0.94		1774	Prec_Warmest_Quarter
	843	8171_31	G	C		2110	2		2876	25568_78	0.371	0.963		1776	wind_speed_mean
	844	8172_32	T	C		2115	2		2878	25610_33	0.367	0.977		1780	Annual_Mean_Temp, Isothermality, Temp_Annual_Range, Prec_Driest_Month, Prec_Seasonality, solar_radiation_min
	845	8173_41	A	C		2116	3		2881	25678_46	0.372	0.961		1781	Isothermality, Temp_Annual_Range, Prec_Driest_Month, Prec_Seasonality, solar_radiation_min
	846	8178_23	C	T		2119	3		2886	25725_5	0.403	0.881		1782	Temp_Annual_Range, Prec_Seasonality, Prec_Warmest_Quarter
	847	8185_11	G	A		2120	4		2887	25737_50	0.419	0.844		1783	Prec_Coldest_Quarter
	848	8191_53	T	G		2122	1		2897	25827_9	0.4	0.886		1784	Prec_Driest_Month, Prec_Coldest_Quarter
	849	8195_12	G	A		2123	4		2898	25843_28	0.408	0.872		1785	Prec_Driest_Month
	850	8198_16	C	T		2128	1		2903	25886_20	0.431	0.811		1787	Annual_Mean_Temp, Isothermality, Temp_Annual_Range, Prec_Seasonality
	851	8203_7	C	A		2131	1		2905	25952_74	0.386	0.92		1788	Prec_Driest_Month
	852	8204_15	A	G		2134	2		2906	25965_41	0.422	0.844		1790	Annual_Prec, Prec_Driest_Month, Prec_Coldest_Quarter, wind_speed_mean
	853	8208_42	C	A		2135	1		2908	26001_53	0.391	0.907		1791	Annual_Mean_Temp, Mean_Diurnal_Range, Temp_Annual_Range, Prec_Coldest_Quarter
	854	8226_68	A	G		2137	1		2910	26047_16	0.375	0.952		1793	wind_speed_mean
	855	8228_53	C	T		2138	1		2914	26105_8	0.38	0.937		1796	Temp_Annual_Range, Prec_Warmest_Quarter, Prec_Coldest_Quarter
	856	8230_25	A	G		2141	1		2915	26111_78	0.376	0.949		1797	Isothermality, Temp_Annual_Range, Prec_Warmest_Quarter, Prec_Coldest_Quarter
	857	8235_10	T	C		2145	1		2918	26144_69	0.375	0.951		1802	Prec_Warmest_Quarter, Prec_Coldest_Quarter, solar_radiation_min, wind_speed_mean
	858	8243_14	G	C		2146	3		2919	26155_41	0.379	0.94		1806	Isothermality, Temp_Annual_Range, Prec_Driest_Month, Prec_Coldest_Quarter, solar_radiation_min
	859	8244_42	T	C		2147	1		2922	26181_32	0.449	0.807		1808	Prec_Driest_Month, Prec_Seasonality, wind_speed_mean
	860	8245_11	A	G		2155	2		2923	26185_19	0.366	0.978		1811	Prec_Driest_Month, Prec_Seasonality
	861	8247_41	G	T		2156	1		2928	26244_7	0.366	0.979		1812	Isothermality
	862	8261_41	T	G		2158	1		2937	26339_25	0.394	0.898		1813	Prec_Driest_Month, Prec_Seasonality, solar_radiation_min
	863	8266_26	A	C		2160	1		2940	26359_21	0.414	0.856		1817	Annual_Mean_Temp, Annual_Prec, Prec_Driest_Month, Prec_Seasonality, wind_speed_mean
	864	8269_24	T	G		2161	1		2948	26433_33	0.445	0.817		1818	Annual_Mean_Temp, Prec_Driest_Month, Prec_Seasonality, solar_radiation_min
	865	8271_72	C	G		2163	1		2953	26487_5	0.379	0.94		1820	Prec_Warmest_Quarter
	866	8274_19	C	G		2166	1		2954	26498_13	0.406	0.874		1821	Prec_Driest_Month, Prec_Seasonality, solar_radiation_min
	867	8278_33	A	G		2167	1		2961	26587_78	0.378	0.94		1822	Prec_Warmest_Quarter
	868	8281_21	T	C		2173	1		2968	26640_74	0.442	0.82		1825	Isothermality, Temp_Annual_Range, Prec_Coldest_Quarter, solar_radiation_min
	869	8283_10	G	A		2177	2		2972	26676_19	0.371	0.963		1828	Prec_Driest_Month, Prec_Seasonality
	870	8284_83	T	G		2178	1		2973	26703_12	0.389	0.912		1830	Prec_Driest_Month
	871	8287_59	T	A		2180	1		2975	26714_34	0.43	0.81		1832	Mean_Diurnal_Range, Temp_Annual_Range, Prec_Warmest_Quarter, Prec_Coldest_Quarter, wind_speed_mean
	872	8296_31	G	A		2186	2		2977	26740_14	0.428	0.837		1833	Prec_Warmest_Quarter
	873	8308_54	G	C		2187	1		2981	26792_16	0.389	0.914		1835	Annual_Mean_Temp, Isothermality, Temp_Annual_Range, Prec_Seasonality, solar_radiation_min, wind_speed_mean
	874	8314_94	G	T		2193	1		2983	26805_75	0.374	0.956		1836	Prec_Warmest_Quarter
	875	8322_35	G	A		2195	2		2985	26815_23	0.387	0.919		1837	Isothermality, Prec_Seasonality
	876	8338_24	C	T		2199	1		2987	26848_17	0.403	0.872		1838	Prec_Coldest_Quarter, wind_speed_mean
	877	8340_52	A	G		2204	1		2996	26928_41	0.397	0.893		1839	Prec_Seasonality
	878	8347_14	A	G		2207	1		2998	26987_74	0.383	0.928		1840	Isothermality, Prec_Seasonality, Prec_Warmest_Quarter, solar_radiation_min, wind_speed_mean
	879	8348_21	G	A		2215	2		3000	26991_30	0.377	0.947		1842	Prec_Warmest_Quarter, Prec_Coldest_Quarter
	880	8358_38	C	T		2216	1		3003	27011_32	0.387	0.919		1843	Prec_Driest_Month, Prec_Seasonality, Prec_Warmest_Quarter, Prec_Coldest_Quarter, solar_radiation_min
	881	8359_34	C	A		2218	3		3008	27056_31	0.409	0.867		1844	Isothermality, Temp_Annual_Range, Prec_Warmest_Quarter, Prec_Coldest_Quarter, solar_radiation_min
	882	8380_46	A	G		2220	2		3009	27073_67	0.414	0.854		1845	Prec_Driest_Month, Prec_Seasonality
	883	8383_8	T	A		2226	1		3011	27098_18	0.439	0.817		1847	Prec_Warmest_Quarter
	884	8399_38	C	G		2229	1		3015	27142_51	0.372	0.962		1848	Annual_Mean_Temp, Isothermality, Prec_Warmest_Quarter, Prec_Coldest_Quarter, solar_radiation_min
	885	8407_9	C	G		2233	1		3017	27156_35	0.467	0.863		1851	Annual_Mean_Temp, Prec_Warmest_Quarter
	886	8425_60	C	T		2234	1		3018	27181_92	0.385	0.923		1855	Annual_Mean_Temp, Prec_Warmest_Quarter
	887	8438_105	G	C		2245	2		3021	27201_26	0.372	0.96		1857	Annual_Mean_Temp, Isothermality, Prec_Driest_Month, Prec_Seasonality, Prec_Warmest_Quarter, Prec_Coldest_Quarter, solar_radiation_min
	888	8440_77	G	C		2246	2		3027	27259_18	0.366	0.98		1859	Annual_Mean_Temp, Isothermality, Temp_Annual_Range, Prec_Driest_Month, Prec_Seasonality, solar_radiation_min
	889	8446_35	C	T		2247	1		3028	27272_29	0.376	0.949		1860	Prec_Seasonality, solar_radiation_min
	890	8465_10	A	G		2251	1		3032	27336_77	0.387	0.918		1861	Prec_Warmest_Quarter
	891	8469_24	C	A		2254	3		3033	27363_96	0.406	0.869		1869	Annual_Mean_Temp, Isothermality, Temp_Annual_Range, Prec_Seasonality, Prec_Warmest_Quarter
	892	8472_45	G	A		2258	3		3034	27371_39	0.373	0.958		1872	Annual_Mean_Temp, Prec_Warmest_Quarter
	893	8478_14	C	T		2259	3		3036	27388_21	0.37	0.966		1874	Annual_Mean_Temp, Isothermality, Temp_Annual_Range, Prec_Driest_Month, Prec_Seasonality, Prec_Warmest_Quarter, Prec_Coldest_Quarter, wind_speed_mean
	894	8479_37	G	A		2261	4		3039	27450_31	0.4	0.885		1878	Temp_Annual_Range, Prec_Seasonality, Prec_Warmest_Quarter, Prec_Coldest_Quarter, solar_radiation_min
	895	8480_14	T	C		2266	1		3043	27484_33	0.404	0.879		1879	Prec_Driest_Month, Prec_Seasonality, solar_radiation_min
	896	8481_19	G	A		2268	4		3048	27547_47	0.378	0.944		1880	Mean_Diurnal_Range, Temp_Annual_Range
	897	8485_27	G	C		2275	2		3051	27585_54	0.432	0.832		1882	Prec_Driest_Month, Prec_Coldest_Quarter
	898	8493_15	T	G		2276	3		3052	27586_17	0.426	0.834		1887	Mean_Diurnal_Range, Isothermality, Prec_Warmest_Quarter, Prec_Coldest_Quarter, wind_speed_mean
	899	8498_11	C	T		2278	2		3057	27615_40	0.439	0.823		1891	Annual_Mean_Temp, Mean_Diurnal_Range, Mean_Temp_Wettest_Quarter, Temp_Annual_Range, Prec_Driest_Month, Prec_Seasonality, Prec_Warmest_Quarter, Prec_Coldest_Quarter, solar_radiation_min
	900	8499_55	A	G		2279	4		3075	27818_35	0.377	0.945		1895	Annual_Mean_Temp, Prec_Warmest_Quarter
	901	8504_80	C	G		2281	3		3077	27831_91	0.403	0.876		1896	Prec_Driest_Month, Prec_Warmest_Quarter, solar_radiation_min
	902	8508_11	G	A		2282	2		3078	27840_66	0.37	0.966		1899	Annual_Prec, Prec_Coldest_Quarter, solar_radiation_min, wind_speed_mean
	903	8512_10	G	A		2284	2		3079	27846_37	0.426	0.836		1901	wind_speed_mean
	904	8522_5	A	T		2285	1		3085	27919_37	0.394	0.901		1903	Prec_Driest_Month, Prec_Seasonality
	905	8530_36	A	G		2287	1		3088	27951_68	0.408	0.859		1905	Isothermality, Prec_Driest_Month, Prec_Seasonality, solar_radiation_min
	906	8542_41	C	A		2291	2		3090	27956_30	0.386	0.921		1907	Annual_Mean_Temp, Isothermality, Temp_Annual_Range, Prec_Driest_Month, Prec_Warmest_Quarter, Prec_Coldest_Quarter
	907	8544_6	C	A		2292	3		3095	28011_20	0.377	0.947		1908	Annual_Mean_Temp, Temp_Annual_Range, Prec_Driest_Month, Prec_Seasonality, Prec_Warmest_Quarter, Prec_Coldest_Quarter
	908	8550_5	C	G		2293	1		3101	28090_121	0.412	0.851		1909	Prec_Warmest_Quarter, Prec_Coldest_Quarter
	909	8559_51	A	G		2296	3		3103	28115_50	0.381	0.935		1911	Isothermality, Temp_Annual_Range, Prec_Driest_Month, Prec_Seasonality, solar_radiation_min
	910	8565_15	C	T		2297	3		3116	32016_44	0.373	0.958		1915	Prec_Driest_Month, Prec_Warmest_Quarter
	911	8591_52	G	C		2298	1		3117	32151_93	0.368	0.974		1916	Prec_Warmest_Quarter, Prec_Coldest_Quarter
	912	8595_11	G	A		2299	1		3118	32851_34	0.423	0.836		1919	Prec_Driest_Month, Prec_Seasonality, solar_radiation_min
	913	8604_22	T	G		2300	2		3122	34209_17	0.401	0.883		1920	Isothermality, Temp_Annual_Range, Prec_Seasonality, solar_radiation_min
	914	8608_14	G	A		2302	2		3136	37232_68	0.383	0.927		1922	Isothermality, Prec_Seasonality, Prec_Coldest_Quarter
	915	8611_95	G	A		2312	1		3139	37443_95	0.386	0.919		1924	Isothermality, Temp_Annual_Range, Prec_Coldest_Quarter, solar_radiation_min
	916	8613_52	T	G		2313	2		3145	38432_14	0.409	0.869		1927	Isothermality
	917	8616_26	T	C		2314	3		3149	39419_12	0.368	0.974		1928	Prec_Seasonality
	918	8618_27	T	C		2315	1		3151	39688_72	0.437	0.822		1929	Prec_Driest_Month
	919	8633_10	G	C		2316	1		3155	40355_60	0.413	0.862		1931	Annual_Mean_Temp, Temp_Annual_Range, Prec_Seasonality, Prec_Warmest_Quarter, Prec_Coldest_Quarter
	920	8647_72	T	C		2318	1		3161	40798_17	0.375	0.953		1934	Prec_Driest_Month, Prec_Seasonality, solar_radiation_min
	921	8648_8	C	T		2321	1		3163	41314_12	0.376	0.948		1935	Annual_Mean_Temp, Isothermality, Temp_Annual_Range, Prec_Driest_Month, Prec_Seasonality, Prec_Warmest_Quarter, Prec_Coldest_Quarter, solar_radiation_min
	922	8653_28	A	G		2322	3		3166	41603_97	0.377	0.945		1944	Isothermality, Temp_Annual_Range, Prec_Seasonality, Prec_Coldest_Quarter, solar_radiation_min, wind_speed_mean
	923	8665_45	A	G		2331	2		3171	42473_40	0.368	0.972		1945	Temp_Annual_Range, Prec_Warmest_Quarter, Prec_Coldest_Quarter
	924	8671_10	G	A		2332	3		3172	42732_13	0.389	0.909		1948	Prec_Coldest_Quarter
	925	8674_41	T	G		2333	1		3175	43639_106	0.449	0.813		1949	Prec_Driest_Month, Prec_Coldest_Quarter
	926	8678_27	G	A		2334	3		3177	44066_30	0.379	0.941		1951	Prec_Warmest_Quarter
	927	8683_13	C	T		2336	3		3178	44093_61	0.424	0.827		1952	Prec_Warmest_Quarter
	928	8689_55	C	T		2337	1		3179	44373_39	0.375	0.952		1953	Prec_Driest_Month, Prec_Seasonality, solar_radiation_min
	929	8698_21	T	A		2338	4		3180	44467_40	0.421	0.847		1955	Annual_Mean_Temp, Mean_Temp_Wettest_Quarter, Prec_Driest_Month, Prec_Seasonality, Prec_Coldest_Quarter
	930	8699_41	C	T		2339	1		3182	44532_20	0.368	0.973		1956	Mean_Diurnal_Range, Isothermality, Prec_Driest_Month, Prec_Warmest_Quarter, Prec_Coldest_Quarter, wind_speed_mean
	931	8713_100	T	G		2343	2		3193	47461_6	0.379	0.94		1958	Annual_Mean_Temp, Prec_Warmest_Quarter
	932	8714_30	A	G		2344	1		3199	48955_7	0.38	0.936		1962	Prec_Warmest_Quarter
	933	8718_114	G	A		2346	1		3205	49671_21	0.385	0.92		1963	Annual_Mean_Temp, Prec_Seasonality, Prec_Warmest_Quarter, Prec_Coldest_Quarter
	934	8726_27	C	A		2349	2		3206	49947_37	0.375	0.952		1969	Annual_Prec, Prec_Driest_Month, Prec_Seasonality, Prec_Coldest_Quarter, wind_speed_mean
	935	8730_71	C	T		2352	1		3216	53238_13	0.376	0.949		1971	Prec_Warmest_Quarter
	936	8739_90	G	T		2356	1		3219	54381_44	0.437	0.811		1973	solar_radiation_min
	937	8751_23	A	G		2360	1		3222	56373_39	0.411	0.865		1974	Temp_Annual_Range, Prec_Warmest_Quarter, Prec_Coldest_Quarter, wind_speed_mean
	938	8755_29	C	A		2365	1		3224	57269_11	0.372	0.962		1977	Isothermality, Prec_Warmest_Quarter, Prec_Coldest_Quarter
	939	8757_37	G	A		2369	1		3226	57717_16	0.427	0.838		1979	Prec_Coldest_Quarter, solar_radiation_min
	940	8768_73	A	G		2372	1		3233	64392_20	0.369	0.97		1981	Annual_Mean_Temp, Isothermality, Prec_Driest_Month, Prec_Seasonality, Prec_Warmest_Quarter, Prec_Coldest_Quarter, solar_radiation_min, wind_speed_mean
	941	8771_16	T	C		2375	2		3245	108458_7	0.381	0.934		1983	Annual_Mean_Temp, Isothermality, Temp_Annual_Range, Prec_Coldest_Quarter, solar_radiation_min
	942	8773_26	C	G		2376	3		3246	110859_24	0.391	0.908		1985	Prec_Coldest_Quarter, wind_speed_mean
	943	8777_16	A	C		2377	1		3247	111132_32	0.389	0.909		1986	wind_speed_mean
	944	8792_19	T	A		2378	2		3252	117933_10	0.392	0.905		1988	Prec_Driest_Month, wind_speed_mean
	945	8793_11	T	C		2381	1		3257	122743_8	0.426	0.819		1990	Prec_Driest_Month, Prec_Seasonality, solar_radiation_min
	946	8794_36	T	G		2382	2		3258	122744_39	0.391	0.906		1991	Isothermality, Temp_Annual_Range, Prec_Coldest_Quarter
	947	8796_6	C	G		2384	2		10911	9859_37	0.367	0.976		1994	Prec_Driest_Month, Prec_Seasonality
	948	8804_85	T	G		2385	2		24911	20850_37	0.431	0.81		1996	Annual_Mean_Temp, Isothermality, Temp_Annual_Range, Prec_Driest_Month, Prec_Seasonality, solar_radiation_min, wind_speed_mean
	949	8806_27	G	T		2389	1							1997	Temp_Annual_Range, Prec_Coldest_Quarter
	950	8809_17	G	A		2390	1							1999	Annual_Mean_Temp, Isothermality, Annual_Prec, solar_radiation_min
	951	8814_79	G	T		2391	4							2002	Isothermality, Prec_Seasonality, solar_radiation_min
	952	8815_56	C	T		2393	2							2003	wind_speed_mean
	953	8817_15	C	A		2394	1							2004	Prec_Driest_Month
	954	8830_58	G	A		2395	2							2005	Prec_Seasonality, wind_speed_mean
	955	8834_62	C	T		2397	1							2010	Prec_Warmest_Quarter, Prec_Coldest_Quarter
	956	8839_55	A	G		2402	2							2015	Prec_Warmest_Quarter
	957	8841_41	C	A		2410	1							2016	Prec_Warmest_Quarter
	958	8845_11	T	C		2412	1							2020	Prec_Driest_Month, wind_speed_mean
	959	8848_41	T	A		2415	4							2021	Prec_Driest_Month, Prec_Seasonality, Prec_Warmest_Quarter, Prec_Coldest_Quarter
	960	8850_21	A	T		2418	1							2026	Prec_Driest_Month, Prec_Seasonality
	961	8868_21	A	G		2420	4							2027	Prec_Driest_Month, Prec_Seasonality
	962	8871_25	G	C		2421	1							2028	Prec_Coldest_Quarter
	963	8873_10	C	T		2425	1							2029	Prec_Driest_Month, Prec_Seasonality
	964	8879_7	T	A		2427	1							2032	Annual_Mean_Temp, Isothermality, Temp_Annual_Range, Prec_Warmest_Quarter, Prec_Coldest_Quarter
	965	8883_27	C	T		2431	2							2033	Prec_Warmest_Quarter
	966	8889_7	A	T		2432	2							2034	Isothermality, Temp_Annual_Range, Prec_Seasonality, solar_radiation_min
	967	8891_32	G	A		2434	1							2036	Prec_Seasonality
	968	8902_44	A	T		2438	1							2037	Isothermality, Temp_Annual_Range, Prec_Coldest_Quarter
	969	8930_41	C	G		2442	3							2038	Prec_Coldest_Quarter, wind_speed_mean
	970	8934_28	A	G		2447	1							2039	Prec_Warmest_Quarter
	971	8948_45	C	T		2448	1							2040	Isothermality, Temp_Annual_Range, Prec_Coldest_Quarter, solar_radiation_min, wind_speed_mean
	972	8951_7	G	A		2452	1							2042	Prec_Warmest_Quarter, Prec_Coldest_Quarter
	973	8965_17	C	T		2453	1							2044	Prec_Warmest_Quarter, wind_speed_mean
	974	8970_36	G	T		2454	1							2046	Prec_Warmest_Quarter, Prec_Coldest_Quarter
	975	8972_46	T	G		2455	1							2048	Prec_Coldest_Quarter
	976	8975_14	T	C		2459	4							2049	solar_radiation_min, wind_speed_mean
	977	8982_42	T	C		2461	4							2050	Prec_Warmest_Quarter, Prec_Coldest_Quarter
	978	8988_50	A	G		2462	1							2052	Prec_Warmest_Quarter
	979	8993_56	A	T		2466	2							2054	Annual_Mean_Temp, Isothermality, Temp_Annual_Range, Prec_Driest_Month, Prec_Seasonality, solar_radiation_min, wind_speed_mean
	980	8997_122	T	C		2467	4							2057	Prec_Driest_Month, Prec_Seasonality
	981	9011_11	T	C		2476	1							2058	Annual_Mean_Temp, Prec_Warmest_Quarter
	982	9015_45	G	T		2477	1							2070	Annual_Mean_Temp, Isothermality, Mean_Temp_Wettest_Quarter, Temp_Annual_Range, Prec_Driest_Month, Prec_Seasonality, solar_radiation_min
	983	9031_19	A	C		2479	1							2071	Prec_Warmest_Quarter
	984	9032_35	G	A		2481	1							2072	Annual_Mean_Temp, Isothermality, Temp_Annual_Range, Prec_Warmest_Quarter, solar_radiation_min
	985	9059_23	T	C		2484	1							2076	Prec_Coldest_Quarter, wind_speed_mean
	986	9063_13	T	C		2486	2							2077	Prec_Driest_Month, Prec_Seasonality
	987	9066_34	G	A		2487	3							2078	solar_radiation_min
	988	9075_37	T	C		2488	1							2080	Prec_Driest_Month, Prec_Seasonality, Prec_Coldest_Quarter, wind_speed_mean
	989	9090_29	G	A		2489	1							2082	Annual_Prec, Prec_Driest_Month, Prec_Coldest_Quarter, wind_speed_mean
	990	9099_17	A	G		2490	4							2083	Prec_Warmest_Quarter
	991	9105_30	T	C		2494	1							2086	Prec_Driest_Month
	992	9116_23	A	G		2496	2							2090	Prec_Driest_Month, Prec_Seasonality
	993	9117_8	G	C		2498	1							2093	wind_speed_mean
	994	9136_21	C	A		2500	1							2099	Prec_Driest_Month, Prec_Seasonality, Prec_Coldest_Quarter
	995	9145_29	A	G		2502	1							2100	Temp_Annual_Range, Prec_Driest_Month, Prec_Seasonality, Prec_Warmest_Quarter
	996	9150_28	C	T		2505	1							2102	Isothermality, Prec_Seasonality, Prec_Warmest_Quarter, Prec_Coldest_Quarter, solar_radiation_min
	997	9156_12	A	G		2506	3							2104	Prec_Warmest_Quarter
	998	9158_16	A	T		2507	1							2105	Isothermality, Prec_Driest_Month, Prec_Seasonality, solar_radiation_min
	999	9177_19	G	A		2508	1							2110	Prec_Coldest_Quarter
	1000	9178_56	A	C		2509	2							2111	Isothermality, Temp_Annual_Range, Prec_Warmest_Quarter, Prec_Coldest_Quarter
	1001	9189_37	G	A		2511	2							2112	Prec_Seasonality, solar_radiation_min, wind_speed_mean
	1002	9191_6	G	A		2515	1							2113	Prec_Driest_Month
	1003	9198_18	G	A		2518	1							2115	Prec_Coldest_Quarter
	1004	9206_43	G	A		2522	4							2116	Prec_Coldest_Quarter
	1005	9217_90	T	A		2527	1							2119	Prec_Coldest_Quarter
	1006	9225_32	C	A		2528	2							2120	Prec_Warmest_Quarter, Prec_Coldest_Quarter
	1007	9231_67	A	G		2529	1							2121	Prec_Seasonality
	1008	9238_43	T	G		2537	1							2123	Annual_Mean_Temp, Mean_Diurnal_Range, Isothermality, Temp_Annual_Range, Prec_Warmest_Quarter
	1009	9241_17	G	A		2541	2							2126	Annual_Mean_Temp, Prec_Driest_Month
	1010	9262_64	T	C		2543	1							2127	Prec_Coldest_Quarter
	1011	9269_35	C	G		2544	4							2130	Prec_Coldest_Quarter, wind_speed_mean
	1012	9273_13	C	T		2551	3							2134	Temp_Annual_Range, Prec_Driest_Month, Prec_Seasonality, Prec_Warmest_Quarter, Prec_Coldest_Quarter, wind_speed_mean
	1013	9276_22	C	T		2552	1							2143	Annual_Mean_Temp, Isothermality, Temp_Annual_Range, Prec_Driest_Month, Prec_Seasonality, Prec_Warmest_Quarter, Prec_Coldest_Quarter
	1014	9285_24	C	T		2554	1							2146	Prec_Driest_Month, Prec_Seasonality, Prec_Warmest_Quarter, Prec_Coldest_Quarter, wind_speed_mean
	1015	9296_9	A	G		2559	4							2148	Temp_Annual_Range, Prec_Seasonality
	1016	9298_68	T	C		2561	4							2149	Isothermality, Prec_Driest_Month, Prec_Seasonality
	1017	9299_42	C	A		2563	2							2150	Prec_Warmest_Quarter
	1018	9306_25	G	A		2568	1							2152	Isothermality, Prec_Driest_Month, Prec_Seasonality, Prec_Coldest_Quarter
	1019	9308_35	A	G		2569	1							2155	Annual_Mean_Temp, Isothermality, Temp_Annual_Range, Prec_Warmest_Quarter, solar_radiation_min
	1020	9310_28	C	T		2573	1							2159	Prec_Warmest_Quarter, Prec_Coldest_Quarter
	1021	9345_54	C	T		2574	2							2160	Temp_Annual_Range, Prec_Driest_Month, Prec_Seasonality, solar_radiation_min
	1022	9353_46	C	T		2576	1							2162	Isothermality, Temp_Annual_Range, Prec_Driest_Month, Prec_Coldest_Quarter, wind_speed_mean
	1023	9372_71	T	G		2578	1							2164	Isothermality, Prec_Driest_Month, Prec_Seasonality, solar_radiation_min
	1024	9377_5	T	A		2580	1							2169	Prec_Warmest_Quarter
	1025	9396_85	T	C		2581	1							2175	Prec_Driest_Month, wind_speed_mean
	1026	9403_29	A	T		2582	1							2176	Prec_Driest_Month
	1027	9404_44	C	G		2583	2							2177	Prec_Warmest_Quarter
	1028	9410_6	A	G		2587	2							2181	Prec_Driest_Month
	1029	9415_27	C	T		2590	4							2182	Isothermality, Temp_Annual_Range, Prec_Coldest_Quarter, solar_radiation_min, wind_speed_mean
	1030	9441_12	A	C		2593	1							2183	Temp_Annual_Range
	1031	9451_22	C	T		2594	3							2185	Prec_Driest_Month, Prec_Seasonality
	1032	9457_34	G	A		2595	3							2186	Isothermality, Temp_Annual_Range, Prec_Warmest_Quarter, solar_radiation_min, wind_speed_mean
	1033	9463_15	C	T		2597	1							2189	Prec_Driest_Month
	1034	9475_27	A	G		2601	1							2192	Temp_Annual_Range, Prec_Driest_Month
	1035	9498_34	G	A		2602	1							2194	Prec_Coldest_Quarter
	1036	9499_48	A	G		2604	1							2195	Mean_Diurnal_Range, Temp_Annual_Range, Prec_Seasonality, solar_radiation_min
	1037	9509_11	G	T		2607	4							2196	Prec_Warmest_Quarter, Prec_Coldest_Quarter
	1038	9534_11	A	G		2608	1							2202	wind_speed_mean
	1039	9541_40	T	A		2609	2							2203	Prec_Warmest_Quarter
	1040	9544_59	G	A		2619	2							2210	wind_speed_mean
	1041	9550_71	C	T		2620	1							2213	Isothermality, Prec_Driest_Month, Prec_Seasonality, solar_radiation_min
	1042	9552_39	T	C		2622	1							2214	Prec_Driest_Month
	1043	9553_35	C	T		2623	4							2215	Prec_Warmest_Quarter, Prec_Coldest_Quarter
	1044	9563_49	G	C		2624	1							2217	Prec_Coldest_Quarter
	1045	9565_12	G	T		2626	3							2218	Prec_Seasonality, Prec_Warmest_Quarter, Prec_Coldest_Quarter, solar_radiation_min
	1046	9575_78	T	C		2627	1							2220	Temp_Annual_Range, Prec_Driest_Month, Prec_Seasonality, Prec_Coldest_Quarter, solar_radiation_min
	1047	9598_62	T	G		2629	4							2221	Prec_Coldest_Quarter, wind_speed_mean
	1048	9604_21	G	A		2632	1							2223	Prec_Driest_Month, wind_speed_mean
	1049	9605_21	T	C		2635	1							2225	wind_speed_mean
	1050	9607_21	T	C		2637	1							2227	Prec_Seasonality
	1051	9615_16	T	A		2646	1							2230	Annual_Mean_Temp, Isothermality, Temp_Annual_Range, Annual_Prec, Prec_Warmest_Quarter, Prec_Coldest_Quarter
	1052	9629_45	T	A		2647	1							2231	Annual_Mean_Temp, Prec_Driest_Month, Prec_Seasonality, solar_radiation_min
	1053	9638_16	A	C		2648	2							2232	wind_speed_mean
	1054	9639_31	T	C		2653	1							2235	Temp_Annual_Range, Prec_Driest_Month, Prec_Warmest_Quarter
	1055	9643_26	C	A		2656	1							2237	Isothermality, wind_speed_mean
	1056	9645_53	T	C		2657	1							2238	Prec_Warmest_Quarter
	1057	9646_27	A	C		2659	3							2239	Prec_Driest_Month, Prec_Seasonality, solar_radiation_min, wind_speed_mean
	1058	9653_64	C	A		2661	1							2245	wind_speed_mean
	1059	9657_61	G	A		2662	1							2246	Prec_Seasonality, solar_radiation_min
	1060	9662_5	T	G		2664	2							2253	Prec_Seasonality, Prec_Coldest_Quarter
	1061	9668_57	A	G		2665	1							2254	Annual_Mean_Temp, Isothermality, Temp_Annual_Range, Prec_Warmest_Quarter, Prec_Coldest_Quarter
	1062	9672_11	A	G		2666	1							2256	Annual_Mean_Temp, Isothermality, Temp_Annual_Range, Prec_Warmest_Quarter, solar_radiation_min
	1063	9674_35	G	A		2667	1							2257	Prec_Driest_Month
	1064	9677_76	T	C		2670	3							2258	Prec_Warmest_Quarter, Prec_Coldest_Quarter
	1065	9681_46	A	T		2672	3							2259	wind_speed_mean
	1066	9699_84	T	G		2673	1							2260	Prec_Warmest_Quarter, wind_speed_mean
	1067	9700_17	T	G		2677	4							2261	Prec_Warmest_Quarter, Prec_Coldest_Quarter
	1068	9702_85	G	A		2679	1							2262	Annual_Mean_Temp, Temp_Annual_Range, Prec_Seasonality
	1069	9703_18	G	A		2681	1							2268	Prec_Warmest_Quarter, Prec_Coldest_Quarter
	1070	9713_58	A	G		2682	2							2269	Prec_Warmest_Quarter, wind_speed_mean
	1071	9721_43	C	A		2685	4							2272	Isothermality, Annual_Prec, Prec_Warmest_Quarter, Prec_Coldest_Quarter, solar_radiation_min
	1072	9730_48	C	T		2687	1							2275	Prec_Warmest_Quarter, wind_speed_mean
	1073	9732_76	T	C		2688	1							2276	Annual_Mean_Temp, Isothermality, Prec_Warmest_Quarter
	1074	9737_69	C	G		2689	4							2279	Prec_Warmest_Quarter, Prec_Coldest_Quarter
	1075	9751_19	G	A		2691	1							2281	Prec_Warmest_Quarter, Prec_Coldest_Quarter
	1076	9756_13	A	C		2693	1							2282	wind_speed_mean
	1077	9757_19	C	G		2694	1							2284	Isothermality
	1078	9765_11	T	A		2695	4							2286	Annual_Mean_Temp, Prec_Seasonality
	1079	9768_108	A	G		2697	1							2288	Isothermality, Annual_Prec, Prec_Driest_Month, Prec_Seasonality, Prec_Coldest_Quarter, wind_speed_mean
	1080	9769_63	T	C		2701	3							2289	Prec_Driest_Month
	1081	9771_41	G	T		2703	2							2290	Prec_Driest_Month, Prec_Seasonality
	1082	9778_51	T	C		2705	1							2291	Prec_Seasonality, solar_radiation_min
	1083	9805_73	T	G		2708	4							2292	Prec_Warmest_Quarter
	1084	9818_38	A	T		2711	2							2294	Annual_Mean_Temp, Isothermality, Temp_Annual_Range, Prec_Warmest_Quarter, Prec_Coldest_Quarter
	1085	9820_23	T	C		2712	1							2297	Prec_Driest_Month, Prec_Warmest_Quarter, Prec_Coldest_Quarter
	1086	9830_44	C	T		2715	1							2300	Isothermality, Prec_Warmest_Quarter, solar_radiation_min
	1087	9838_13	G	T		2719	1							2301	solar_radiation_min
	1088	9840_44	C	T		2720	3							2302	Prec_Coldest_Quarter
	1089	9848_26	T	A		2721	1							2303	Isothermality, solar_radiation_min, wind_speed_mean
	1090	9852_35	G	A		2729	1							2304	wind_speed_mean
	1091	9859_37	T	C		2735	1							2307	Temp_Annual_Range, Prec_Driest_Month, Prec_Seasonality, Prec_Warmest_Quarter, solar_radiation_min, wind_speed_mean
	1092	9864_51	T	C		2736	2							2309	Isothermality, Annual_Prec, Prec_Warmest_Quarter, Prec_Coldest_Quarter, wind_speed_mean
	1093	9867_25	G	T		2742	1							2311	Prec_Coldest_Quarter
	1094	9872_28	A	G		2744	3							2313	Prec_Driest_Month, Prec_Seasonality, solar_radiation_min
	1095	9883_21	A	G		2745	1							2314	Annual_Mean_Temp, Isothermality, Prec_Warmest_Quarter, Prec_Coldest_Quarter
	1096	9892_39	G	T		2746	1							2317	Prec_Driest_Month, Prec_Seasonality
	1097	9893_33	G	A		2748	1							2323	Isothermality, Temp_Annual_Range, Prec_Driest_Month
	1098	9900_37	A	G		2751	1							2324	Prec_Driest_Month, Prec_Seasonality
	1099	9924_15	T	C		2761	1							2325	Prec_Driest_Month
	1100	9926_84	T	G		2763	2							2326	Isothermality, Temp_Annual_Range, Prec_Driest_Month, Prec_Seasonality, solar_radiation_min
	1101	9930_14	C	A		2767	1							2329	Prec_Driest_Month
	1102	9932_8	T	A		2770	2							2332	Isothermality
	1103	9950_90	T	C		2773	1							2335	Annual_Prec, Prec_Driest_Month, Prec_Coldest_Quarter, wind_speed_mean
	1104	9961_18	A	G		2783	4							2336	Mean_Diurnal_Range, Temp_Annual_Range, Prec_Warmest_Quarter, Prec_Coldest_Quarter, solar_radiation_max
	1105	9963_18	T	C		2786	1							2338	Prec_Warmest_Quarter, Prec_Coldest_Quarter
	1106	9964_26	G	T		2787	4							2341	Annual_Mean_Temp, Mean_Diurnal_Range, Temp_Annual_Range, Prec_Driest_Month, Prec_Seasonality, Prec_Coldest_Quarter
	1107	9966_18	G	A		2793	2							2342	Prec_Seasonality, Prec_Warmest_Quarter, Prec_Coldest_Quarter
	1108	9968_23	C	T		2797	1							2343	Prec_Coldest_Quarter, wind_speed_mean
	1109	9982_25	T	C		2802	1							2347	Prec_Driest_Month
	1110	9997_13	C	A		2804	3							2348	Prec_Warmest_Quarter
	1111	10015_14	A	G		2812	2							2349	Prec_Coldest_Quarter
	1112	10030_28	G	A		2815	2							2350	Prec_Driest_Month
	1113	10041_11	A	G		2819	1							2351	Prec_Driest_Month, Prec_Seasonality
	1114	10050_26	C	G		2824	2							2353	Isothermality
	1115	10066_21	T	C		2825	2							2354	Prec_Driest_Month
	1116	10074_41	A	C		2833	1							2357	Prec_Driest_Month, Prec_Seasonality
	1117	10080_46	T	C		2834	2							2358	Prec_Driest_Month
	1118	10082_7	T	C		2838	1							2361	Prec_Driest_Month, Prec_Seasonality, Prec_Coldest_Quarter, solar_radiation_min
	1119	10090_26	T	G		2839	2							2375	Prec_Driest_Month, Prec_Coldest_Quarter
	1120	10094_51	A	T		2840	1							2376	Annual_Prec, Prec_Coldest_Quarter, wind_speed_mean
	1121	10100_64	G	A		2841	1							2378	Temp_Annual_Range, Prec_Seasonality, solar_radiation_min
	1122	10105_20	T	C		2848	2							2379	Prec_Coldest_Quarter
	1123	10117_33	C	T		2854	1							2380	Temp_Annual_Range, Prec_Seasonality, Prec_Warmest_Quarter
	1124	10122_27	C	T		2855	1							2382	wind_speed_mean
	1125	10127_6	C	T		2859	1							2383	Prec_Driest_Month
	1126	10131_20	C	G		2860	1							2385	Annual_Mean_Temp, Isothermality, Temp_Annual_Range, Prec_Warmest_Quarter, Prec_Coldest_Quarter, solar_radiation_min
	1127	10134_47	T	C		2861	2							2386	wind_speed_mean
	1128	10159_34	G	A		2865	3							2387	Prec_Driest_Month, Prec_Seasonality, solar_radiation_min
	1129	10161_9	A	G		2866	1							2388	Annual_Mean_Temp, Isothermality, Temp_Annual_Range, Prec_Driest_Month, Prec_Warmest_Quarter, solar_radiation_min, wind_speed_mean
	1130	10165_39	A	G		2868	1							2390	Mean_Diurnal_Range, Isothermality, Temp_Annual_Range, Prec_Warmest_Quarter
	1131	10170_46	A	G		2869	1							2391	Prec_Warmest_Quarter, wind_speed_mean
	1132	10176_5	G	T		2870	1							2392	solar_radiation_min
	1133	10178_68	G	A		2872	1							2393	Temp_Annual_Range, Prec_Warmest_Quarter, Prec_Coldest_Quarter, solar_radiation_min
	1134	10179_40	G	C		2877	1							2395	wind_speed_mean
	1135	10184_38	C	A		2879	1							2396	Prec_Driest_Month, Prec_Seasonality, Prec_Coldest_Quarter, solar_radiation_min
	1136	10194_16	C	T		2880	1							2401	Prec_Driest_Month, Prec_Seasonality
	1137	10221_24	C	T		2884	2							2402	Prec_Seasonality, Prec_Warmest_Quarter, Prec_Coldest_Quarter, solar_radiation_min
	1138	10233_24	C	T		2888	1							2403	Isothermality
	1139	10238_32	A	C		2890	4							2406	Prec_Warmest_Quarter
	1140	10242_10	A	T		2891	3							2408	Prec_Driest_Month
	1141	10245_37	T	G		2892	3							2409	Annual_Mean_Temp, Isothermality, Temp_Annual_Range, Prec_Warmest_Quarter, Prec_Coldest_Quarter
	1142	10252_36	G	C		2894	1							2413	Prec_Driest_Month, Prec_Seasonality
	1143	10271_9	T	A		2896	2							2414	Prec_Driest_Month, Prec_Seasonality, solar_radiation_min
	1144	10273_10	A	T		2899	1							2415	Mean_Diurnal_Range, Isothermality, Temp_Annual_Range, Prec_Warmest_Quarter
	1145	10284_14	C	T		2900	1							2416	Prec_Driest_Month, Prec_Seasonality
	1146	10288_11	T	C		2902	1							2417	Prec_Warmest_Quarter
	1147	10289_42	G	A		2904	2							2420	Prec_Warmest_Quarter, wind_speed_mean
	1148	10303_11	A	C		2911	1							2422	Prec_Driest_Month, Prec_Seasonality
	1149	10304_14	A	T		2912	1							2423	Prec_Driest_Month, Prec_Seasonality, Prec_Coldest_Quarter
	1150	10308_85	C	T		2913	1							2428	Prec_Driest_Month, Prec_Coldest_Quarter
	1151	10313_53	T	A		2916	1							2431	Isothermality, Temp_Annual_Range, Prec_Driest_Month, Prec_Seasonality, solar_radiation_min
	1152	10316_38	T	A		2917	1							2432	Prec_Driest_Month, Prec_Seasonality
	1153	10327_70	T	G		2922	3							2433	Annual_Mean_Temp, Mean_Temp_Wettest_Quarter, Temp_Annual_Range, Prec_Driest_Month, Prec_Seasonality, solar_radiation_min
	1154	10329_35	C	A		2924	1							2437	Temp_Annual_Range, Prec_Warmest_Quarter
	1155	10348_6	A	G		2926	1							2439	Mean_Diurnal_Range, Isothermality, Prec_Warmest_Quarter, Prec_Coldest_Quarter, wind_speed_mean
	1156	10355_33	T	C		2927	1							2441	Prec_Warmest_Quarter, wind_speed_mean
	1157	10371_133	A	G		2929	4							2442	Prec_Driest_Month, Prec_Warmest_Quarter, Prec_Coldest_Quarter, wind_speed_mean
	1158	10374_57	C	T		2930	1							2443	Prec_Seasonality
	1159	10383_94	C	T		2933	1							2446	Prec_Coldest_Quarter
	1160	10387_47	C	G		2935	2							2450	Annual_Mean_Temp, Isothermality, Temp_Annual_Range, Prec_Driest_Month, Prec_Seasonality, Prec_Warmest_Quarter, solar_radiation_min
	1161	10398_15	G	C		2939	4							2451	Isothermality, Prec_Driest_Month, Prec_Seasonality, solar_radiation_min
	1162	10400_28	T	G		2942	1							2457	Isothermality, Prec_Warmest_Quarter
	1163	10407_135	C	T		2945	1							2459	Prec_Warmest_Quarter, wind_speed_mean
	1164	10418_34	T	C		2947	1							2461	Prec_Coldest_Quarter, solar_radiation_min
	1165	10426_75	T	C		2948	4							2465	wind_speed_mean
	1166	10439_24	C	A		2951	4							2466	Mean_Diurnal_Range, Temp_Annual_Range, Prec_Warmest_Quarter, solar_radiation_min
	1167	10456_80	C	A		2954	4							2467	Mean_Diurnal_Range, Isothermality, Temp_Annual_Range, Prec_Warmest_Quarter
	1168	10465_61	C	T		2956	4							2472	Isothermality, Prec_Warmest_Quarter
	1169	10472_134	C	T		2957	2							2474	Prec_Driest_Month
	1170	10474_49	C	A		2958	1							2475	Prec_Seasonality
	1171	10493_24	G	A		2960	3							2477	Temp_Annual_Range, Prec_Warmest_Quarter, Prec_Coldest_Quarter
	1172	10503_10	G	C		2964	1							2478	Annual_Mean_Temp, Isothermality, Prec_Driest_Month, Prec_Seasonality, Prec_Warmest_Quarter, Prec_Coldest_Quarter
	1173	10509_80	G	A		2965	1							2483	Prec_Driest_Month, Prec_Seasonality
	1174	10512_11	A	C		2967	4							2485	Isothermality, Prec_Warmest_Quarter
	1175	10513_48	G	C		2970	1							2486	Isothermality, Prec_Driest_Month, Prec_Seasonality, solar_radiation_min
	1176	10530_100	G	A		2974	2							2487	Annual_Mean_Temp, Prec_Coldest_Quarter
	1177	10537_62	T	G		2978	1							2490	Isothermality, Prec_Warmest_Quarter, Prec_Coldest_Quarter, wind_speed_mean
	1178	10554_19	A	G		2979	1							2491	Prec_Warmest_Quarter, Prec_Coldest_Quarter
	1179	10567_30	T	C		2986	2							2492	Prec_Coldest_Quarter, wind_speed_mean
	1180	10577_62	A	G		2988	1							2495	Isothermality, Temp_Annual_Range, solar_radiation_min, wind_speed_mean
	1181	10592_19	T	G		2989	4							2496	Isothermality, Annual_Prec, Prec_Coldest_Quarter, wind_speed_mean
	1182	10602_129	T	G		2990	3							2497	Prec_Driest_Month, Prec_Seasonality
	1183	10605_33	C	T		2991	1							2498	Prec_Warmest_Quarter
	1184	10616_24	A	G		2992	2							2504	Isothermality, Temp_Annual_Range, Prec_Seasonality, Prec_Coldest_Quarter
	1185	10621_64	C	A		2995	1							2506	Prec_Warmest_Quarter, Prec_Coldest_Quarter
	1186	10636_105	C	T		2997	1							2509	Isothermality, Temp_Annual_Range, Prec_Seasonality, Prec_Warmest_Quarter, Prec_Coldest_Quarter, solar_radiation_min
	1187	10653_34	A	G		3001	3							2511	Isothermality, Temp_Annual_Range, Prec_Driest_Month, Prec_Seasonality, solar_radiation_min
	1188	10665_23	T	A		3005	1							2517	Prec_Driest_Month
	1189	10669_127	A	G		3006	2							2519	Isothermality, Prec_Seasonality, Prec_Warmest_Quarter, Prec_Coldest_Quarter
	1190	10676_54	A	T		3011	1							2523	Isothermality, Temp_Annual_Range, Prec_Seasonality, Prec_Coldest_Quarter, solar_radiation_min, wind_speed_mean
	1191	10681_57	G	A		3012	3							2526	Mean_Diurnal_Range, Temp_Annual_Range, Prec_Warmest_Quarter, Prec_Coldest_Quarter
	1192	10705_9	T	C		3013	3							2528	Prec_Coldest_Quarter
	1193	10720_22	C	T		3014	1							2530	Prec_Coldest_Quarter
	1194	10725_88	A	T		3017	2							2531	Prec_Coldest_Quarter
	1195	10730_71	T	C		3019	1							2532	Annual_Mean_Temp, Isothermality, Temp_Annual_Range, Prec_Driest_Month, Prec_Seasonality, solar_radiation_min
	1196	10735_8	T	C		3020	1							2533	Annual_Mean_Temp, Prec_Warmest_Quarter
	1197	10740_16	G	T		3023	1							2535	Isothermality, Temp_Annual_Range, Prec_Seasonality, solar_radiation_min
	1198	10748_63	A	T		3024	1							2536	Prec_Coldest_Quarter
	1199	10749_80	T	C		3025	2							2538	Prec_Driest_Month
	1200	10750_7	C	A		3029	1							2539	Prec_Coldest_Quarter
	1201	10756_57	C	T		3030	4							2540	Prec_Warmest_Quarter, wind_speed_mean
	1202	10763_15	C	G		3031	1							2541	Isothermality, Prec_Seasonality
	1203	10766_31	A	G		3035	1							2542	Prec_Driest_Month
	1204	10769_29	A	T		3040	2							2545	Prec_Driest_Month
	1205	10773_9	A	T		3041	1							2548	Prec_Warmest_Quarter
	1206	10782_39	G	C		3045	1							2549	Temp_Annual_Range
	1207	10785_33	G	A		3046	1							2550	Isothermality, Temp_Annual_Range, Prec_Driest_Month, Prec_Warmest_Quarter
	1208	10791_23	A	G		3047	1							2553	Prec_Driest_Month, Prec_Seasonality
	1209	10792_56	G	A		3049	1							2555	Prec_Coldest_Quarter
	1210	10795_12	G	A		3050	1							2556	wind_speed_mean
	1211	10798_14	A	G		3056	1							2557	Prec_Warmest_Quarter
	1212	10799_85	G	T		3057	2							2558	Prec_Driest_Month, Prec_Seasonality
	1213	10801_76	T	G		3058	3							2559	Prec_Warmest_Quarter, Prec_Coldest_Quarter
	1214	10803_23	T	A		3059	1							2560	Prec_Warmest_Quarter
	1215	10806_17	G	C		3060	3							2561	Isothermality, Temp_Annual_Range, Prec_Warmest_Quarter
	1216	10809_28	T	C		3062	1							2563	Prec_Coldest_Quarter, wind_speed_mean
	1217	10813_133	T	C		3063	3							2564	Prec_Driest_Month
	1218	10816_7	C	A		3065	1							2565	Prec_Driest_Month, Prec_Seasonality
	1219	10822_25	T	A		3068	2							2566	Isothermality, Prec_Warmest_Quarter, Prec_Coldest_Quarter
	1220	10831_12	C	T		3069	4							2571	Prec_Seasonality, Prec_Coldest_Quarter, solar_radiation_min
	1221	10835_50	C	T		3072	1							2572	Isothermality, Temp_Annual_Range, Prec_Driest_Month, Prec_Warmest_Quarter, Prec_Coldest_Quarter, solar_radiation_min
	1222	10840_56	T	G		3073	1							2573	Prec_Warmest_Quarter
	1223	10853_30	G	C		3074	4							2577	Prec_Driest_Month, Prec_Warmest_Quarter, Prec_Coldest_Quarter, wind_speed_mean
	1224	10869_39	C	A		3080	3							2579	Annual_Prec, Prec_Driest_Month, Prec_Coldest_Quarter, wind_speed_mean
	1225	10875_6	G	A		3081	2							2583	Temp_Annual_Range, Prec_Seasonality, Prec_Warmest_Quarter, Prec_Coldest_Quarter, solar_radiation_min
	1226	10878_118	C	T		3082	2							2587	solar_radiation_min, wind_speed_mean
	1227	10898_10	T	C		3089	3							2590	Mean_Diurnal_Range, Temp_Annual_Range, Prec_Warmest_Quarter
	1228	10900_82	T	C		3092	1							2594	Isothermality, Prec_Warmest_Quarter, Prec_Coldest_Quarter
	1229	10917_94	T	G		3093	4							2595	Prec_Coldest_Quarter
	1230	10919_20	C	G		3094	1							2596	Isothermality
	1231	10921_5	A	G		3096	1							2597	Prec_Seasonality
	1232	10922_32	A	G		3097	2							2598	Prec_Driest_Month, Prec_Seasonality
	1233	10927_24	T	C		3098	2							2599	Prec_Seasonality, solar_radiation_min
	1234	10933_23	C	G		3100	1							2603	Isothermality, Temp_Annual_Range, Prec_Warmest_Quarter, Prec_Coldest_Quarter, solar_radiation_min
	1235	10937_56	A	G		3107	1							2605	Temp_Annual_Range, Prec_Warmest_Quarter, Prec_Coldest_Quarter
	1236	10960_8	T	C		3108	1							2606	Isothermality, Temp_Annual_Range, Prec_Driest_Month, Prec_Coldest_Quarter, solar_radiation_min
	1237	10961_31	A	G		3109	1							2607	Mean_Diurnal_Range, Temp_Annual_Range, Prec_Warmest_Quarter
	1238	10962_54	A	G		3113	1							2609	Temp_Annual_Range, Prec_Seasonality, Prec_Coldest_Quarter, solar_radiation_min
	1239	10966_54	A	G		3115	1							2611	Annual_Mean_Temp, Isothermality, Temp_Annual_Range, Prec_Warmest_Quarter, Prec_Coldest_Quarter
	1240	10974_42	A	G		3119	4							2613	Annual_Prec, Prec_Driest_Month, Prec_Coldest_Quarter, wind_speed_mean
	1241	10975_57	A	C		3121	1							2614	Prec_Warmest_Quarter
	1242	10988_10	T	C		3123	1							2617	Prec_Warmest_Quarter, Prec_Coldest_Quarter
	1243	10994_8	A	T		3124	1							2618	Prec_Driest_Month, Prec_Seasonality
	1244	11008_59	A	G		3125	2							2619	wind_speed_mean
	1245	11020_66	G	A		3127	2							2623	Isothermality, Prec_Warmest_Quarter, Prec_Coldest_Quarter
	1246	11026_32	G	A		3129	1							2626	Annual_Mean_Temp, Isothermality, Temp_Annual_Range, Prec_Seasonality, Prec_Warmest_Quarter, Prec_Coldest_Quarter, solar_radiation_min
	1247	11030_23	C	T		3130	1							2629	Prec_Seasonality, Prec_Warmest_Quarter
	1248	11034_73	T	G		3131	1							2630	Prec_Driest_Month
	1249	11042_56	C	G		3135	1							2634	Prec_Warmest_Quarter, wind_speed_mean
	1250	11057_75	T	G		3141	1							2636	Prec_Warmest_Quarter, wind_speed_mean
	1251	11061_6	A	G		3142	1							2638	Prec_Coldest_Quarter, wind_speed_mean
	1252	11067_23	G	A		3148	1							2642	Prec_Driest_Month
	1253	11069_23	T	A		3150	1							2643	Prec_Driest_Month, wind_speed_mean
	1254	11075_91	G	T		3152	4							2644	Prec_Driest_Month
	1255	11078_84	G	T		3153	2							2645	Isothermality
	1256	11080_36	T	C		3154	1							2647	Prec_Warmest_Quarter
	1257	11087_8	T	C		3157	3							2648	Annual_Mean_Temp, Isothermality, Temp_Annual_Range, Prec_Driest_Month, Prec_Seasonality, solar_radiation_min, wind_speed_mean
	1258	11097_30	A	G		3158	1							2649	Prec_Coldest_Quarter
	1259	11111_8	G	C		3159	1							2650	Prec_Driest_Month, wind_speed_mean
	1260	11117_60	C	G		3160	1							2651	Prec_Seasonality
	1261	11118_18	A	G		3164	1							2658	Prec_Driest_Month
	1262	11119_58	C	A		3167	1							2659	Prec_Seasonality, wind_speed_mean
	1263	11129_6	T	C		3168	1							2664	Prec_Coldest_Quarter
	1264	11134_16	G	A		3169	1							2668	wind_speed_mean
	1265	11135_50	A	G		3173	2							2669	Annual_Mean_Temp, Prec_Driest_Month, Prec_Seasonality, solar_radiation_min
	1266	11137_7	C	T		3175	4							2670	Annual_Mean_Temp, Prec_Warmest_Quarter, Prec_Coldest_Quarter
	1267	11145_5	A	T		3183	4							2671	Prec_Seasonality
	1268	11148_46	G	A		3187	2							2677	Prec_Warmest_Quarter, Prec_Coldest_Quarter
	1269	11153_18	G	A		3188	1							2678	solar_radiation_min
	1270	11154_15	G	A		3191	2							2682	Annual_Mean_Temp, Prec_Warmest_Quarter, Prec_Coldest_Quarter
	1271	11160_19	G	C		3195	1							2683	Annual_Mean_Temp, Prec_Driest_Month, Prec_Seasonality, Prec_Coldest_Quarter
	1272	11168_28	T	A		3197	1							2689	Mean_Diurnal_Range, Isothermality, Temp_Annual_Range, Prec_Warmest_Quarter
	1273	11171_58	C	T		3198	1							2690	Prec_Warmest_Quarter
	1274	11182_33	T	C		3200	3							2692	Annual_Mean_Temp
	1275	11189_84	A	G		3201	1							2693	Prec_Driest_Month, Prec_Seasonality, solar_radiation_min
	1276	11205_22	A	T		3202	4							2695	Prec_Warmest_Quarter, Prec_Coldest_Quarter
	1277	11217_10	A	C		3203	1							2700	Prec_Warmest_Quarter
	1278	11229_11	G	T		3207	1							2701	Temp_Annual_Range, Prec_Warmest_Quarter
	1279	11230_40	C	T		3209	1							2702	Annual_Mean_Temp, Prec_Driest_Month, Prec_Seasonality, Prec_Coldest_Quarter, wind_speed_mean
	1280	11240_42	C	T		3214	1							2703	Annual_Mean_Temp, Isothermality, Prec_Coldest_Quarter
	1281	11245_64	C	T		3215	1							2706	Prec_Driest_Month
	1282	11247_36	C	G		3218	1							2707	Prec_Coldest_Quarter
	1283	11253_25	C	T		3220	2							2708	Prec_Warmest_Quarter, Prec_Coldest_Quarter
	1284	11265_7	T	G		3225	1							2709	Prec_Driest_Month
	1285	11271_18	T	C		3226	4							2710	Annual_Mean_Temp, Isothermality, Temp_Annual_Range, Prec_Driest_Month, Prec_Seasonality, solar_radiation_min, wind_speed_mean
	1286	11272_16	A	G		3227	1							2711	Annual_Mean_Temp, Isothermality, Temp_Annual_Range, Prec_Seasonality, solar_radiation_min, wind_speed_mean
	1287	11311_19	T	C		3228	1							2713	Annual_Mean_Temp, Prec_Driest_Month, Prec_Seasonality
	1288	11321_20	C	G		3229	1							2714	Prec_Driest_Month, Prec_Warmest_Quarter
	1289	11333_36	A	G		3230	1							2718	Prec_Driest_Month, Prec_Seasonality
	1290	11347_120	C	A		3231	2							2720	Prec_Driest_Month, Prec_Coldest_Quarter, wind_speed_mean
	1291	11348_26	A	C		3234	1							2722	Prec_Warmest_Quarter
	1292	11359_45	C	A		3235	4							2724	Prec_Seasonality
	1293	11364_10	T	G		3236	2							2728	Prec_Seasonality, Prec_Warmest_Quarter, solar_radiation_min
	1294	11368_26	G	A		3239	1							2731	Prec_Coldest_Quarter, wind_speed_mean
	1295	11378_45	A	T		3240	2							2733	Prec_Warmest_Quarter
	1296	11381_136	T	G		3241	1							2736	Prec_Driest_Month, Prec_Coldest_Quarter
	1297	11386_38	A	G		3242	4							2737	Annual_Mean_Temp, Temp_Annual_Range, Prec_Driest_Month, Prec_Seasonality
	1298	11396_9	G	C		3243	2							2743	Prec_Coldest_Quarter
	1299	11406_24	C	T		3244	4							2744	Isothermality, Annual_Prec, Prec_Driest_Month, Prec_Coldest_Quarter, solar_radiation_min, wind_speed_mean
	1300	11408_31	A	G		3249	1							2747	Isothermality, solar_radiation_min
	1301	11410_101	T	C		3250	1							2752	Prec_Driest_Month, Prec_Seasonality, solar_radiation_min
	1302	11414_25	A	T		3253	1							2754	Prec_Driest_Month
	1303	11419_5	G	A		3254	1							2756	Prec_Driest_Month, Prec_Seasonality, solar_radiation_min
	1304	11427_16	G	T		3255	1							2758	Annual_Mean_Temp, Prec_Driest_Month, Prec_Seasonality, solar_radiation_min, wind_speed_mean
	1305	11436_11	C	G		3256	4							2765	Isothermality, Prec_Warmest_Quarter, Prec_Coldest_Quarter, wind_speed_mean
	1306	11447_103	T	G		3263	2							2769	Prec_Driest_Month, Prec_Seasonality
	1307	11459_75	G	A		3268	2							2770	Isothermality, Prec_Coldest_Quarter, solar_radiation_min
	1308	11465_44	A	G										2771	Prec_Warmest_Quarter
	1309	11483_35	C	G										2779	Prec_Driest_Month, Prec_Seasonality
	1310	11487_10	G	C										2780	Prec_Warmest_Quarter, Prec_Coldest_Quarter
	1311	11489_13	C	G										2783	Prec_Warmest_Quarter, Prec_Coldest_Quarter
	1312	11499_50	A	T										2785	Annual_Mean_Temp, Temp_Annual_Range, Prec_Warmest_Quarter
	1313	11504_18	A	G										2787	Prec_Warmest_Quarter, Prec_Coldest_Quarter
	1314	11519_17	C	A										2788	Prec_Coldest_Quarter, wind_speed_mean
	1315	11522_10	A	G										2791	Prec_Driest_Month, wind_speed_mean
	1316	11524_32	T	C										2793	Temp_Annual_Range, Prec_Driest_Month, Prec_Seasonality, Prec_Coldest_Quarter, solar_radiation_min
	1317	11527_10	G	T										2794	Prec_Driest_Month, Prec_Seasonality
	1318	11546_11	C	T										2795	Prec_Driest_Month
	1319	11555_34	T	C										2796	Isothermality, Prec_Warmest_Quarter, solar_radiation_min
	1320	11559_75	A	G										2801	Prec_Warmest_Quarter, solar_radiation_min
	1321	11572_91	A	G										2803	Isothermality, Temp_Annual_Range, Prec_Warmest_Quarter, Prec_Coldest_Quarter, solar_radiation_min
	1322	11578_32	C	T										2805	Prec_Seasonality
	1323	11588_49	G	A										2806	Prec_Warmest_Quarter
	1324	11589_16	G	C										2809	Annual_Mean_Temp, Prec_Warmest_Quarter
	1325	11619_7	T	C										2810	Annual_Mean_Temp, Prec_Warmest_Quarter, Prec_Coldest_Quarter
	1326	11626_30	C	A										2812	Prec_Coldest_Quarter, wind_speed_mean
	1327	11628_7	C	T										2815	Isothermality, Annual_Prec, Prec_Warmest_Quarter, solar_radiation_min, wind_speed_mean
	1328	11635_83	A	T										2817	Prec_Warmest_Quarter, Prec_Coldest_Quarter
	1329	11638_11	G	A										2821	Prec_Driest_Month, wind_speed_mean
	1330	11655_13	T	C										2823	Prec_Driest_Month
	1331	11664_50	C	T										2824	Prec_Warmest_Quarter, wind_speed_mean
	1332	11673_57	G	T										2825	Prec_Driest_Month, Prec_Coldest_Quarter
	1333	11674_44	C	A										2826	Prec_Coldest_Quarter
	1334	11676_32	A	G										2829	Prec_Warmest_Quarter
	1335	11678_23	C	A										2830	Prec_Coldest_Quarter, wind_speed_mean
	1336	11681_31	G	A										2831	Isothermality, Prec_Warmest_Quarter
	1337	11683_39	A	C										2832	Isothermality, Prec_Driest_Month, Prec_Seasonality, Prec_Warmest_Quarter, Prec_Coldest_Quarter
	1338	11684_18	C	G										2834	wind_speed_mean
	1339	11687_60	G	A										2837	Temp_Annual_Range, Prec_Driest_Month, Prec_Seasonality, Prec_Coldest_Quarter
	1340	11688_20	G	A										2839	wind_speed_mean
	1341	11706_45	C	T										2844	Isothermality, Temp_Annual_Range, Prec_Seasonality, Prec_Warmest_Quarter, solar_radiation_min
	1342	11724_50	C	A										2848	Prec_Driest_Month, Prec_Seasonality, solar_radiation_min, wind_speed_mean
	1343	11728_41	C	A										2861	Isothermality, Temp_Annual_Range, Prec_Seasonality, solar_radiation_min
	1344	11738_23	A	G										2862	Isothermality, Temp_Annual_Range, Prec_Driest_Month, Prec_Warmest_Quarter, Prec_Coldest_Quarter, wind_speed_mean
	1345	11742_12	A	C										2863	Prec_Seasonality
	1346	11744_25	T	A										2873	Prec_Warmest_Quarter
	1347	11795_27	A	G										2874	Prec_Driest_Month, Prec_Seasonality
	1348	11796_62	G	A										2889	Prec_Driest_Month, wind_speed_mean
	1349	11813_69	G	A										2890	Prec_Warmest_Quarter, Prec_Coldest_Quarter
	1350	11815_5	T	C										2891	Annual_Mean_Temp, Isothermality, Prec_Warmest_Quarter, Prec_Coldest_Quarter
	1351	11818_39	G	A										2892	Annual_Mean_Temp, Isothermality, Prec_Warmest_Quarter, solar_radiation_min
	1352	11823_99	A	C										2893	Isothermality, Temp_Annual_Range, Prec_Driest_Month, Prec_Coldest_Quarter, solar_radiation_min
	1353	11825_18	A	T										2901	Prec_Driest_Month, Prec_Seasonality, solar_radiation_min
	1354	11835_54	G	A										2903	Prec_Driest_Month, Prec_Coldest_Quarter
	1355	11846_10	A	G										2904	Prec_Warmest_Quarter
	1356	11855_17	T	C										2907	wind_speed_mean
	1357	11871_13	C	T										2909	Prec_Driest_Month
	1358	11872_24	T	G										2910	Prec_Driest_Month
	1359	11874_25	A	G										2919	Prec_Driest_Month, Prec_Seasonality
	1360	11877_36	T	A										2920	Prec_Warmest_Quarter, wind_speed_mean
	1361	11879_16	A	G										2921	Annual_Mean_Temp, Isothermality, Temp_Annual_Range, Prec_Driest_Month, Prec_Seasonality, solar_radiation_min
	1362	11880_48	G	C										2922	Prec_Coldest_Quarter
	1363	11886_61	A	G										2925	Prec_Driest_Month, Prec_Warmest_Quarter
	1364	11906_83	A	G										2929	Prec_Driest_Month, wind_speed_mean
	1365	11934_96	G	T										2931	Annual_Prec, Prec_Driest_Month, Prec_Coldest_Quarter, wind_speed_mean
	1366	11939_16	A	G										2932	Annual_Mean_Temp, Temp_Annual_Range, Prec_Driest_Month, Prec_Seasonality
	1367	11945_13	T	C										2933	Isothermality, Prec_Seasonality, Prec_Warmest_Quarter
	1368	11971_50	C	T										2934	Isothermality, Prec_Seasonality
	1369	11981_29	A	G										2935	Prec_Seasonality, solar_radiation_min
	1370	11989_39	C	T										2936	Prec_Driest_Month, Prec_Seasonality
	1371	11999_28	A	G										2937	Annual_Mean_Temp, Prec_Driest_Month, Prec_Seasonality, solar_radiation_min
	1372	12012_55	C	T										2938	Temp_Annual_Range, Prec_Driest_Month, Prec_Coldest_Quarter, wind_speed_mean
	1373	12017_22	A	G										2939	Prec_Warmest_Quarter, Prec_Coldest_Quarter
	1374	12023_14	C	T										2940	Annual_Mean_Temp, Prec_Seasonality, Prec_Warmest_Quarter
	1375	12029_40	A	C										2941	Isothermality, Temp_Annual_Range, Prec_Coldest_Quarter
	1376	12038_63	A	G										2944	Prec_Driest_Month, Prec_Seasonality
	1377	12044_31	T	A										2946	Annual_Prec, Prec_Driest_Month, Prec_Coldest_Quarter, wind_speed_mean
	1378	12052_59	T	G										2948	Prec_Warmest_Quarter, Prec_Coldest_Quarter
	1379	12056_13	T	A										2949	Prec_Driest_Month, Prec_Seasonality
	1380	12064_5	G	A										2950	Prec_Warmest_Quarter
	1381	12077_89	A	G										2951	Annual_Mean_Temp, Isothermality, Prec_Warmest_Quarter, Prec_Coldest_Quarter, wind_speed_mean
	1382	12081_25	A	G										2952	Prec_Coldest_Quarter
	1383	12085_24	T	A										2954	Prec_Warmest_Quarter
	1384	12091_26	C	T										2955	Prec_Driest_Month, Prec_Warmest_Quarter
	1385	12092_49	C	A										2956	Prec_Warmest_Quarter, wind_speed_mean
	1386	12103_8	A	C										2957	Isothermality, Temp_Annual_Range, Prec_Driest_Month, Prec_Seasonality, solar_radiation_min, wind_speed_mean
	1387	12107_7	T	C										2960	Annual_Mean_Temp, Isothermality, Prec_Warmest_Quarter, solar_radiation_min
	1388	12111_21	T	C										2961	Isothermality, Temp_Annual_Range, Prec_Warmest_Quarter, Prec_Coldest_Quarter
	1389	12115_39	C	T										2962	Prec_Driest_Month, Prec_Seasonality
	1390	12146_71	A	C										2963	wind_speed_mean
	1391	12171_58	G	A										2967	Temp_Annual_Range, Prec_Warmest_Quarter, Prec_Coldest_Quarter
	1392	12179_15	T	C										2973	Annual_Prec, Prec_Coldest_Quarter, wind_speed_mean
	1393	12190_62	G	A										2974	Prec_Coldest_Quarter, solar_radiation_min
	1394	12195_15	C	A										2975	Prec_Warmest_Quarter, Prec_Coldest_Quarter, wind_speed_mean
	1395	12196_34	G	A										2977	Prec_Driest_Month, Prec_Seasonality
	1396	12225_23	T	C										2981	Prec_Driest_Month
	1397	12227_22	G	C										2983	Prec_Driest_Month, wind_speed_mean
	1398	12229_26	T	C										2984	Isothermality, Temp_Annual_Range, Prec_Warmest_Quarter, Prec_Coldest_Quarter
	1399	12232_36	T	C										2985	Prec_Driest_Month
	1400	12234_113	A	G										2986	Prec_Driest_Month, wind_speed_mean
	1401	12239_15	T	C										2987	Prec_Seasonality, Prec_Warmest_Quarter, Prec_Coldest_Quarter
	1402	12243_47	A	G										2989	Prec_Warmest_Quarter, wind_speed_mean
	1403	12245_93	C	T										2990	Temp_Annual_Range, Prec_Seasonality, Prec_Warmest_Quarter, solar_radiation_min, wind_speed_mean
	1404	12258_12	A	T										2991	Mean_Diurnal_Range, Prec_Warmest_Quarter
	1405	12275_21	G	A										2992	Prec_Driest_Month, Prec_Warmest_Quarter
	1406	12281_17	C	G										2993	Prec_Driest_Month, wind_speed_mean
	1407	12284_27	A	T										2994	Isothermality, Prec_Driest_Month, Prec_Warmest_Quarter, Prec_Coldest_Quarter
	1408	12286_7	G	A										2998	Isothermality, Temp_Annual_Range, Prec_Driest_Month, Prec_Coldest_Quarter, solar_radiation_min
	1409	12294_71	T	A										2999	Isothermality, Prec_Coldest_Quarter
	1410	12295_43	A	G										3001	Annual_Mean_Temp, Isothermality, Temp_Annual_Range, Prec_Driest_Month, Prec_Seasonality, Prec_Warmest_Quarter, Prec_Coldest_Quarter, solar_radiation_min
	1411	12324_23	C	T										3003	Prec_Driest_Month
	1412	12327_38	A	G										3006	Annual_Mean_Temp, Prec_Coldest_Quarter, solar_radiation_min
	1413	12330_5	G	A										3007	Isothermality, Prec_Driest_Month, Prec_Seasonality
	1414	12335_9	T	C										3008	Prec_Driest_Month
	1415	12347_30	A	G										3009	Prec_Driest_Month, Prec_Seasonality
	1416	12362_86	C	A										3012	Temp_Annual_Range, Prec_Warmest_Quarter
	1417	12363_22	C	A										3013	Prec_Seasonality, wind_speed_mean
	1418	12377_32	G	A										3016	Annual_Mean_Temp, Prec_Warmest_Quarter, solar_radiation_min
	1419	12379_25	C	T										3017	Prec_Seasonality, Prec_Coldest_Quarter, solar_radiation_min
	1420	12386_33	A	G										3018	Prec_Driest_Month
	1421	12410_36	G	A										3022	solar_radiation_min
	1422	12419_29	C	G										3025	Annual_Mean_Temp, Temp_Annual_Range, Prec_Driest_Month, Prec_Seasonality, Prec_Warmest_Quarter, Prec_Coldest_Quarter, wind_speed_mean
	1423	12428_42	G	A										3026	Prec_Driest_Month, Prec_Coldest_Quarter
	1424	12468_61	T	C										3027	Isothermality, Temp_Annual_Range, Prec_Warmest_Quarter, Prec_Coldest_Quarter
	1425	12471_16	C	G										3028	Prec_Driest_Month, Prec_Seasonality
	1426	12475_91	G	T										3032	Isothermality, Temp_Annual_Range, Prec_Warmest_Quarter, Prec_Coldest_Quarter
	1427	12481_54	A	G										3040	solar_radiation_min
	1428	12495_110	T	C										3042	Prec_Seasonality
	1429	12500_18	C	T										3043	Prec_Driest_Month, Prec_Seasonality, solar_radiation_min
	1430	12504_128	A	G										3048	Prec_Driest_Month
	1431	12514_99	G	A										3051	Annual_Mean_Temp, Temp_Annual_Range, Prec_Seasonality
	1432	12519_25	C	T										3052	Isothermality
	1433	12521_24	A	C										3054	Prec_Driest_Month, Prec_Warmest_Quarter
	1434	12522_103	C	G										3057	Prec_Driest_Month, Prec_Coldest_Quarter
	1435	12524_12	T	C										3058	Prec_Warmest_Quarter, Prec_Coldest_Quarter
	1436	12528_103	T	G										3061	Prec_Driest_Month, wind_speed_mean
	1437	12530_19	A	G										3062	Isothermality, Prec_Driest_Month, Prec_Seasonality, Prec_Warmest_Quarter, Prec_Coldest_Quarter
	1438	12532_48	T	C										3063	Annual_Mean_Temp, Prec_Warmest_Quarter
	1439	12543_37	T	C										3064	Prec_Driest_Month, Prec_Seasonality
	1440	12545_8	A	G										3066	Isothermality, Temp_Annual_Range, Annual_Prec, Prec_Coldest_Quarter, solar_radiation_min, wind_speed_mean
	1441	12558_104	C	T										3067	Prec_Driest_Month, Prec_Warmest_Quarter, Prec_Coldest_Quarter
	1442	12562_37	A	G										3068	Prec_Coldest_Quarter, wind_speed_mean
	1443	12571_39	G	A										3069	Prec_Warmest_Quarter, Prec_Coldest_Quarter
	1444	12572_69	T	G										3070	Annual_Mean_Temp, Isothermality, Temp_Annual_Range, Prec_Driest_Month, Prec_Seasonality, solar_radiation_min
	1445	12577_67	T	C										3071	Mean_Diurnal_Range, Isothermality, Prec_Driest_Month, Prec_Coldest_Quarter
	1446	12584_27	A	G										3074	Prec_Warmest_Quarter
	1447	12585_38	T	C										3075	Prec_Driest_Month
	1448	12593_19	G	A										3077	Prec_Seasonality, solar_radiation_min
	1449	12595_17	T	C										3078	Prec_Coldest_Quarter
	1450	12599_78	T	A										3080	Temp_Annual_Range, Prec_Driest_Month, Prec_Warmest_Quarter
	1451	12607_47	A	G										3081	Isothermality, Temp_Annual_Range, Prec_Driest_Month, Prec_Seasonality, solar_radiation_min, wind_speed_mean
	1452	12614_44	C	G										3084	Annual_Prec, Prec_Driest_Month, Prec_Coldest_Quarter, wind_speed_mean
	1453	12617_30	T	G										3085	Prec_Seasonality, Prec_Warmest_Quarter, Prec_Coldest_Quarter
	1454	12619_30	T	C										3086	Temp_Annual_Range, Prec_Driest_Month, Prec_Seasonality, solar_radiation_min
	1455	12636_129	C	A										3087	Prec_Driest_Month, Prec_Seasonality, solar_radiation_min
	1456	12637_11	C	T										3088	Annual_Mean_Temp, Isothermality, Temp_Annual_Range, Annual_Prec, Prec_Driest_Month, Prec_Seasonality, solar_radiation_min, wind_speed_mean
	1457	12638_129	T	G										3091	Prec_Seasonality, Prec_Warmest_Quarter, Prec_Coldest_Quarter
	1458	12643_67	T	C										3093	Prec_Warmest_Quarter, Prec_Coldest_Quarter
	1459	12649_18	G	A										3097	Prec_Coldest_Quarter
	1460	12654_15	A	G										3098	Prec_Seasonality
	1461	12695_19	C	T										3103	Prec_Driest_Month, Prec_Seasonality
	1462	12697_41	C	T										3105	Prec_Driest_Month, Prec_Seasonality
	1463	12706_35	G	A										3106	Isothermality, Prec_Warmest_Quarter, Prec_Coldest_Quarter
	1464	12709_83	A	G										3110	wind_speed_mean
	1465	12711_48	G	A										3118	Prec_Driest_Month
	1466	12727_31	G	A										3119	Prec_Warmest_Quarter, Prec_Coldest_Quarter
	1467	12735_65	G	A										3121	Prec_Coldest_Quarter
	1468	12743_7	T	C										3122	Temp_Annual_Range, Prec_Driest_Month, Prec_Warmest_Quarter, Prec_Coldest_Quarter
	1469	12748_40	T	G										3125	Mean_Diurnal_Range, Temp_Annual_Range, Prec_Driest_Month, Prec_Warmest_Quarter, wind_speed_mean
	1470	12750_47	C	T										3127	wind_speed_mean
	1471	12752_44	T	G										3128	Prec_Seasonality
	1472	12766_12	A	T										3136	Prec_Driest_Month
	1473	12773_24	G	C										3137	Prec_Seasonality, wind_speed_mean
	1474	12777_13	A	G										3138	Prec_Seasonality
	1475	12780_31	T	C										3144	Prec_Seasonality
	1476	12801_33	A	G										3146	Prec_Driest_Month
	1477	12811_24	C	T										3147	Isothermality, Temp_Annual_Range, Prec_Seasonality, solar_radiation_min
	1478	12813_14	A	G										3152	Prec_Warmest_Quarter, Prec_Coldest_Quarter
	1479	12819_77	C	T										3153	Prec_Coldest_Quarter, wind_speed_mean
	1480	12821_30	T	C										3155	Prec_Driest_Month, Prec_Seasonality, solar_radiation_min
	1481	12831_16	A	G										3156	Prec_Driest_Month, wind_speed_mean
	1482	12846_38	A	T										3163	Prec_Warmest_Quarter
	1483	12849_119	C	A										3165	Annual_Prec, Prec_Coldest_Quarter, wind_speed_mean
	1484	12853_5	A	T										3172	Temp_Annual_Range, Prec_Coldest_Quarter
	1485	12855_55	T	G										3173	Temp_Annual_Range, Prec_Warmest_Quarter, Prec_Coldest_Quarter, solar_radiation_min
	1486	12862_6	C	T										3179	Prec_Driest_Month, Prec_Seasonality
	1487	12864_5	A	G										3180	Prec_Coldest_Quarter
	1488	12869_30	C	T										3182	Prec_Warmest_Quarter
	1489	12881_43	A	G										3183	Prec_Coldest_Quarter
	1490	12902_31	A	G										3185	Prec_Driest_Month, Prec_Seasonality, Prec_Coldest_Quarter
	1491	12905_23	G	A										3186	Prec_Warmest_Quarter
	1492	12923_10	A	G										3187	Isothermality, Prec_Driest_Month, Prec_Seasonality, solar_radiation_min, wind_speed_mean
	1493	12930_80	T	G										3189	Prec_Driest_Month, Prec_Seasonality
	1494	12933_26	T	A										3191	Prec_Warmest_Quarter
	1495	12936_13	C	T										3192	Prec_Coldest_Quarter, wind_speed_mean
	1496	12941_22	C	T										3196	Prec_Driest_Month, Prec_Seasonality
	1497	12960_36	C	T										3199	Prec_Warmest_Quarter
	1498	12965_11	G	A										3202	Prec_Driest_Month, wind_speed_mean
	1499	12969_13	A	G										3204	solar_radiation_min, wind_speed_mean
	1500	12972_29	A	G										3206	Prec_Driest_Month
	1501	12975_25	G	A										3208	Prec_Driest_Month, Prec_Seasonality, solar_radiation_min
	1502	12980_33	C	T										3212	Prec_Driest_Month, Prec_Seasonality
	1503	12983_28	T	G										3213	Prec_Driest_Month, Prec_Seasonality
	1504	12988_74	A	G										3219	Isothermality, Prec_Coldest_Quarter
	1505	12995_23	C	G										3220	Prec_Driest_Month, Prec_Warmest_Quarter, wind_speed_mean
	1506	12998_17	C	T										3221	Annual_Mean_Temp, Isothermality, Temp_Annual_Range, Prec_Driest_Month, Prec_Seasonality, Prec_Warmest_Quarter, Prec_Coldest_Quarter, solar_radiation_min
	1507	13002_46	G	A										3223	Prec_Warmest_Quarter, Prec_Coldest_Quarter
	1508	13012_25	C	T										3226	Prec_Warmest_Quarter, Prec_Coldest_Quarter
	1509	13014_11	A	T										3231	Temp_Annual_Range, Prec_Warmest_Quarter, Prec_Coldest_Quarter
	1510	13016_34	A	C										3232	Prec_Seasonality, Prec_Warmest_Quarter, Prec_Coldest_Quarter, solar_radiation_min, wind_speed_mean
	1511	13019_8	A	G										3233	solar_radiation_min
	1512	13026_11	C	T										3235	Annual_Mean_Temp, Isothermality, Prec_Warmest_Quarter, Prec_Coldest_Quarter, wind_speed_mean
	1513	13028_44	T	A										3236	Annual_Mean_Temp, Prec_Warmest_Quarter, Prec_Coldest_Quarter
	1514	13034_5	T	A										3238	Prec_Warmest_Quarter, wind_speed_mean
	1515	13036_92	C	T										3240	Annual_Prec, Prec_Driest_Month, Prec_Seasonality, solar_radiation_min, wind_speed_mean
	1516	13039_40	C	T										3242	Prec_Seasonality, Prec_Warmest_Quarter
	1517	13040_50	A	G										3243	Temp_Annual_Range, Prec_Driest_Month, Prec_Seasonality, solar_radiation_min
	1518	13044_13	T	G										3244	Isothermality, Annual_Prec, Prec_Warmest_Quarter
	1519	13046_42	T	G										3245	Prec_Driest_Month, Prec_Seasonality
	1520	13064_56	A	T										3246	Prec_Coldest_Quarter
	1521	13067_23	G	T										3247	Prec_Warmest_Quarter
	1522	13068_21	A	C										3251	Annual_Mean_Temp, Mean_Diurnal_Range, Isothermality, Temp_Annual_Range, Prec_Warmest_Quarter, Prec_Coldest_Quarter
	1523	13070_95	C	T										3256	Isothermality, Prec_Warmest_Quarter, Prec_Coldest_Quarter, wind_speed_mean
	1524	13076_97	A	C										3257	Isothermality, Prec_Driest_Month, Prec_Seasonality, Prec_Coldest_Quarter, solar_radiation_min
	1525	13093_28	C	T										3260	Prec_Warmest_Quarter, wind_speed_mean
	1526	13098_57	C	G										3261	Prec_Warmest_Quarter
	1527	13104_22	C	T										3262	Prec_Warmest_Quarter, Prec_Coldest_Quarter
	1528	13108_13	T	C										3263	Prec_Driest_Month, Prec_Seasonality, wind_speed_mean
	1529	13142_10	G	T										3264	Isothermality, Temp_Annual_Range, Annual_Prec, Prec_Warmest_Quarter, Prec_Coldest_Quarter
	1530	13167_18	C	G										3265	Annual_Mean_Temp, Prec_Driest_Month, Prec_Seasonality, solar_radiation_min
	1531	13170_51	A	G										3266	Annual_Mean_Temp, Isothermality, Temp_Annual_Range, Prec_Driest_Month, Prec_Coldest_Quarter
	1532	13172_12	C	T										3267	Prec_Driest_Month
	1533	13186_58	A	T										3268	Isothermality, Prec_Driest_Month, Prec_Seasonality, wind_speed_mean
	1534	13191_55	T	G
	1535	13206_50	T	C
	1536	13210_23	A	G
	1537	13213_12	T	A
	1538	13216_28	T	C
	1539	13220_43	A	T
	1540	13222_42	C	T
	1541	13226_42	T	C
	1542	13230_7	A	G
	1543	13238_39	C	T
	1544	13249_12	G	A
	1545	13252_32	C	G
	1546	13256_32	T	C
	1547	13259_94	C	G
	1548	13272_82	G	A
	1549	13281_35	A	G
	1550	13292_8	G	A
	1551	13306_73	T	G
	1552	13325_49	T	A
	1553	13334_46	T	C
	1554	13336_40	T	A
	1555	13342_6	C	A
	1556	13348_37	A	T
	1557	13350_38	C	A
	1558	13358_30	C	T
	1559	13377_24	T	C
	1560	13383_63	G	A
	1561	13394_6	A	T
	1562	13404_38	T	G
	1563	13412_33	C	A
	1564	13417_49	A	T
	1565	13435_43	G	C
	1566	13439_21	G	A
	1567	13445_27	G	T
	1568	13446_19	G	T
	1569	13457_21	G	A
	1570	13463_11	C	T
	1571	13468_29	A	G
	1572	13496_32	C	T
	1573	13503_99	T	C
	1574	13508_31	G	A
	1575	13525_16	G	C
	1576	13531_44	G	A
	1577	13539_23	A	G
	1578	13547_27	G	A
	1579	13557_5	G	A
	1580	13560_67	G	C
	1581	13573_26	T	C
	1582	13580_61	G	A
	1583	13594_56	G	A
	1584	13608_8	G	T
	1585	13609_28	A	G
	1586	13611_32	G	A
	1587	13618_11	T	C
	1588	13619_9	A	G
	1589	13623_58	T	C
	1590	13626_5	C	A
	1591	13639_22	A	C
	1592	13647_24	G	T
	1593	13649_23	T	C
	1594	13668_21	G	A
	1595	13671_5	G	A
	1596	13673_17	C	T
	1597	13676_28	A	C
	1598	13679_19	C	T
	1599	13682_5	C	G
	1600	13683_70	C	A
	1601	13693_21	C	T
	1602	13694_10	T	C
	1603	13714_31	C	T
	1604	13746_34	A	G
	1605	13750_38	T	G
	1606	13756_75	C	A
	1607	13762_29	C	G
	1608	13764_24	A	G
	1609	13769_20	C	A
	1610	13770_5	A	G
	1611	13775_7	A	G
	1612	13782_19	T	G
	1613	13794_72	A	G
	1614	13795_64	C	T
	1615	13803_8	G	A
	1616	13815_8	C	T
	1617	13829_7	A	G
	1618	13832_44	A	G
	1619	13834_18	A	C
	1620	13838_17	T	G
	1621	13842_26	G	A
	1622	13855_75	G	A
	1623	13863_28	A	G
	1624	13871_72	C	T
	1625	13878_42	T	C
	1626	13879_14	G	A
	1627	13886_45	T	A
	1628	13888_18	T	G
	1629	13894_6	A	G
	1630	13896_6	T	G
	1631	13930_70	A	G
	1632	13931_57	A	G
	1633	13932_19	G	A
	1634	13938_44	C	G
	1635	13941_36	G	A
	1636	13954_43	A	G
	1637	13971_52	A	G
	1638	13978_43	G	A
	1639	13993_32	T	C
	1640	13996_28	T	C
	1641	14006_50	T	G
	1642	14015_70	T	C
	1643	14017_16	A	G
	1644	14018_30	C	G
	1645	14020_53	T	C
	1646	14031_48	A	G
	1647	14037_31	T	C
	1648	14043_51	G	T
	1649	14056_34	A	G
	1650	14076_9	C	T
	1651	14084_47	C	T
	1652	14086_32	T	C
	1653	14103_38	T	A
	1654	14111_9	G	C
	1655	14117_8	A	C
	1656	14124_59	G	C
	1657	14131_34	G	T
	1658	14132_25	T	C
	1659	14137_24	T	C
	1660	14153_46	A	G
	1661	14172_34	C	A
	1662	14173_19	C	A
	1663	14174_10	C	A
	1664	14181_37	T	A
	1665	14183_12	C	T
	1666	14192_73	A	G
	1667	14207_17	A	G
	1668	14210_9	A	C
	1669	14211_35	T	C
	1670	14224_31	A	G
	1671	14227_37	G	A
	1672	14250_89	C	T
	1673	14260_34	T	G
	1674	14268_5	G	T
	1675	14269_7	C	A
	1676	14272_91	G	A
	1677	14278_31	C	G
	1678	14332_9	A	G
	1679	14334_35	T	G
	1680	14339_9	G	C
	1681	14351_11	A	T
	1682	14360_17	T	A
	1683	14373_27	T	C
	1684	14382_7	G	C
	1685	14394_46	G	A
	1686	14404_48	C	A
	1687	14429_41	C	T
	1688	14437_46	A	T
	1689	14441_44	T	A
	1690	14443_26	A	C
	1691	14444_35	T	C
	1692	14452_5	G	A
	1693	14454_52	A	T
	1694	14460_10	G	A
	1695	14468_27	G	T
	1696	14469_14	T	C
	1697	14489_38	T	A
	1698	14504_19	C	G
	1699	14513_70	G	T
	1700	14521_40	T	A
	1701	14528_28	T	C
	1702	14534_58	T	A
	1703	14535_46	G	T
	1704	14542_15	A	T
	1705	14545_25	A	T
	1706	14546_63	A	T
	1707	14558_31	G	A
	1708	14567_36	C	A
	1709	14569_39	T	G
	1710	14571_72	G	C
	1711	14574_11	T	G
	1712	14578_35	C	T
	1713	14579_24	T	C
	1714	14594_17	A	G
	1715	14600_69	A	G
	1716	14603_38	C	G
	1717	14614_36	C	T
	1718	14616_38	C	T
	1719	14617_69	A	G
	1720	14621_66	C	T
	1721	14632_23	A	C
	1722	14634_21	A	G
	1723	14642_48	A	G
	1724	14647_24	C	T
	1725	14663_57	G	T
	1726	14665_13	T	C
	1727	14677_11	G	A
	1728	14688_95	T	G
	1729	14717_20	T	C
	1730	14719_16	C	T
	1731	14720_69	C	G
	1732	14733_89	A	G
	1733	14738_43	C	T
	1734	14748_32	C	T
	1735	14749_78	A	G
	1736	14752_19	C	G
	1737	14753_12	C	T
	1738	14761_75	T	G
	1739	14762_75	T	G
	1740	14763_36	A	G
	1741	14764_6	T	G
	1742	14767_7	A	G
	1743	14785_48	A	G
	1744	14787_41	C	G
	1745	14796_18	T	G
	1746	14802_20	G	A
	1747	14804_7	G	A
	1748	14810_58	T	C
	1749	14821_27	A	G
	1750	14841_21	C	T
	1751	14845_20	G	A
	1752	14860_88	A	G
	1753	14866_6	T	C
	1754	14875_36	T	C
	1755	14876_51	T	C
	1756	14880_14	A	G
	1757	14884_57	A	T
	1758	14888_35	T	A
	1759	14894_81	A	C
	1760	14899_94	T	G
	1761	14908_60	G	A
	1762	14919_47	G	A
	1763	14921_61	T	C
	1764	14930_75	A	G
	1765	14937_48	C	A
	1766	14941_44	A	G
	1767	14947_27	T	G
	1768	14948_23	A	T
	1769	14950_24	C	T
	1770	14953_10	T	C
	1771	14956_8	C	T
	1772	14973_66	T	G
	1773	14989_32	A	C
	1774	15001_56	C	T
	1775	15004_12	G	C
	1776	15020_44	A	G
	1777	15021_9	G	A
	1778	15029_8	T	C
	1779	15030_65	A	G
	1780	15031_35	A	C
	1781	15042_38	G	A
	1782	15043_9	T	C
	1783	15051_96	A	G
	1784	15061_23	A	G
	1785	15066_46	T	C
	1786	15082_88	T	C
	1787	15092_13	T	C
	1788	15101_92	A	C
	1789	15109_40	G	C
	1790	15127_24	A	T
	1791	15130_67	G	T
	1792	15137_68	G	T
	1793	15139_70	T	A
	1794	15141_26	C	T
	1795	15167_35	G	A
	1796	15177_48	G	C
	1797	15178_12	A	G
	1798	15181_120	A	G
	1799	15195_37	T	C
	1800	15199_22	G	A
	1801	15203_83	T	G
	1802	15204_9	G	A
	1803	15218_32	G	A
	1804	15236_12	A	T
	1805	15237_12	C	A
	1806	15239_61	G	A
	1807	15241_34	C	G
	1808	15244_63	A	G
	1809	15249_42	G	A
	1810	15272_96	T	G
	1811	15276_13	T	G
	1812	15289_37	C	A
	1813	15298_57	T	C
	1814	15299_110	C	T
	1815	15302_7	G	A
	1816	15304_19	A	T
	1817	15318_18	C	T
	1818	15338_34	T	C
	1819	15342_22	T	C
	1820	15358_27	T	C
	1821	15362_65	G	C
	1822	15365_13	G	A
	1823	15382_29	C	T
	1824	15387_20	C	A
	1825	15388_37	G	A
	1826	15393_50	A	G
	1827	15400_34	C	T
	1828	15405_105	G	T
	1829	15406_51	A	G
	1830	15421_35	C	G
	1831	15433_8	A	T
	1832	15434_8	G	A
	1833	15439_79	C	T
	1834	15453_18	A	G
	1835	15465_16	T	C
	1836	15477_29	A	G
	1837	15478_35	G	A
	1838	15481_12	A	C
	1839	15490_94	G	A
	1840	15522_37	C	T
	1841	15527_5	G	T
	1842	15535_39	T	C
	1843	15543_42	T	C
	1844	15569_80	G	T
	1845	15575_12	A	G
	1846	15580_45	T	C
	1847	15591_21	C	T
	1848	15598_30	T	G
	1849	15613_41	G	T
	1850	15615_91	A	G
	1851	15654_61	G	A
	1852	15655_56	C	A
	1853	15664_13	T	C
	1854	15666_33	A	C
	1855	15682_25	G	C
	1856	15688_41	T	G
	1857	15691_35	G	A
	1858	15696_48	A	C
	1859	15700_30	T	C
	1860	15702_16	A	G
	1861	15709_50	G	T
	1862	15727_48	C	G
	1863	15736_9	G	T
	1864	15738_31	A	G
	1865	15739_80	T	G
	1866	15740_43	T	C
	1867	15746_11	T	C
	1868	15750_16	C	T
	1869	15762_19	C	A
	1870	15764_31	C	A
	1871	15765_41	G	A
	1872	15779_34	C	T
	1873	15787_14	G	A
	1874	15790_57	T	G
	1875	15793_26	G	T
	1876	15803_8	C	G
	1877	15804_43	C	T
	1878	15810_21	C	T
	1879	15826_47	C	A
	1880	15870_29	C	T
	1881	15888_36	C	T
	1882	15890_70	T	A
	1883	15895_30	G	T
	1884	15897_35	C	A
	1885	15899_45	T	C
	1886	15901_67	C	A
	1887	15904_18	T	G
	1888	15908_96	C	A
	1889	15919_67	T	A
	1890	15922_15	A	T
	1891	15953_5	A	T
	1892	15955_44	T	C
	1893	15960_27	A	T
	1894	15977_6	C	T
	1895	15990_48	C	T
	1896	16001_23	G	A
	1897	16003_15	C	T
	1898	16006_12	C	T
	1899	16007_23	G	T
	1900	16023_78	T	G
	1901	16031_76	T	G
	1902	16038_81	A	G
	1903	16056_50	C	T
	1904	16057_34	A	G
	1905	16058_67	G	T
	1906	16061_67	C	G
	1907	16062_24	C	A
	1908	16065_34	T	C
	1909	16084_65	C	T
	1910	16089_12	T	C
	1911	16091_37	C	T
	1912	16092_31	C	G
	1913	16101_16	T	G
	1914	16114_27	C	T
	1915	16119_43	A	G
	1916	16122_14	G	T
	1917	16131_9	C	A
	1918	16148_18	T	C
	1919	16150_36	G	A
	1920	16168_31	A	G
	1921	16176_15	T	A
	1922	16191_47	C	T
	1923	16198_58	G	A
	1924	16204_93	T	C
	1925	16209_61	T	C
	1926	16212_94	T	G
	1927	16217_49	C	A
	1928	16218_31	T	G
	1929	16221_35	G	A
	1930	16226_33	C	T
	1931	16234_40	T	C
	1932	16248_57	C	A
	1933	16252_129	C	T
	1934	16254_23	T	C
	1935	16274_22	C	T
	1936	16284_62	T	C
	1937	16296_67	A	C
	1938	16298_50	G	A
	1939	16299_29	A	T
	1940	16300_137	G	T
	1941	16302_26	A	G
	1942	16316_9	G	A
	1943	16332_22	C	T
	1944	16339_19	T	G
	1945	16342_39	A	T
	1946	16344_26	A	C
	1947	16351_14	G	C
	1948	16371_36	T	A
	1949	16383_74	C	T
	1950	16392_69	T	G
	1951	16411_28	C	T
	1952	16430_45	C	A
	1953	16439_60	G	T
	1954	16442_10	C	G
	1955	16447_48	T	A
	1956	16455_14	G	A
	1957	16489_11	A	G
	1958	16503_15	A	G
	1959	16518_21	G	A
	1960	16524_69	T	C
	1961	16528_23	A	G
	1962	16533_37	G	C
	1963	16548_35	G	A
	1964	16549_82	C	T
	1965	16554_6	T	A
	1966	16568_25	T	C
	1967	16574_28	T	C
	1968	16589_73	T	G
	1969	16602_17	G	A
	1970	16603_17	A	T
	1971	16607_106	G	A
	1972	16608_5	G	A
	1973	16609_26	A	C
	1974	16612_23	G	C
	1975	16619_23	G	T
	1976	16631_97	A	C
	1977	16649_19	G	A
	1978	16657_18	T	A
	1979	16663_6	C	T
	1980	16675_47	A	G
	1981	16681_48	T	A
	1982	16702_37	G	C
	1983	16715_13	G	C
	1984	16724_56	G	A
	1985	16738_9	T	G
	1986	16741_48	C	A
	1987	16743_23	A	C
	1988	16751_20	T	C
	1989	16755_15	A	G
	1990	16759_128	G	A
	1991	16761_45	A	T
	1992	16762_57	C	G
	1993	16763_38	A	T
	1994	16780_84	T	C
	1995	16784_23	C	A
	1996	16807_19	T	C
	1997	16820_28	G	C
[truncated: 1,272 more rows]

## Sheet: SNPs Outliers_A. aculeata
	S2 Appendix. Detection of SNP loci outliers for Acrocomia aculeata based PCAdapt, Fsthet and LEA packages.
	Total SNPs identify by STACKS program					List of outlier SNPs suggested by pcadapt			List of outlier SNPs sggested by fsthet					List of outlier SNPs suggested by LEA																			List of outlier SNPs comuns by the tree methods
	SNP_ID	Loco	REF	ALT		SNP_ID	PC assignment		SNP_ID	Loco	Ht	Fst		SNP_ID	Variable																		SNP ID	Loco	REF	ALT
	1	23_5	T	C		15	2		38	977_23	0.149938	0.355556		1	Prec_Seasonality, wind_speed_max																		412	4576_76	G	A
	2	59_20	G	A		18	1		60	1279_93	0.073288	0.158416		2	Annual_Mean_Temp, Max_Temp_Warmest_Month, Annual_Prec																		659	6799_34	C	A
	3	131_30	A	T		25	3		87	1541_84	0.283299	0.346121		3	Annual_Mean_Temp, Max_Temp_Warmest_Month, Prec_Warmest_Quarter, solar_radiation_max																		1089	9848_26	T	A
	4	263_52	C	T		29	3		204	2579_99	0.0999846	0.222874		5	Mean_Diurnal_Range, Isothermality, Temp_Annual_Range, Annual_Prec, Prec_Driest_Month, Prec_Seasonality, Prec_Coldest_Quarter, solar_radiation_max, wind_speed_max																		1426	12475_91	G	T
	5	274_29	A	T		34	3		287	3379_34	0.402398	0.112275		6	Mean_Diurnal_Range, Isothermality, Max_Temp_Warmest_Month, Temp_Annual_Range, Annual_Prec, Prec_Coldest_Quarter, solar_radiation_min																		1440	12545_8	A	G
	6	287_14	T	A		37	1		369	4191_15	0.212465	0.20657		8	Max_Temp_Warmest_Month																		1572	13496_32	C	T
	7	320_35	C	G		55	1		383	4347_53	0.461859	0.433425		9	Isothermality, Max_Temp_Warmest_Month, Annual_Prec, Prec_Coldest_Quarter																		1587	13618_11	T	C
	8	322_119	T	G		62	1		384	4360_71	0.131232	0.0455685		10	Isothermality, Annual_Prec																		2175	18273_23	A	T
	9	369_11	T	G		80	3		412	4576_76	0.474687	0.950625		11	Isothermality, Prec_Seasonality																		2747	23664_40	C	G
	10	419_5	G	A		81	3		464	5034_92	0.0820408	0.0298507		12	Isothermality, Annual_Prec																		2975	26714_34	T	C
	11	430_23	C	T		88	1		659	6799_34	0.199687	0.507042		17	Annual_Mean_Temp, Temp_Annual_Range
	12	444_57	T	C		91	1		785	7781_23	0.00356505	0.00715564		18	Annual_Mean_Temp, Max_Temp_Warmest_Month, Annual_Prec, Prec_Seasonality
	13	583_43	G	A		118	3		847	8185_11	0.28875	0.329004		19	Max_Temp_Warmest_Month, Prec_Seasonality, solar_radiation_min
	14	607_22	G	A		122	3		1004	9206_43	0.355398	0.328313		21	Annual_Mean_Temp, Mean_Diurnal_Range, Isothermality, Temp_Annual_Range, Prec_Warmest_Quarter, Prec_Coldest_Quarter, solar_radiation_max
	15	683_21	A	T		123	3		1089	9848_26	0.43661	0.445403		22	Mean_Diurnal_Range, Isothermality, Max_Temp_Warmest_Month, Temp_Annual_Range, Prec_Driest_Month, Prec_Seasonality, solar_radiation_min, wind_speed_max
	16	687_42	T	C		141	1		1150	10308_85	0.199687	0.507042		24	Mean_Diurnal_Range, Isothermality, solar_radiation_min
	17	697_45	C	A		153	3		1250	11057_75	0.0561902	0.0267264		25	Annual_Mean_Temp, Max_Temp_Warmest_Month
	18	708_52	A	G		159	3		1268	11148_46	0.22464	0.592145		26	Isothermality, Annual_Prec, solar_radiation_max, solar_radiation_min
	19	750_8	A	G		168	4		1374	12023_14	0.356038	0.850125		27	Annual_Mean_Temp, Mean_Diurnal_Range, Isothermality, Max_Temp_Warmest_Month, Temp_Annual_Range, Prec_Driest_Month, Prec_Seasonality, Prec_Warmest_Quarter, Prec_Coldest_Quarter, solar_radiation_max
	20	806_9	C	T		172	1		1426	12475_91	0.199687	0.507042		28	Mean_Diurnal_Range, Prec_Seasonality
	21	807_22	A	C		175	1		1440	12545_8	0.445028	0.801593		29	Annual_Mean_Temp, Mean_Diurnal_Range, Isothermality, Temp_Annual_Range, Annual_Prec, Prec_Driest_Month, Prec_Seasonality, Prec_Warmest_Quarter, solar_radiation_max, solar_radiation_min, wind_speed_max
	22	811_10	T	G		177	3		1521	13067_23	0.00356505	0.00715564		30	Isothermality, Max_Temp_Warmest_Month
	23	813_5	C	T		179	1		1551	13306_73	0.174359	0.0667069		31	Isothermality, Annual_Prec, solar_radiation_min, wind_speed_max
	24	827_25	T	A		181	3		1572	13496_32	0.274805	0.787234		32	Isothermality, Temp_Annual_Range, Annual_Prec
	25	835_22	G	A		183	3		1586	13611_32	0.00350262	0.00702988		34	Annual_Mean_Temp, Mean_Diurnal_Range, Max_Temp_Warmest_Month, solar_radiation_max
	26	838_14	A	G		202	3		1587	13618_11	0.34645	0.221393		36	Isothermality, Annual_Prec
	27	846_31	A	G		205	4		1596	13673_17	0.173817	0.425532		37	Annual_Mean_Temp, Mean_Diurnal_Range, Max_Temp_Warmest_Month, Temp_Annual_Range, Prec_Warmest_Quarter, Prec_Coldest_Quarter, solar_radiation_max, solar_radiation_min
	28	889_18	T	C		208	3		1679	14334_35	0.0497601	0.104803		38	Max_Temp_Warmest_Month, Annual_Prec
	29	892_41	C	G		231	1		1688	14437_46	0.375	0.8		40	Annual_Mean_Temp, Mean_Diurnal_Range, Isothermality, Temp_Annual_Range, Annual_Prec, Prec_Seasonality, Prec_Warmest_Quarter, Prec_Coldest_Quarter, solar_radiation_min
	30	907_17	A	G		232	3		1833	15439_79	0.180073	0.135985		41	Annual_Mean_Temp, Isothermality, Temp_Annual_Range, Annual_Prec, Prec_Coldest_Quarter, solar_radiation_max
	31	911_10	A	T		234	3		1851	15654_61	0.249586	0.684685		42	Isothermality, Annual_Prec
	32	915_83	C	G		235	2		1900	16023_78	0.0305882	0.0236746		44	Prec_Coldest_Quarter, solar_radiation_min
	33	945_30	C	T		238	1		1924	16204_93	0.299444	0.897959		46	Prec_Coldest_Quarter
	34	948_23	G	A		259	3		1931	16234_40	0.173695	0.425163		47	Isothermality
	35	950_30	A	G		260	3		1963	16548_35	0.352316	0.86224		48	Annual_Mean_Temp, Max_Temp_Warmest_Month, Prec_Seasonality
	36	958_16	A	T		261	3		2102	17643_20	0.0742872	0.160757		49	Annual_Mean_Temp, Isothermality, Temp_Annual_Range, Prec_Warmest_Quarter, Prec_Coldest_Quarter
	37	969_76	A	G		263	3		2143	18000_24	0.0727012	0.157044		50	Annual_Mean_Temp, Max_Temp_Warmest_Month, Prec_Seasonality
	38	977_23	G	A		274	1		2175	18273_23	0.325669	0.971452		51	Annual_Prec
	39	991_69	A	T		293	1		2192	18466_37	0.00350262	0.00702988		52	Isothermality, Temp_Annual_Range, solar_radiation_max
	40	1009_34	T	C		294	3		2194	18482_5	0.0499671	0.105263		53	Annual_Mean_Temp, Mean_Diurnal_Range, Isothermality, Max_Temp_Warmest_Month, Temp_Annual_Range, Annual_Prec, Prec_Warmest_Quarter, Prec_Coldest_Quarter, solar_radiation_max
	41	1014_90	T	G		295	3		2432	20418_12	0.0250624	0.0207293		54	Annual_Mean_Temp, Isothermality, Max_Temp_Warmest_Month, Prec_Seasonality
	42	1041_41	A	G		298	1		2466	20692_40	0.27061	0.289079		55	Annual_Prec
	43	1042_48	G	C		306	1		2504	20961_45	0.0499671	0.105263		56	Annual_Mean_Temp, Mean_Diurnal_Range, Isothermality, Max_Temp_Warmest_Month, Temp_Annual_Range, Annual_Prec, Prec_Warmest_Quarter, Prec_Coldest_Quarter, solar_radiation_max, wind_speed_max
	44	1047_12	G	A		313	2		2747	23664_40	0.376348	0.797174		57	Max_Temp_Warmest_Month, solar_radiation_min
	45	1058_6	C	A		315	1		2873	25546_79	0.126093	0.0635026		58	Prec_Coldest_Quarter
	46	1085_28	G	T		318	2		2975	26714_34	0.266903	0.263391		61	Annual_Mean_Temp, Isothermality, Max_Temp_Warmest_Month
	47	1128_37	T	G		363	1		3231	60153_20	0.199215	0.505495		62	Annual_Mean_Temp, Isothermality, Temp_Annual_Range, Annual_Prec, solar_radiation_min
	48	1131_74	T	G		365	3							63	Annual_Mean_Temp, Mean_Diurnal_Range, Isothermality, Max_Temp_Warmest_Month, Temp_Annual_Range, Annual_Prec, Prec_Driest_Month, Prec_Seasonality, Prec_Warmest_Quarter, Prec_Coldest_Quarter, solar_radiation_max, solar_radiation_min, wind_speed_max
	49	1165_18	T	C		371	2							64	Isothermality, Temp_Annual_Range, Annual_Prec, Prec_Coldest_Quarter
	50	1177_19	G	A		375	1							65	Annual_Mean_Temp, Max_Temp_Warmest_Month
	51	1188_78	A	T		377	2							66	Isothermality
	52	1193_7	T	C		386	1							67	Mean_Diurnal_Range, Isothermality, solar_radiation_min
	53	1198_15	T	G		411	1							68	Max_Temp_Warmest_Month, Annual_Prec
	54	1219_65	T	G		412	3							69	Annual_Mean_Temp, Isothermality, Temp_Annual_Range, Annual_Prec, Prec_Warmest_Quarter, Prec_Coldest_Quarter, solar_radiation_max
	55	1220_80	T	G		416	1							70	Annual_Mean_Temp, Isothermality, Annual_Prec, Prec_Driest_Month, Prec_Warmest_Quarter, Prec_Coldest_Quarter, solar_radiation_min, wind_speed_max
	56	1233_56	T	A		422	3							72	Prec_Coldest_Quarter, solar_radiation_min
	57	1264_32	C	T		424	3							74	Annual_Mean_Temp, Mean_Diurnal_Range, Isothermality, Temp_Annual_Range, Annual_Prec, Prec_Seasonality, Prec_Coldest_Quarter, solar_radiation_max, solar_radiation_min
	58	1265_31	T	A		425	3							75	Annual_Mean_Temp, Mean_Diurnal_Range, Isothermality, Temp_Annual_Range, Annual_Prec, Prec_Warmest_Quarter, Prec_Coldest_Quarter, solar_radiation_min, wind_speed_max
	59	1276_57	C	T		429	3							77	Annual_Prec
	60	1279_93	G	T		437	2							78	Annual_Mean_Temp, Isothermality, Max_Temp_Warmest_Month, solar_radiation_min
	61	1283_39	A	G		438	2							80	Annual_Mean_Temp, Prec_Coldest_Quarter
	62	1294_35	G	C		445	3							82	Mean_Diurnal_Range, Isothermality, Temp_Annual_Range, Annual_Prec, Prec_Coldest_Quarter, solar_radiation_max
	63	1299_12	A	C		447	2							84	Mean_Diurnal_Range, Temp_Annual_Range, Prec_Coldest_Quarter, solar_radiation_max
	64	1304_59	T	G		450	1							85	Annual_Mean_Temp, Mean_Diurnal_Range, Isothermality, Max_Temp_Warmest_Month, Temp_Annual_Range, Annual_Prec, Prec_Driest_Month, Prec_Seasonality, Prec_Warmest_Quarter, Prec_Coldest_Quarter, solar_radiation_max, solar_radiation_min
	65	1307_32	G	C		460	3							86	Mean_Diurnal_Range, Temp_Annual_Range, Annual_Prec, Prec_Coldest_Quarter
	66	1309_55	T	C		469	1							87	Annual_Mean_Temp, Mean_Diurnal_Range, Isothermality, Max_Temp_Warmest_Month, Temp_Annual_Range, Annual_Prec, Prec_Driest_Month, Prec_Seasonality, Prec_Warmest_Quarter, Prec_Coldest_Quarter, solar_radiation_max, solar_radiation_min
	67	1331_48	T	C		476	1							89	Mean_Diurnal_Range, Isothermality, Prec_Warmest_Quarter, wind_speed_max
	68	1334_56	A	T		482	2							90	Mean_Diurnal_Range
	69	1339_132	T	C		492	3							91	Annual_Prec
	70	1340_25	C	T		493	3							92	Annual_Mean_Temp, Mean_Diurnal_Range, Isothermality, Max_Temp_Warmest_Month, Temp_Annual_Range, Annual_Prec, Prec_Warmest_Quarter, Prec_Coldest_Quarter, solar_radiation_max, wind_speed_max
	71	1345_35	C	T		512	2							93	Mean_Diurnal_Range, Prec_Coldest_Quarter
	72	1373_15	T	A		514	3							94	Isothermality, Max_Temp_Warmest_Month, Annual_Prec, solar_radiation_min
	73	1380_52	T	C		516	3							95	Annual_Mean_Temp, Mean_Diurnal_Range, Max_Temp_Warmest_Month, Prec_Coldest_Quarter
	74	1398_7	G	T		521	1							96	Isothermality, Annual_Prec
	75	1430_41	G	C		528	1							97	Annual_Prec
	76	1440_16	T	C		530	1							98	Isothermality, Temp_Annual_Range, Annual_Prec, solar_radiation_min
	77	1447_7	G	A		531	3							99	Isothermality, Annual_Prec, solar_radiation_min
	78	1470_97	T	G		532	3							100	Annual_Mean_Temp, Max_Temp_Warmest_Month, Annual_Prec, Prec_Seasonality
	79	1474_10	C	G		538	2							101	Annual_Mean_Temp, Max_Temp_Warmest_Month
	80	1486_48	T	C		562	1							102	Max_Temp_Warmest_Month, Annual_Prec
	81	1489_41	G	A		565	1							104	Isothermality
	82	1491_58	A	G		572	1							105	Annual_Mean_Temp, Isothermality, Temp_Annual_Range, Annual_Prec, Prec_Coldest_Quarter, solar_radiation_max, solar_radiation_min
	83	1514_28	G	T		580	1							108	Annual_Prec
	84	1525_15	A	C		582	3							109	Mean_Diurnal_Range, Max_Temp_Warmest_Month, Temp_Annual_Range, Prec_Driest_Month, Prec_Seasonality, Prec_Coldest_Quarter, solar_radiation_min
	85	1526_41	C	T		590	4							110	Annual_Mean_Temp, Isothermality, Max_Temp_Warmest_Month
	86	1538_58	T	C		592	1							111	Mean_Diurnal_Range, Max_Temp_Warmest_Month, Prec_Driest_Month, Prec_Seasonality, solar_radiation_max, wind_speed_max
	87	1541_84	G	A		599	3							112	Isothermality, Temp_Annual_Range, Annual_Prec, Prec_Warmest_Quarter, Prec_Coldest_Quarter
	88	1567_80	G	A		600	1							113	wind_speed_max
	89	1576_53	A	T		606	1							114	Annual_Mean_Temp, Isothermality, Max_Temp_Warmest_Month, Temp_Annual_Range, Annual_Prec, solar_radiation_max, solar_radiation_min
	90	1588_36	C	T		611	1							115	Prec_Driest_Month, Prec_Seasonality, wind_speed_max
	91	1600_25	G	A		613	2							116	Isothermality
	92	1614_5	A	G		614	2							117	Annual_Prec
	93	1618_21	T	A		621	1							118	Annual_Mean_Temp, Isothermality, Max_Temp_Warmest_Month, Temp_Annual_Range, Annual_Prec, Prec_Coldest_Quarter, solar_radiation_max
	94	1622_24	T	C		622	3							119	Annual_Prec
	95	1630_14	T	G		639	1							120	Annual_Prec
	96	1632_26	A	C		642	1							121	Annual_Mean_Temp, Max_Temp_Warmest_Month, Prec_Seasonality, solar_radiation_max
	97	1636_13	C	T		644	1							122	Isothermality
	98	1645_6	C	T		654	2							123	Annual_Mean_Temp, Isothermality, Temp_Annual_Range, solar_radiation_max
	99	1657_15	C	T		659	3							125	Annual_Mean_Temp, Isothermality, Max_Temp_Warmest_Month, Prec_Driest_Month, Prec_Coldest_Quarter
	100	1663_61	G	A		660	1							127	Isothermality, Temp_Annual_Range, Annual_Prec
	101	1667_42	C	A		675	1							129	Annual_Mean_Temp, Max_Temp_Warmest_Month, Annual_Prec, Prec_Driest_Month, Prec_Coldest_Quarter, solar_radiation_max
	102	1673_21	A	G		681	3							130	Annual_Mean_Temp, Mean_Diurnal_Range, Isothermality, Max_Temp_Warmest_Month, Temp_Annual_Range, solar_radiation_max, solar_radiation_min, wind_speed_max
	103	1708_48	T	A		682	1							131	Isothermality, Annual_Prec
	104	1714_94	G	C		696	3							132	Annual_Mean_Temp, Mean_Diurnal_Range, Isothermality, Temp_Annual_Range, Annual_Prec, Prec_Driest_Month, Prec_Warmest_Quarter, Prec_Coldest_Quarter, solar_radiation_max, solar_radiation_min
	105	1731_40	A	G		699	2							133	Annual_Mean_Temp, Max_Temp_Warmest_Month, Prec_Seasonality
	106	1733_11	T	A		705	2							134	Mean_Diurnal_Range, Isothermality, Max_Temp_Warmest_Month, Temp_Annual_Range, Prec_Driest_Month, Prec_Seasonality, solar_radiation_max, solar_radiation_min, wind_speed_max
	107	1740_36	G	T		716	3							135	Isothermality, Annual_Prec
	108	1745_50	T	C		718	2							137	Annual_Mean_Temp, Mean_Diurnal_Range, Isothermality, Temp_Annual_Range, Annual_Prec, Prec_Driest_Month, Prec_Seasonality, solar_radiation_max, solar_radiation_min, wind_speed_max
	109	1759_33	T	C		730	3							138	Isothermality, Annual_Prec
	110	1765_12	T	G		736	1							139	Isothermality, Annual_Prec
	111	1767_18	G	C		738	1							140	Prec_Coldest_Quarter
	112	1778_36	G	A		740	3							141	Mean_Diurnal_Range, Isothermality, Temp_Annual_Range, Annual_Prec, Prec_Driest_Month, Prec_Seasonality, Prec_Coldest_Quarter, solar_radiation_max, wind_speed_max
	113	1783_107	G	C		749	3							142	Isothermality, Annual_Prec
	114	1784_86	T	A		755	3							143	Max_Temp_Warmest_Month
	115	1787_26	T	C		756	3							144	Annual_Mean_Temp, Isothermality, Max_Temp_Warmest_Month, Temp_Annual_Range, solar_radiation_max, solar_radiation_min, wind_speed_max
	116	1803_34	G	A		763	1							145	Max_Temp_Warmest_Month, Annual_Prec
	117	1809_43	T	C		764	3							146	Isothermality, Annual_Prec, Prec_Seasonality, solar_radiation_min
	118	1826_101	G	T		767	1							147	Isothermality, Temp_Annual_Range, Prec_Coldest_Quarter, solar_radiation_max, solar_radiation_min
	119	1837_46	A	G		777	1							148	Isothermality, Annual_Prec
	120	1841_14	A	T		781	2							149	Annual_Mean_Temp, Isothermality, Max_Temp_Warmest_Month, solar_radiation_min
	121	1844_40	C	T		782	2							150	Annual_Mean_Temp, Isothermality, Temp_Annual_Range, Annual_Prec, Prec_Coldest_Quarter, solar_radiation_max, solar_radiation_min
	122	1856_27	T	G		790	1							151	Annual_Mean_Temp, Max_Temp_Warmest_Month, Annual_Prec, Prec_Seasonality, Prec_Warmest_Quarter, wind_speed_max
	123	1862_7	T	A		796	1							152	Annual_Mean_Temp, Mean_Diurnal_Range, Isothermality, Max_Temp_Warmest_Month, Temp_Annual_Range, Prec_Driest_Month, Prec_Seasonality, Prec_Warmest_Quarter, Prec_Coldest_Quarter, solar_radiation_max, wind_speed_max
	124	1873_26	T	C		800	2							153	Annual_Mean_Temp, Isothermality, Max_Temp_Warmest_Month, Temp_Annual_Range, Prec_Driest_Month, Prec_Warmest_Quarter, Prec_Coldest_Quarter, solar_radiation_max
	125	1881_55	T	G		806	1							154	Annual_Mean_Temp, Mean_Diurnal_Range, Isothermality, Max_Temp_Warmest_Month, Temp_Annual_Range, Annual_Prec, Prec_Driest_Month, Prec_Seasonality, Prec_Warmest_Quarter, Prec_Coldest_Quarter, solar_radiation_max
	126	1883_39	C	T		807	2							155	Isothermality, Max_Temp_Warmest_Month, Annual_Prec, Prec_Coldest_Quarter
	127	1884_29	A	G		813	3							156	Annual_Prec, Prec_Coldest_Quarter
	128	1890_70	A	T		820	3							157	Mean_Diurnal_Range, Max_Temp_Warmest_Month, Temp_Annual_Range, Prec_Driest_Month, Prec_Seasonality, solar_radiation_max, solar_radiation_min, wind_speed_max
	129	1906_9	G	A		830	3							158	solar_radiation_max, wind_speed_max
	130	1910_46	T	G		833	3							159	Mean_Diurnal_Range, Temp_Annual_Range, solar_radiation_max
	131	1913_16	C	T		835	1							160	Annual_Mean_Temp, Mean_Diurnal_Range, Isothermality, Max_Temp_Warmest_Month, Temp_Annual_Range, Prec_Driest_Month, Prec_Seasonality, Prec_Warmest_Quarter, Prec_Coldest_Quarter
	132	1925_7	T	C		851	1							161	Annual_Mean_Temp, Isothermality, Max_Temp_Warmest_Month, Temp_Annual_Range, Annual_Prec, Prec_Coldest_Quarter, solar_radiation_max, solar_radiation_min
	133	1927_60	A	G		859	3							162	Annual_Mean_Temp, Mean_Diurnal_Range, Isothermality, Temp_Annual_Range, Annual_Prec, Prec_Driest_Month, Prec_Seasonality, Prec_Coldest_Quarter
	134	1929_12	T	A		880	1							163	Mean_Diurnal_Range
	135	1949_22	A	C		881	1							165	Annual_Mean_Temp, Isothermality, Max_Temp_Warmest_Month, Annual_Prec, solar_radiation_max, solar_radiation_min
	136	1954_47	G	A		888	2							167	Annual_Mean_Temp, Mean_Diurnal_Range, Max_Temp_Warmest_Month, Temp_Annual_Range, Prec_Driest_Month, Prec_Seasonality, Prec_Warmest_Quarter, Prec_Coldest_Quarter, solar_radiation_max, wind_speed_max
	137	1975_37	C	A		889	2							169	Prec_Coldest_Quarter
	138	1986_23	T	C		891	1							170	Isothermality, Max_Temp_Warmest_Month, Annual_Prec, Prec_Coldest_Quarter
	139	2014_85	G	A		892	3							171	Annual_Mean_Temp, Isothermality, Max_Temp_Warmest_Month, Annual_Prec
	140	2023_31	A	C		901	1							172	Annual_Mean_Temp, Isothermality, Temp_Annual_Range, Annual_Prec, solar_radiation_max, solar_radiation_min
	141	2024_52	A	T		902	3							173	Annual_Prec
	142	2026_60	T	A		916	1							174	Isothermality
	143	2030_12	A	G		936	3							177	Annual_Mean_Temp, Isothermality, Max_Temp_Warmest_Month, Prec_Seasonality
	144	2041_23	T	G		939	3							178	Annual_Mean_Temp, Mean_Diurnal_Range, Isothermality, Max_Temp_Warmest_Month, Temp_Annual_Range, solar_radiation_max, wind_speed_max
	145	2043_136	C	T		942	1							179	Annual_Mean_Temp, Max_Temp_Warmest_Month
	146	2050_64	G	A		945	3							180	Annual_Mean_Temp, Isothermality, Max_Temp_Warmest_Month, Annual_Prec, solar_radiation_max, solar_radiation_min
	147	2052_43	G	A		951	3							182	Annual_Prec
	148	2066_18	A	G		954	2							183	Mean_Diurnal_Range, Isothermality, Temp_Annual_Range, Annual_Prec, solar_radiation_min, wind_speed_max
	149	2071_34	T	A		959	3							184	Max_Temp_Warmest_Month, Annual_Prec
	150	2090_37	T	G		961	1							185	Annual_Mean_Temp, Isothermality, Max_Temp_Warmest_Month, Annual_Prec, solar_radiation_max, solar_radiation_min
	151	2091_26	T	C		980	2							186	Mean_Diurnal_Range, Temp_Annual_Range, solar_radiation_max
	152	2113_65	G	A		988	3							188	Annual_Mean_Temp, Mean_Diurnal_Range, Max_Temp_Warmest_Month, Annual_Prec, Prec_Driest_Month, Prec_Seasonality
	153	2122_34	C	T		996	2							189	solar_radiation_max, solar_radiation_min, wind_speed_max
	154	2123_49	G	T		1006	1							190	Annual_Mean_Temp, Max_Temp_Warmest_Month
	155	2127_31	C	T		1014	3							191	Annual_Mean_Temp, Isothermality, Max_Temp_Warmest_Month, Temp_Annual_Range, Prec_Warmest_Quarter, solar_radiation_max, solar_radiation_min
	156	2145_97	T	A		1021	3							192	Max_Temp_Warmest_Month, Annual_Prec
	157	2158_48	A	G		1022	1							193	Annual_Prec
	158	2182_38	T	C		1042	2							195	Annual_Mean_Temp, Mean_Diurnal_Range, Isothermality, Temp_Annual_Range, Annual_Prec, Prec_Seasonality, Prec_Warmest_Quarter, Prec_Coldest_Quarter, solar_radiation_max, solar_radiation_min
	159	2184_11	G	C		1056	1							196	Annual_Mean_Temp, Max_Temp_Warmest_Month, solar_radiation_max, solar_radiation_min
	160	2207_54	T	A		1078	1							197	Annual_Mean_Temp, Max_Temp_Warmest_Month
	161	2213_8	C	T		1080	3							198	Isothermality, solar_radiation_max
	162	2219_15	G	A		1082	1							199	Isothermality, Temp_Annual_Range, Annual_Prec, Prec_Coldest_Quarter
	163	2222_71	A	G		1087	3							200	Isothermality, Annual_Prec, solar_radiation_min
	164	2229_51	T	C		1089	3							201	Annual_Prec, Prec_Seasonality, Prec_Warmest_Quarter, Prec_Coldest_Quarter
	165	2230_12	A	G		1090	1							202	Annual_Prec
	166	2233_79	A	C		1103	1							203	Annual_Mean_Temp, Isothermality, Max_Temp_Warmest_Month, Annual_Prec, Prec_Coldest_Quarter
	167	2243_66	G	A		1127	2							204	Max_Temp_Warmest_Month, Annual_Prec
	168	2252_30	A	C		1133	1							206	Max_Temp_Warmest_Month, Annual_Prec, solar_radiation_min
	169	2266_33	G	A		1148	1							207	Annual_Mean_Temp, Isothermality, Max_Temp_Warmest_Month, Annual_Prec
	170	2268_20	A	G		1149	1							208	Isothermality, Temp_Annual_Range, Annual_Prec
	171	2283_23	A	C		1156	2							209	solar_radiation_max
	172	2294_6	C	T		1174	3							210	Annual_Mean_Temp, Isothermality, Temp_Annual_Range, Annual_Prec, Prec_Warmest_Quarter, Prec_Coldest_Quarter, solar_radiation_max
	173	2303_70	A	G		1175	1							211	Annual_Prec
	174	2308_17	T	C		1179	2							212	Annual_Mean_Temp, Isothermality, Max_Temp_Warmest_Month, Prec_Warmest_Quarter, Prec_Coldest_Quarter, solar_radiation_max
	175	2311_7	A	G		1189	1							213	Prec_Coldest_Quarter, solar_radiation_max
	176	2318_78	C	T		1190	3							214	Annual_Prec
	177	2319_27	A	G		1196	1							216	Annual_Mean_Temp, Max_Temp_Warmest_Month
	178	2328_21	G	A		1197	3							217	Isothermality, Annual_Prec
	179	2340_32	A	G		1204	3							218	Isothermality, Temp_Annual_Range, Annual_Prec, Prec_Seasonality, solar_radiation_min
	180	2348_108	C	T		1208	1							219	Annual_Mean_Temp, Isothermality, Temp_Annual_Range, Annual_Prec, solar_radiation_max, solar_radiation_min
	181	2360_36	A	T		1211	2							221	Mean_Diurnal_Range, Temp_Annual_Range, Annual_Prec, Prec_Coldest_Quarter, solar_radiation_max
	182	2362_32	T	C		1214	3							222	Annual_Mean_Temp, Max_Temp_Warmest_Month, Annual_Prec, Prec_Warmest_Quarter, Prec_Coldest_Quarter, wind_speed_max
	183	2365_15	C	T		1222	3							223	Isothermality, Annual_Prec, Prec_Seasonality, solar_radiation_min
	184	2369_41	A	T		1227	3							225	Annual_Mean_Temp, Mean_Diurnal_Range, Temp_Annual_Range, Prec_Driest_Month, solar_radiation_max, wind_speed_max
	185	2375_13	C	A		1234	2							226	Annual_Mean_Temp, Mean_Diurnal_Range, Isothermality, Temp_Annual_Range, Annual_Prec, Prec_Seasonality, Prec_Warmest_Quarter, Prec_Coldest_Quarter, solar_radiation_max, solar_radiation_min
	186	2377_32	C	A		1243	1							227	Isothermality, Annual_Prec, solar_radiation_max, solar_radiation_min
	187	2390_37	T	C		1246	2							228	Mean_Diurnal_Range, Temp_Annual_Range, Annual_Prec, solar_radiation_max
	188	2394_76	T	A		1253	3							229	Isothermality, Annual_Prec, Prec_Coldest_Quarter
	189	2401_7	A	C		1259	3							231	Annual_Mean_Temp, Mean_Diurnal_Range, Isothermality, Max_Temp_Warmest_Month, Temp_Annual_Range, Annual_Prec, Prec_Warmest_Quarter, solar_radiation_max, solar_radiation_min
	190	2415_92	C	G		1263	1							233	Mean_Diurnal_Range, Annual_Prec, Prec_Driest_Month, solar_radiation_max, wind_speed_max
	191	2425_8	T	A		1281	2							234	Annual_Prec, Prec_Coldest_Quarter
	192	2426_31	A	G		1284	1							235	Isothermality, Annual_Prec, solar_radiation_min
	193	2442_23	T	G		1286	1							238	Annual_Mean_Temp, Mean_Diurnal_Range, Temp_Annual_Range, Annual_Prec, Prec_Coldest_Quarter, solar_radiation_max
	194	2450_45	C	A		1287	3							239	Annual_Mean_Temp, Isothermality, Temp_Annual_Range, Prec_Warmest_Quarter, Prec_Coldest_Quarter, solar_radiation_min
	195	2452_70	T	G		1288	2							240	Isothermality, Temp_Annual_Range, Annual_Prec, solar_radiation_max, solar_radiation_min
	196	2470_52	T	C		1309	1							241	Annual_Prec
	197	2487_9	A	C		1313	2							242	Isothermality, Temp_Annual_Range
	198	2510_40	T	C		1317	3							243	Isothermality, Max_Temp_Warmest_Month, Prec_Seasonality, solar_radiation_min
	199	2519_10	C	T		1326	1							244	Max_Temp_Warmest_Month, Annual_Prec, solar_radiation_max, solar_radiation_min, wind_speed_max
	200	2538_32	C	G		1330	1							246	Annual_Prec
	201	2540_17	A	G		1338	1							249	Annual_Mean_Temp, Isothermality, Temp_Annual_Range, Annual_Prec, Prec_Driest_Month, Prec_Seasonality, solar_radiation_max
	202	2563_28	T	G		1342	3							252	Isothermality, Prec_Coldest_Quarter
	203	2575_10	A	G		1344	1							254	Mean_Diurnal_Range, Isothermality, Temp_Annual_Range, Prec_Driest_Month, Prec_Seasonality, solar_radiation_min
	204	2579_99	C	T		1348	3							255	Annual_Mean_Temp, Isothermality, Max_Temp_Warmest_Month, Temp_Annual_Range, Prec_Warmest_Quarter, Prec_Coldest_Quarter, solar_radiation_max
	205	2596_20	G	T		1393	2							256	solar_radiation_max
	206	2630_16	T	G		1397	2							257	Mean_Diurnal_Range, Max_Temp_Warmest_Month, Temp_Annual_Range
	207	2653_78	T	G		1408	3							258	Isothermality, Prec_Coldest_Quarter
	208	2654_60	G	C		1409	3							259	Isothermality
	209	2662_36	T	C		1426	3							261	Annual_Mean_Temp, Mean_Diurnal_Range, Annual_Prec, Prec_Warmest_Quarter, Prec_Coldest_Quarter, solar_radiation_max
	210	2672_62	T	C		1440	1							262	Annual_Mean_Temp, Isothermality, Max_Temp_Warmest_Month, Annual_Prec, Prec_Coldest_Quarter, solar_radiation_max
	211	2681_24	T	C		1443	1							263	Mean_Diurnal_Range, Max_Temp_Warmest_Month, Temp_Annual_Range, Prec_Driest_Month, Prec_Coldest_Quarter, solar_radiation_min
	212	2692_9	A	C		1449	2							264	Isothermality, Temp_Annual_Range, Prec_Driest_Month, Prec_Seasonality
	213	2698_10	G	A		1452	2							267	Isothermality, Temp_Annual_Range, Annual_Prec, Prec_Seasonality, solar_radiation_min
	214	2702_66	A	G		1469	2							268	Annual_Mean_Temp, Max_Temp_Warmest_Month, Prec_Seasonality
	215	2724_44	T	C		1476	3							271	Annual_Mean_Temp, Isothermality, Max_Temp_Warmest_Month, Annual_Prec
	216	2725_21	T	C		1477	2							272	Annual_Prec
	217	2734_52	C	A		1483	2							273	Prec_Warmest_Quarter, Prec_Coldest_Quarter, solar_radiation_min
	218	2738_27	A	C		1488	1							274	Annual_Mean_Temp, Mean_Diurnal_Range, Isothermality, Temp_Annual_Range, Annual_Prec, Prec_Coldest_Quarter, solar_radiation_max
	219	2750_29	A	C		1494	1							279	Isothermality, Annual_Prec
	220	2763_22	G	T		1500	3							280	Isothermality, Prec_Coldest_Quarter
	221	2766_36	C	T		1501	3							281	Max_Temp_Warmest_Month
	222	2770_47	T	C		1510	1							283	Isothermality, Temp_Annual_Range, Prec_Coldest_Quarter
	223	2772_21	A	G		1519	2							286	Isothermality, Annual_Prec
	224	2777_7	T	C		1530	3							287	Mean_Diurnal_Range, Isothermality, Temp_Annual_Range, Prec_Coldest_Quarter, solar_radiation_max
	225	2781_28	T	C		1538	2							289	Mean_Diurnal_Range, Isothermality, Temp_Annual_Range, Annual_Prec, Prec_Driest_Month, Prec_Seasonality, solar_radiation_min
	226	2783_26	A	G		1572	1							290	Annual_Mean_Temp, Max_Temp_Warmest_Month
	227	2789_47	C	G		1587	3							291	Mean_Diurnal_Range, Isothermality, Max_Temp_Warmest_Month, Temp_Annual_Range, Annual_Prec, Prec_Seasonality, Prec_Coldest_Quarter, solar_radiation_max, solar_radiation_min
	228	2797_36	A	G		1600	2							292	Isothermality
	229	2800_16	A	G		1606	2							293	Mean_Diurnal_Range, Temp_Annual_Range, solar_radiation_max, wind_speed_max
	230	2801_7	C	G		1608	1							294	Isothermality, Temp_Annual_Range, Annual_Prec, solar_radiation_max
	231	2802_22	G	C		1621	2							295	Prec_Coldest_Quarter
	232	2820_86	G	T		1641	1							297	Isothermality, Max_Temp_Warmest_Month, wind_speed_max
	233	2840_12	T	C		1642	3							298	Max_Temp_Warmest_Month, Annual_Prec
	234	2843_34	A	C		1644	3							299	Isothermality, Annual_Prec
	235	2846_15	G	A		1651	3							300	Annual_Mean_Temp, Isothermality, Max_Temp_Warmest_Month, Annual_Prec, solar_radiation_max, solar_radiation_min
	236	2855_35	A	T		1670	3							301	Max_Temp_Warmest_Month, Annual_Prec
	237	2866_33	T	C		1675	1							302	Annual_Mean_Temp, Isothermality, Annual_Prec, solar_radiation_min
	238	2886_56	C	G		1706	3							303	Isothermality, Annual_Prec, Prec_Warmest_Quarter, Prec_Coldest_Quarter, wind_speed_max
	239	2895_44	C	G		1712	1							304	Annual_Prec
	240	2907_45	T	C		1715	3							306	Annual_Mean_Temp, Max_Temp_Warmest_Month, Annual_Prec, solar_radiation_max, wind_speed_max
	241	2922_24	T	C		1719	1							307	Annual_Mean_Temp, Prec_Warmest_Quarter
	242	2933_35	T	C		1727	2							308	Max_Temp_Warmest_Month, Annual_Prec
	243	2935_80	C	A		1731	1							309	Annual_Prec
	244	2945_30	C	T		1735	1							310	Isothermality, Temp_Annual_Range, Prec_Coldest_Quarter, solar_radiation_max, solar_radiation_min
	245	2952_92	G	C		1747	3							311	Annual_Mean_Temp, Mean_Diurnal_Range, Isothermality, Max_Temp_Warmest_Month, Temp_Annual_Range, Annual_Prec, Prec_Driest_Month, Prec_Seasonality, Prec_Warmest_Quarter, Prec_Coldest_Quarter, solar_radiation_max, solar_radiation_min
	246	2969_29	A	G		1753	3							312	Annual_Mean_Temp, Isothermality, Temp_Annual_Range, Annual_Prec, Prec_Coldest_Quarter
	247	2970_55	T	C		1759	2							314	Temp_Annual_Range
	248	2972_50	A	T		1770	1							315	Annual_Prec, solar_radiation_min
	249	2987_114	C	A		1776	1							316	Annual_Mean_Temp, Isothermality, Temp_Annual_Range, Annual_Prec
	250	2994_12	A	G		1791	1							318	Annual_Mean_Temp, Isothermality, Max_Temp_Warmest_Month, Prec_Warmest_Quarter
	251	2999_45	A	G		1804	1							319	Annual_Mean_Temp, Mean_Diurnal_Range, Max_Temp_Warmest_Month, Temp_Annual_Range, Annual_Prec, Prec_Driest_Month, Prec_Seasonality, Prec_Warmest_Quarter, Prec_Coldest_Quarter, solar_radiation_max
	252	3006_27	G	A		1806	3							320	Annual_Mean_Temp, Isothermality, Max_Temp_Warmest_Month, Annual_Prec, solar_radiation_max
	253	3012_10	T	A		1808	3							321	Annual_Mean_Temp, Annual_Prec, Prec_Warmest_Quarter, Prec_Coldest_Quarter, solar_radiation_min
	254	3018_56	C	G		1817	1							322	Isothermality, Temp_Annual_Range, Annual_Prec, solar_radiation_max, solar_radiation_min
	255	3020_22	T	A		1822	3							323	Max_Temp_Warmest_Month, Prec_Seasonality
	256	3031_116	A	C		1832	1							324	Annual_Mean_Temp, Max_Temp_Warmest_Month, Annual_Prec, Prec_Warmest_Quarter
	257	3038_10	T	A		1838	1							325	Annual_Mean_Temp, Mean_Diurnal_Range, Isothermality, Temp_Annual_Range, Annual_Prec, Prec_Warmest_Quarter, Prec_Coldest_Quarter, solar_radiation_max
	258	3043_73	G	C		1878	1							326	Annual_Mean_Temp, Isothermality, Temp_Annual_Range, Annual_Prec, Prec_Warmest_Quarter, Prec_Coldest_Quarter, solar_radiation_max, solar_radiation_min
	259	3057_47	C	T		1896	2							328	Annual_Prec
	260	3085_22	C	A		1903	2							329	Annual_Mean_Temp, Isothermality, Temp_Annual_Range, Annual_Prec, Prec_Warmest_Quarter, Prec_Coldest_Quarter, solar_radiation_max
	261	3111_8	A	T		1907	3							332	Max_Temp_Warmest_Month, Annual_Prec, Prec_Coldest_Quarter
	262	3117_22	G	A		1920	2							333	Mean_Diurnal_Range, Isothermality, Temp_Annual_Range, Annual_Prec, Prec_Coldest_Quarter, solar_radiation_max
	263	3124_12	C	T		1928	2							334	Isothermality, Annual_Prec
	264	3135_26	C	T		1943	1							337	Annual_Mean_Temp, Max_Temp_Warmest_Month, Prec_Driest_Month, Prec_Seasonality
	265	3136_61	G	A		1944	3							338	Annual_Mean_Temp, Isothermality, Temp_Annual_Range, Annual_Prec, Prec_Coldest_Quarter
	266	3145_66	A	T		1945	1							339	Annual_Mean_Temp, Isothermality, Temp_Annual_Range, Prec_Driest_Month, Prec_Seasonality, solar_radiation_min, wind_speed_max
	267	3173_35	G	A		1948	3							340	Mean_Diurnal_Range, Temp_Annual_Range, Prec_Coldest_Quarter, solar_radiation_max
	268	3183_15	G	A		1981	2							341	Annual_Mean_Temp, Isothermality, Max_Temp_Warmest_Month
	269	3198_117	A	G		1983	1							342	Annual_Mean_Temp, Max_Temp_Warmest_Month, Annual_Prec, Prec_Warmest_Quarter
	270	3216_15	A	G		1984	2							344	Isothermality, Annual_Prec, Prec_Seasonality, Prec_Coldest_Quarter, wind_speed_max
	271	3243_30	C	G		1986	1							345	Isothermality, Annual_Prec, solar_radiation_min
	272	3246_30	C	T		1988	3							346	Prec_Seasonality
	273	3247_38	C	T		1997	3							347	Mean_Diurnal_Range, Isothermality, Temp_Annual_Range, Annual_Prec, Prec_Driest_Month, Prec_Coldest_Quarter
	274	3258_82	G	T		2005	3							348	Annual_Mean_Temp, Isothermality, Temp_Annual_Range, Annual_Prec, solar_radiation_max, solar_radiation_min
	275	3283_87	G	C		2020	3							349	Max_Temp_Warmest_Month, Temp_Annual_Range, Prec_Coldest_Quarter
	276	3284_12	G	A		2032	3							350	Annual_Mean_Temp, Max_Temp_Warmest_Month, Prec_Seasonality
	277	3298_17	A	G		2037	2							352	Isothermality, Annual_Prec, solar_radiation_min, wind_speed_max
	278	3303_78	A	G		2038	1							353	Annual_Mean_Temp, Mean_Diurnal_Range, Max_Temp_Warmest_Month, Prec_Seasonality, solar_radiation_min
	279	3307_30	T	C		2040	3							354	Annual_Mean_Temp, Isothermality, solar_radiation_min
	280	3314_57	A	G		2042	3							355	solar_radiation_min
	281	3316_25	C	A		2046	3							356	Annual_Prec
	282	3321_19	A	G		2049	3							357	Annual_Mean_Temp, Isothermality, Temp_Annual_Range, Prec_Seasonality, solar_radiation_max, solar_radiation_min
	283	3331_48	T	A		2064	1							358	Isothermality, Annual_Prec
	284	3342_29	T	C		2066	2							359	Max_Temp_Warmest_Month
	285	3348_59	T	C		2071	3							360	Isothermality, Annual_Prec, solar_radiation_max, solar_radiation_min
	286	3369_27	G	A		2072	1							361	Isothermality, Prec_Coldest_Quarter, solar_radiation_max
	287	3379_34	G	A		2076	1							362	Annual_Prec
	288	3404_42	A	G		2093	1							364	Annual_Mean_Temp, Isothermality, Max_Temp_Warmest_Month
	289	3406_12	C	T		2099	3							365	Annual_Mean_Temp, Isothermality, Max_Temp_Warmest_Month, Annual_Prec
	290	3414_15	G	A		2115	3							367	Mean_Diurnal_Range, Isothermality, Temp_Annual_Range, Annual_Prec, Prec_Driest_Month, Prec_Seasonality, Prec_Coldest_Quarter
	291	3419_24	A	T		2116	1							368	Annual_Mean_Temp, Prec_Warmest_Quarter, Prec_Coldest_Quarter
	292	3424_52	C	G		2130	3							369	Annual_Prec, Prec_Coldest_Quarter
	293	3430_7	C	A		2132	2							371	Isothermality
	294	3442_8	T	A		2134	1							372	Isothermality, Annual_Prec
	295	3462_40	T	C		2140	2							373	Prec_Coldest_Quarter, solar_radiation_min
	296	3471_77	T	G		2149	2							374	Annual_Mean_Temp, Isothermality, Max_Temp_Warmest_Month, Temp_Annual_Range, Annual_Prec, Prec_Warmest_Quarter, Prec_Coldest_Quarter, solar_radiation_max
	297	3473_32	A	G		2155	1							375	Annual_Mean_Temp, Mean_Diurnal_Range, Isothermality, Max_Temp_Warmest_Month, Temp_Annual_Range, Annual_Prec, Prec_Warmest_Quarter, Prec_Coldest_Quarter, solar_radiation_max
	298	3486_33	C	T		2162	3							376	Annual_Prec
	299	3506_12	T	G		2175	3							378	Mean_Diurnal_Range, Isothermality, Max_Temp_Warmest_Month, Temp_Annual_Range, Prec_Seasonality, Prec_Coldest_Quarter
	300	3516_59	C	T		2182	3							381	Isothermality, Prec_Coldest_Quarter, solar_radiation_max
	301	3520_66	A	T		2186	1							384	Isothermality, Annual_Prec, Prec_Seasonality, wind_speed_max
	302	3542_9	G	A		2189	1							385	Annual_Mean_Temp, Isothermality, Max_Temp_Warmest_Month, Annual_Prec, Prec_Coldest_Quarter
	303	3565_26	A	G		2195	2							387	Mean_Diurnal_Range, Temp_Annual_Range, solar_radiation_max
	304	3587_34	C	G		2218	1							388	Isothermality, Annual_Prec, Prec_Seasonality, solar_radiation_min
	305	3607_12	A	G		2221	3							389	Isothermality, Temp_Annual_Range, Annual_Prec, Prec_Seasonality, solar_radiation_max, solar_radiation_min
	306	3610_42	T	G		2223	3							390	Annual_Mean_Temp, Mean_Diurnal_Range, Isothermality, Max_Temp_Warmest_Month, Prec_Driest_Month, Prec_Coldest_Quarter, solar_radiation_min
	307	3614_9	A	G		2227	2							391	Mean_Diurnal_Range, Temp_Annual_Range, Prec_Driest_Month, Prec_Seasonality, Prec_Coldest_Quarter, solar_radiation_min
	308	3642_25	C	T		2245	1							393	Annual_Prec
	309	3651_43	T	C		2246	2							394	solar_radiation_max
	310	3653_43	G	T		2270	2							396	Annual_Mean_Temp, Isothermality, Max_Temp_Warmest_Month, Temp_Annual_Range, Annual_Prec, Prec_Warmest_Quarter, Prec_Coldest_Quarter, solar_radiation_max, solar_radiation_min
	311	3683_15	T	C		2275	2							397	Isothermality, Prec_Coldest_Quarter
	312	3707_14	A	T		2276	1							398	Annual_Mean_Temp, Isothermality, Max_Temp_Warmest_Month, Annual_Prec, Prec_Coldest_Quarter, solar_radiation_max
	313	3708_27	C	T		2278	3							399	Isothermality, Annual_Prec
	314	3718_73	C	A		2280	2							400	Annual_Mean_Temp, Mean_Diurnal_Range, Isothermality, Max_Temp_Warmest_Month, Temp_Annual_Range, Annual_Prec, Prec_Driest_Month, Prec_Coldest_Quarter, solar_radiation_max
	315	3723_71	C	T		2282	1							401	Annual_Prec
	316	3736_27	C	T		2297	1							403	Annual_Prec, Prec_Driest_Month
	317	3739_11	C	G		2302	3							405	Annual_Mean_Temp, Isothermality, Max_Temp_Warmest_Month, Temp_Annual_Range, Prec_Warmest_Quarter, Prec_Coldest_Quarter, solar_radiation_max, solar_radiation_min
	318	3744_38	A	G		2311	3							407	Isothermality
	319	3748_26	T	G		2313	2							408	Isothermality, Prec_Coldest_Quarter
	320	3755_96	G	T		2314	3							409	Annual_Prec
	321	3764_55	A	G		2334	1							412	Max_Temp_Warmest_Month, Annual_Prec, Prec_Seasonality
	322	3768_10	A	G		2336	1							413	Annual_Mean_Temp, Isothermality, Annual_Prec, Prec_Coldest_Quarter
	323	3770_31	A	C		2342	2							414	Mean_Diurnal_Range, Max_Temp_Warmest_Month, Annual_Prec, Prec_Seasonality, Prec_Warmest_Quarter, Prec_Coldest_Quarter
	324	3801_30	A	G		2343	1							415	Isothermality, Annual_Prec, solar_radiation_max
	325	3802_8	A	G		2375	1							416	Annual_Mean_Temp, Mean_Diurnal_Range, Isothermality, Temp_Annual_Range, Annual_Prec, Prec_Driest_Month, Prec_Warmest_Quarter, Prec_Coldest_Quarter, solar_radiation_max
	326	3803_19	T	A		2385	1							417	Isothermality, Annual_Prec
	327	3806_10	T	G		2395	1							418	Annual_Mean_Temp, Isothermality, Max_Temp_Warmest_Month, Annual_Prec, solar_radiation_max, solar_radiation_min
	328	3826_11	T	C		2400	2							419	Annual_Mean_Temp, Isothermality, Prec_Warmest_Quarter, Prec_Coldest_Quarter
	329	3843_65	C	G		2429	3							422	Isothermality, Temp_Annual_Range, Annual_Prec, solar_radiation_min
	330	3845_23	G	A		2465	3							423	Max_Temp_Warmest_Month, Annual_Prec, Prec_Seasonality, Prec_Coldest_Quarter, solar_radiation_max, wind_speed_max
	331	3868_69	G	A		2487	1							426	Mean_Diurnal_Range
	332	3878_28	A	C		2496	3							427	Mean_Diurnal_Range, Isothermality, Max_Temp_Warmest_Month, Temp_Annual_Range, Annual_Prec, Prec_Coldest_Quarter, solar_radiation_min
	333	3883_54	T	C		2502	2							428	Annual_Mean_Temp, Max_Temp_Warmest_Month, Prec_Seasonality, solar_radiation_max
	334	3891_49	A	T		2506	1							430	solar_radiation_min
	335	3903_51	C	T		2513	2							431	Isothermality, Max_Temp_Warmest_Month, Annual_Prec, Prec_Driest_Month, Prec_Seasonality, solar_radiation_min
	336	3904_6	T	C		2523	3							433	Annual_Mean_Temp, Isothermality, Max_Temp_Warmest_Month, Temp_Annual_Range, Prec_Driest_Month, Prec_Warmest_Quarter, solar_radiation_max, solar_radiation_min, wind_speed_max
	337	3910_19	A	G		2528	3							434	Isothermality
	338	3920_15	T	G		2548	3							435	Isothermality, Annual_Prec, solar_radiation_min
	339	3929_132	T	G		2563	1							436	Isothermality, Temp_Annual_Range, Annual_Prec, Prec_Coldest_Quarter, solar_radiation_max
	340	3951_12	C	T		2572	3							437	Isothermality, Annual_Prec
	341	3954_43	A	G		2574	1							438	solar_radiation_min
	342	3959_33	C	T		2577	1							439	Prec_Coldest_Quarter
	343	3969_53	T	A		2583	2							441	Annual_Prec
	344	3974_7	G	A		2587	1							442	Isothermality, Annual_Prec, Prec_Coldest_Quarter
	345	3980_12	G	A		2606	3							443	Isothermality
	346	3981_9	A	T		2619	1							444	Annual_Mean_Temp, Mean_Diurnal_Range, Isothermality, Temp_Annual_Range, Annual_Prec, Prec_Seasonality, solar_radiation_min
	347	3984_65	A	G		2626	1							445	Annual_Prec
	348	3993_50	C	T		2643	3							446	solar_radiation_max
	349	3994_30	T	A		2650	3							449	Annual_Prec
	350	3997_44	C	T		2682	1							451	Annual_Mean_Temp, Mean_Diurnal_Range, Isothermality, Max_Temp_Warmest_Month, Temp_Annual_Range, Annual_Prec, Prec_Driest_Month, Prec_Seasonality, Prec_Warmest_Quarter, Prec_Coldest_Quarter, solar_radiation_max
	351	4012_46	G	T		2702	1							454	Prec_Seasonality
	352	4028_29	C	G		2703	1							455	solar_radiation_min
	353	4050_37	A	G		2720	1							456	Max_Temp_Warmest_Month
	354	4071_24	A	G		2736	1							457	Annual_Mean_Temp, Isothermality, Max_Temp_Warmest_Month, Temp_Annual_Range, Annual_Prec, Prec_Warmest_Quarter, solar_radiation_max, solar_radiation_min
	355	4076_38	C	T		2747	3							458	Isothermality, Annual_Prec, solar_radiation_min
	356	4081_21	C	G		2758	1							459	Isothermality, Annual_Prec
	357	4084_35	T	A		2760	2							461	Prec_Driest_Month, Prec_Seasonality
	358	4113_9	A	G		2763	3							463	Annual_Prec
	359	4114_28	G	C		2770	1							464	Annual_Mean_Temp, Isothermality, Temp_Annual_Range, Annual_Prec, Prec_Coldest_Quarter, solar_radiation_max
	360	4116_45	G	T		2791	3							465	Mean_Diurnal_Range, Isothermality, Temp_Annual_Range, Annual_Prec, Prec_Driest_Month, Prec_Seasonality
	361	4117_41	A	G		2793	2							466	Annual_Mean_Temp, Isothermality, Max_Temp_Warmest_Month, Annual_Prec, Prec_Coldest_Quarter
	362	4130_18	A	T		2796	4							467	Isothermality, Max_Temp_Warmest_Month, Prec_Driest_Month, Prec_Seasonality, solar_radiation_min
	363	4133_28	G	T		2804	1							468	Annual_Mean_Temp, Mean_Diurnal_Range, Isothermality, Max_Temp_Warmest_Month, Temp_Annual_Range, Annual_Prec, Prec_Warmest_Quarter, Prec_Coldest_Quarter, solar_radiation_max, solar_radiation_min, wind_speed_max
	364	4140_18	T	C		2806	3							469	Max_Temp_Warmest_Month, Prec_Coldest_Quarter
	365	4142_38	T	A		2812	1							470	Max_Temp_Warmest_Month, Annual_Prec
	366	4153_50	G	T		2815	1							471	Isothermality, Max_Temp_Warmest_Month, Annual_Prec, Prec_Driest_Month, Prec_Seasonality, Prec_Warmest_Quarter, solar_radiation_min
	367	4175_15	C	T		2821	3							473	Annual_Prec
	368	4177_42	C	G		2824	1							474	Mean_Diurnal_Range, Isothermality, Annual_Prec, Prec_Driest_Month, Prec_Seasonality, solar_radiation_max, wind_speed_max
	369	4191_15	C	T		2825	1							475	Annual_Prec, solar_radiation_min
	370	4201_47	G	C		2834	1							476	Annual_Mean_Temp, Max_Temp_Warmest_Month
	371	4202_34	A	C		2889	3							477	Annual_Mean_Temp, Mean_Diurnal_Range, Isothermality, Max_Temp_Warmest_Month, Temp_Annual_Range, Prec_Warmest_Quarter, Prec_Coldest_Quarter, solar_radiation_max, solar_radiation_min, wind_speed_max
	372	4209_46	G	T		2892	1							479	Annual_Mean_Temp, Isothermality, Temp_Annual_Range, Annual_Prec
	373	4218_54	T	C		2896	2							480	Mean_Diurnal_Range, Prec_Coldest_Quarter
	374	4234_40	T	C		2903	2							481	Isothermality, Annual_Prec
	375	4249_71	C	T		2904	1							482	Annual_Mean_Temp, Mean_Diurnal_Range, Isothermality, Temp_Annual_Range, Annual_Prec, Prec_Coldest_Quarter, solar_radiation_max
	376	4271_16	G	A		2920	3							483	Annual_Mean_Temp, Mean_Diurnal_Range, Temp_Annual_Range, Prec_Driest_Month, Prec_Warmest_Quarter, Prec_Coldest_Quarter, solar_radiation_max
	377	4277_21	G	A		2929	3							484	Isothermality, Annual_Prec
	378	4309_30	T	C		2934	3							485	Isothermality, Temp_Annual_Range, Annual_Prec, Prec_Seasonality, Prec_Coldest_Quarter, solar_radiation_max, solar_radiation_min
	379	4324_69	G	A		2938	3							486	Mean_Diurnal_Range, Prec_Driest_Month, wind_speed_max
	380	4341_11	G	A		2943	3							487	Annual_Mean_Temp, Isothermality, Max_Temp_Warmest_Month
	381	4342_43	T	C		2960	1							488	Annual_Prec
	382	4344_64	C	T		2968	3							489	Annual_Mean_Temp, Isothermality, Max_Temp_Warmest_Month, Annual_Prec, solar_radiation_max
	383	4347_53	C	T		2974	1							490	Annual_Prec
	384	4360_71	T	G		2975	3							491	Isothermality, Max_Temp_Warmest_Month, Prec_Seasonality
	385	4365_59	T	C		2983	3							492	Mean_Diurnal_Range, Isothermality, Temp_Annual_Range, Annual_Prec, Prec_Seasonality
	386	4368_123	A	G		2986	3							493	Max_Temp_Warmest_Month, Prec_Seasonality
	387	4369_16	A	C		2993	3							494	Isothermality, solar_radiation_max
	388	4380_12	C	A		2994	3							495	Isothermality, Annual_Prec, solar_radiation_min
	389	4383_36	A	G		2998	3							496	Isothermality, Annual_Prec, solar_radiation_min
	390	4407_27	C	T		3001	1							497	Annual_Mean_Temp, Isothermality, Max_Temp_Warmest_Month, Annual_Prec, solar_radiation_max
	391	4418_32	T	A		3006	1							498	Prec_Seasonality
	392	4419_74	T	C		3009	2							499	Annual_Mean_Temp, Mean_Diurnal_Range, Isothermality, Max_Temp_Warmest_Month, Temp_Annual_Range, Annual_Prec, Prec_Driest_Month, Prec_Seasonality, Prec_Warmest_Quarter, Prec_Coldest_Quarter, solar_radiation_max, solar_radiation_min
	393	4422_36	A	C		3012	3							500	Annual_Mean_Temp, Isothermality, Max_Temp_Warmest_Month
	394	4425_36	T	C		3013	1							501	Max_Temp_Warmest_Month
	395	4435_19	T	G		3025	1							502	Max_Temp_Warmest_Month, solar_radiation_max, wind_speed_max
	396	4439_42	T	A		3040	4							504	Prec_Coldest_Quarter
	397	4446_47	G	C		3057	1							505	Annual_Mean_Temp, Mean_Diurnal_Range, Isothermality, Temp_Annual_Range, Annual_Prec, Prec_Driest_Month, Prec_Seasonality, Prec_Coldest_Quarter, solar_radiation_min
	398	4447_35	A	C		3060	1							506	Prec_Coldest_Quarter, solar_radiation_min
	399	4457_25	G	T		3061	3							507	Annual_Prec
	400	4474_5	A	G		3063	1							509	Annual_Mean_Temp, Mean_Diurnal_Range, Temp_Annual_Range, Prec_Driest_Month, Prec_Coldest_Quarter, solar_radiation_max
	401	4482_46	G	A		3066	3							511	Prec_Driest_Month
	402	4499_78	A	G		3068	1							513	Annual_Mean_Temp, Isothermality, Max_Temp_Warmest_Month, Prec_Warmest_Quarter, solar_radiation_max, solar_radiation_min
	403	4514_35	T	G		3080	1							514	Annual_Mean_Temp, Isothermality, Annual_Prec
	404	4540_22	A	G		3086	2							515	Prec_Seasonality, solar_radiation_max
	405	4548_45	C	A		3091	2							516	solar_radiation_min
	406	4552_20	A	C		3125	3							517	Annual_Mean_Temp, Isothermality, Temp_Annual_Range, Annual_Prec, Prec_Driest_Month, Prec_Warmest_Quarter, Prec_Coldest_Quarter, solar_radiation_max
	407	4556_36	C	G		3127	3							518	Annual_Mean_Temp, Max_Temp_Warmest_Month
	408	4558_19	A	G		3137	3							519	Max_Temp_Warmest_Month
	409	4572_17	A	G		3153	1							520	Annual_Mean_Temp, Isothermality, Max_Temp_Warmest_Month, Annual_Prec, solar_radiation_max, solar_radiation_min
	410	4573_17	T	G		3156	3							521	Annual_Mean_Temp, Mean_Diurnal_Range, Temp_Annual_Range, Prec_Warmest_Quarter, solar_radiation_max
	411	4575_41	T	C		3162	3							523	Annual_Mean_Temp, Max_Temp_Warmest_Month
	412	4576_76	G	A		3200	3							524	Isothermality, Annual_Prec, solar_radiation_max
	413	4577_12	A	G		3202	3							525	Mean_Diurnal_Range, Max_Temp_Warmest_Month, Temp_Annual_Range, Prec_Driest_Month, Prec_Seasonality, solar_radiation_max
	414	4586_14	G	C		3220	1							526	Annual_Mean_Temp, Max_Temp_Warmest_Month, solar_radiation_max
	415	4589_22	G	A		3236	1							528	Isothermality
	416	4598_44	C	A		3240	1							530	Annual_Prec
	417	4600_85	T	C		3243	2							531	Prec_Seasonality
	418	4611_34	C	A		3260	1							532	Mean_Diurnal_Range, Prec_Driest_Month, Prec_Coldest_Quarter, solar_radiation_min
	419	4616_37	T	C		3263	3							534	Isothermality, Annual_Prec, Prec_Coldest_Quarter
	420	4630_24	C	T										536	Annual_Mean_Temp, Mean_Diurnal_Range, Isothermality, Temp_Annual_Range, Annual_Prec, Prec_Driest_Month, Prec_Seasonality, Prec_Warmest_Quarter, Prec_Coldest_Quarter, solar_radiation_max, solar_radiation_min, wind_speed_max
	421	4631_24	G	A										537	Mean_Diurnal_Range, Isothermality, Temp_Annual_Range, Prec_Driest_Month, Prec_Seasonality, Prec_Coldest_Quarter, solar_radiation_max, wind_speed_max
	422	4640_48	A	G										538	Isothermality, Temp_Annual_Range, Annual_Prec, solar_radiation_max, solar_radiation_min
	423	4643_67	T	G										540	Max_Temp_Warmest_Month, wind_speed_max
	424	4654_33	T	C										541	solar_radiation_min
	425	4690_106	G	C										542	solar_radiation_min
	426	4702_15	C	A										543	Annual_Mean_Temp, Isothermality, Max_Temp_Warmest_Month, Temp_Annual_Range, Annual_Prec, Prec_Warmest_Quarter, Prec_Coldest_Quarter, solar_radiation_max
	427	4705_27	T	C										544	Annual_Mean_Temp, Max_Temp_Warmest_Month
	428	4722_39	C	G										545	Annual_Mean_Temp, Isothermality, Max_Temp_Warmest_Month, Temp_Annual_Range, Annual_Prec, Prec_Warmest_Quarter, Prec_Coldest_Quarter
	429	4736_14	G	C										546	Isothermality, Temp_Annual_Range, Annual_Prec, Prec_Seasonality, solar_radiation_min
	430	4740_40	C	T										547	Annual_Mean_Temp, Mean_Diurnal_Range, Isothermality, Max_Temp_Warmest_Month, Temp_Annual_Range, Prec_Warmest_Quarter, Prec_Coldest_Quarter, solar_radiation_max
	431	4786_9	T	C										548	Isothermality, Temp_Annual_Range, Annual_Prec, solar_radiation_max, solar_radiation_min
	432	4801_9	A	T										549	Isothermality, Annual_Prec, solar_radiation_min
	433	4805_31	C	T										550	Annual_Mean_Temp, Isothermality, Max_Temp_Warmest_Month, Temp_Annual_Range, Annual_Prec, Prec_Warmest_Quarter, Prec_Coldest_Quarter, solar_radiation_max, solar_radiation_min
	434	4812_34	G	A										551	Annual_Prec
	435	4823_47	C	A										552	Isothermality, Max_Temp_Warmest_Month, Annual_Prec, solar_radiation_min
	436	4826_20	G	C										553	Mean_Diurnal_Range, Isothermality, Max_Temp_Warmest_Month, Temp_Annual_Range, Annual_Prec, Prec_Driest_Month, Prec_Seasonality, solar_radiation_max, solar_radiation_min, wind_speed_max
	437	4829_6	A	T										554	Isothermality, Max_Temp_Warmest_Month, Temp_Annual_Range, Annual_Prec, Prec_Coldest_Quarter, solar_radiation_min
	438	4832_23	G	A										555	Mean_Diurnal_Range, Temp_Annual_Range, Prec_Seasonality
	439	4833_33	G	A										556	Mean_Diurnal_Range, Temp_Annual_Range, Prec_Coldest_Quarter
	440	4837_39	G	C										557	Isothermality
	441	4845_64	T	C										558	Annual_Mean_Temp, Mean_Diurnal_Range, Isothermality, Prec_Driest_Month, Prec_Seasonality, solar_radiation_min
	442	4880_21	A	G										559	Mean_Diurnal_Range, Isothermality, Max_Temp_Warmest_Month, Annual_Prec, Prec_Seasonality, Prec_Coldest_Quarter
	443	4883_106	C	T										561	Isothermality, Max_Temp_Warmest_Month
	444	4887_137	A	G										562	Mean_Diurnal_Range, Isothermality, Annual_Prec
	445	4889_24	A	T										564	Max_Temp_Warmest_Month, Annual_Prec
	446	4893_100	G	C										565	solar_radiation_min
	447	4894_106	G	A										566	Annual_Mean_Temp, Mean_Diurnal_Range, Prec_Driest_Month, Prec_Coldest_Quarter, solar_radiation_max, wind_speed_max
	448	4910_59	A	C										567	Isothermality, Annual_Prec, solar_radiation_min
	449	4911_15	T	G										568	Annual_Mean_Temp, Max_Temp_Warmest_Month
	450	4912_52	G	T										569	Annual_Prec
	451	4919_8	C	T										570	Mean_Diurnal_Range, Temp_Annual_Range, Prec_Coldest_Quarter, solar_radiation_max
	452	4921_7	T	C										571	Mean_Diurnal_Range, Isothermality, Max_Temp_Warmest_Month, Temp_Annual_Range, Prec_Driest_Month, Prec_Seasonality, solar_radiation_min, wind_speed_max
	453	4923_15	A	G										572	Mean_Diurnal_Range, Isothermality, Temp_Annual_Range, Annual_Prec, Prec_Driest_Month, Prec_Seasonality, Prec_Coldest_Quarter, solar_radiation_max, wind_speed_max
	454	4927_6	A	T										574	Max_Temp_Warmest_Month, Annual_Prec
	455	4947_10	C	G										575	Annual_Mean_Temp, Isothermality, Max_Temp_Warmest_Month, solar_radiation_min
	456	4959_69	A	G										576	wind_speed_max
	457	4970_69	A	T										577	Mean_Diurnal_Range, Isothermality, Max_Temp_Warmest_Month, Prec_Warmest_Quarter, wind_speed_max
	458	4971_35	T	C										578	Annual_Mean_Temp, Isothermality, Max_Temp_Warmest_Month, Temp_Annual_Range, Annual_Prec, Prec_Warmest_Quarter, Prec_Coldest_Quarter, solar_radiation_max, solar_radiation_min
	459	4974_18	A	T										579	Annual_Mean_Temp, Isothermality, Max_Temp_Warmest_Month, Annual_Prec, Prec_Coldest_Quarter
	460	4979_59	T	C										580	Isothermality, Annual_Prec
	461	4981_38	T	C										581	Isothermality, Annual_Prec
	462	4984_39	A	C										584	Isothermality, Annual_Prec, solar_radiation_max
	463	5033_8	C	T										585	Max_Temp_Warmest_Month, solar_radiation_max, solar_radiation_min
	464	5034_92	T	G										586	Annual_Prec, Prec_Warmest_Quarter, Prec_Coldest_Quarter, solar_radiation_min
	465	5035_35	C	A										587	Annual_Mean_Temp, Isothermality, Max_Temp_Warmest_Month, Annual_Prec, Prec_Driest_Month, Prec_Seasonality, Prec_Warmest_Quarter, Prec_Coldest_Quarter, solar_radiation_max, solar_radiation_min
	466	5052_32	A	T										588	Annual_Mean_Temp, Isothermality, Max_Temp_Warmest_Month, Temp_Annual_Range, Annual_Prec, Prec_Seasonality, Prec_Warmest_Quarter, Prec_Coldest_Quarter, solar_radiation_max
	467	5062_27	T	C										589	Mean_Diurnal_Range, Max_Temp_Warmest_Month, Prec_Driest_Month, Prec_Seasonality
	468	5072_123	T	G										591	Mean_Diurnal_Range, Max_Temp_Warmest_Month, Temp_Annual_Range, Prec_Driest_Month, Prec_Coldest_Quarter, solar_radiation_min
	469	5079_93	C	T										592	Annual_Mean_Temp, Mean_Diurnal_Range, Isothermality, Temp_Annual_Range, Prec_Warmest_Quarter, Prec_Coldest_Quarter, solar_radiation_max
	470	5092_21	G	A										593	Annual_Prec, Prec_Driest_Month, Prec_Seasonality, Prec_Coldest_Quarter, solar_radiation_min
	471	5108_42	T	C										596	Annual_Mean_Temp, Max_Temp_Warmest_Month, Annual_Prec, Prec_Warmest_Quarter, solar_radiation_max
	472	5109_50	C	G										597	Annual_Mean_Temp, Isothermality, Max_Temp_Warmest_Month
	473	5113_49	C	A										599	Annual_Mean_Temp, Max_Temp_Warmest_Month, Prec_Seasonality, Prec_Warmest_Quarter, solar_radiation_max, solar_radiation_min
	474	5131_47	G	T										600	Annual_Mean_Temp, Mean_Diurnal_Range, Isothermality, Temp_Annual_Range, Annual_Prec, Prec_Warmest_Quarter, Prec_Coldest_Quarter, solar_radiation_max, solar_radiation_min
	475	5149_30	G	A										601	Isothermality, Annual_Prec, solar_radiation_max
	476	5162_72	C	T										603	Annual_Mean_Temp, Mean_Diurnal_Range, Max_Temp_Warmest_Month, Temp_Annual_Range, Annual_Prec, solar_radiation_max, solar_radiation_min, wind_speed_max
	477	5168_21	A	G										604	Annual_Mean_Temp, Mean_Diurnal_Range, Isothermality, Max_Temp_Warmest_Month, Temp_Annual_Range, Prec_Warmest_Quarter, solar_radiation_max
	478	5171_20	A	C										605	Annual_Mean_Temp, Max_Temp_Warmest_Month
	479	5184_9	A	G										606	Mean_Diurnal_Range, Temp_Annual_Range, Annual_Prec, Prec_Seasonality
	480	5191_32	G	A										608	Annual_Mean_Temp, Isothermality, Temp_Annual_Range, Annual_Prec
	481	5193_9	A	G										609	Isothermality, Annual_Prec, solar_radiation_max, solar_radiation_min, wind_speed_max
	482	5196_5	A	G										611	Annual_Prec
	483	5209_6	T	A										612	Annual_Mean_Temp, Mean_Diurnal_Range, Max_Temp_Warmest_Month, Prec_Driest_Month, Prec_Seasonality, Prec_Coldest_Quarter
	484	5223_53	C	T										613	Annual_Mean_Temp, Max_Temp_Warmest_Month, Annual_Prec, Prec_Warmest_Quarter, Prec_Coldest_Quarter, solar_radiation_max
	485	5229_8	C	T										614	Isothermality, Annual_Prec, Prec_Driest_Month, Prec_Seasonality, Prec_Coldest_Quarter
	486	5240_37	C	T										615	Annual_Prec
	487	5242_54	G	C										616	Annual_Mean_Temp, Mean_Diurnal_Range, Isothermality, Max_Temp_Warmest_Month, Temp_Annual_Range, Annual_Prec, Prec_Seasonality, Prec_Warmest_Quarter, Prec_Coldest_Quarter, solar_radiation_max, solar_radiation_min, wind_speed_max
	488	5247_41	A	G										617	solar_radiation_max
	489	5261_20	T	G										618	Isothermality, Annual_Prec
	490	5270_26	G	C										619	Prec_Driest_Month, wind_speed_max
	491	5275_17	T	C										620	Annual_Mean_Temp, Isothermality, Max_Temp_Warmest_Month, Temp_Annual_Range, Annual_Prec, Prec_Warmest_Quarter, Prec_Coldest_Quarter, solar_radiation_max, solar_radiation_min
	492	5297_19	C	T										621	Prec_Driest_Month
	493	5305_31	C	T										623	Mean_Diurnal_Range, Isothermality, Temp_Annual_Range, solar_radiation_min
	494	5315_29	T	C										625	Annual_Prec, solar_radiation_min
	495	5322_71	C	A										626	Annual_Mean_Temp, Isothermality, Annual_Prec, solar_radiation_min
	496	5348_26	T	A										629	Isothermality, Temp_Annual_Range, Annual_Prec
	497	5349_15	C	G										630	Annual_Mean_Temp, Mean_Diurnal_Range, Isothermality, Max_Temp_Warmest_Month, Temp_Annual_Range, Annual_Prec, Prec_Driest_Month, Prec_Seasonality, Prec_Warmest_Quarter, Prec_Coldest_Quarter, solar_radiation_max, solar_radiation_min, wind_speed_max
	498	5356_45	C	A										632	Max_Temp_Warmest_Month
	499	5360_25	A	G										633	Annual_Mean_Temp, Isothermality, Max_Temp_Warmest_Month, Annual_Prec, solar_radiation_max
	500	5362_43	A	C										634	Annual_Mean_Temp, Mean_Diurnal_Range, Isothermality, Temp_Annual_Range, Annual_Prec, Prec_Seasonality, solar_radiation_max, solar_radiation_min, wind_speed_max
	501	5377_39	A	G										635	Isothermality, Temp_Annual_Range, Annual_Prec, solar_radiation_min
	502	5395_12	C	A										636	Isothermality, Annual_Prec
	503	5428_50	C	A										637	Mean_Diurnal_Range, Max_Temp_Warmest_Month, Temp_Annual_Range, Annual_Prec
	504	5445_33	A	C										638	Annual_Mean_Temp, Mean_Diurnal_Range, Isothermality, Temp_Annual_Range, Annual_Prec, Prec_Driest_Month, Prec_Coldest_Quarter, solar_radiation_max, solar_radiation_min, wind_speed_max
	505	5447_24	G	C										639	Annual_Mean_Temp, Isothermality, Temp_Annual_Range, Annual_Prec, solar_radiation_min
	506	5453_35	T	C										643	Prec_Coldest_Quarter
	507	5454_54	C	A										644	Max_Temp_Warmest_Month, Annual_Prec
	508	5468_42	C	A										645	Annual_Mean_Temp, Mean_Diurnal_Range, Isothermality, Temp_Annual_Range, Annual_Prec, Prec_Driest_Month, Prec_Seasonality, Prec_Coldest_Quarter, solar_radiation_max, solar_radiation_min
	509	5472_27	A	T										646	Prec_Coldest_Quarter
	510	5488_53	T	G										649	Mean_Diurnal_Range, Max_Temp_Warmest_Month, Temp_Annual_Range, Annual_Prec, Prec_Driest_Month, Prec_Coldest_Quarter
	511	5489_29	A	T										650	solar_radiation_max
	512	5498_51	A	G										652	Isothermality, Annual_Prec
	513	5502_24	A	G										653	Annual_Mean_Temp, Max_Temp_Warmest_Month
	514	5503_25	A	G										656	Annual_Prec, Prec_Driest_Month, Prec_Warmest_Quarter, Prec_Coldest_Quarter, solar_radiation_min, wind_speed_max
	515	5505_54	T	C										657	Mean_Diurnal_Range, Prec_Driest_Month, wind_speed_max
	516	5522_86	C	T										658	Annual_Mean_Temp, Mean_Diurnal_Range, Isothermality, Max_Temp_Warmest_Month
	517	5533_128	T	G										659	Max_Temp_Warmest_Month
	518	5541_79	A	G										660	Isothermality, Max_Temp_Warmest_Month
	519	5554_34	G	A										662	Annual_Mean_Temp, Mean_Diurnal_Range, Isothermality, Temp_Annual_Range, Annual_Prec, solar_radiation_max, solar_radiation_min
	520	5557_93	A	G										663	Annual_Prec, Prec_Coldest_Quarter
	521	5569_86	C	T										665	Annual_Mean_Temp, Mean_Diurnal_Range, Isothermality, Max_Temp_Warmest_Month, Temp_Annual_Range, Prec_Driest_Month, Prec_Warmest_Quarter, Prec_Coldest_Quarter, solar_radiation_max
	522	5582_33	T	A										667	Isothermality, Annual_Prec
	523	5591_14	G	C										668	Max_Temp_Warmest_Month
	524	5605_9	G	T										669	Isothermality, Temp_Annual_Range, Annual_Prec, Prec_Seasonality, solar_radiation_min, wind_speed_max
	525	5613_15	T	C										670	Annual_Prec
	526	5617_44	T	G										673	Annual_Mean_Temp, Mean_Diurnal_Range, Isothermality, Temp_Annual_Range, Annual_Prec, Prec_Driest_Month, Prec_Seasonality, Prec_Warmest_Quarter, Prec_Coldest_Quarter, solar_radiation_max, solar_radiation_min
	527	5649_24	T	C										674	solar_radiation_max
	528	5656_38	C	T										675	Mean_Diurnal_Range, Temp_Annual_Range, Annual_Prec, Prec_Seasonality, wind_speed_max
	529	5660_34	G	A										676	Annual_Mean_Temp, Isothermality, Max_Temp_Warmest_Month, Annual_Prec, solar_radiation_max, solar_radiation_min
	530	5661_12	A	G										677	Mean_Diurnal_Range, Temp_Annual_Range, solar_radiation_max, wind_speed_max
	531	5676_23	C	T										678	Annual_Mean_Temp, Max_Temp_Warmest_Month
	532	5709_28	C	T										679	Isothermality
	533	5724_20	T	C										680	Annual_Mean_Temp, Isothermality, Max_Temp_Warmest_Month, Annual_Prec, solar_radiation_min
	534	5744_28	C	A										682	Annual_Mean_Temp, Mean_Diurnal_Range, Prec_Driest_Month, Prec_Seasonality, solar_radiation_max, wind_speed_max
	535	5748_131	A	G										683	Annual_Mean_Temp, Isothermality, Max_Temp_Warmest_Month, Annual_Prec, Prec_Coldest_Quarter, solar_radiation_min
	536	5760_23	C	T										685	Annual_Mean_Temp, Mean_Diurnal_Range, Isothermality, Max_Temp_Warmest_Month, Annual_Prec, solar_radiation_min
	537	5761_27	A	T										687	Annual_Mean_Temp, Max_Temp_Warmest_Month, Prec_Warmest_Quarter
	538	5769_91	C	G										688	Max_Temp_Warmest_Month, Annual_Prec
	539	5770_18	C	A										689	Annual_Mean_Temp, Max_Temp_Warmest_Month, Annual_Prec, Prec_Coldest_Quarter, solar_radiation_max
	540	5771_42	T	C										694	Annual_Mean_Temp, Isothermality, Temp_Annual_Range, Annual_Prec, Prec_Warmest_Quarter, Prec_Coldest_Quarter, solar_radiation_max
	541	5781_5	A	C										695	Annual_Mean_Temp, Isothermality, Max_Temp_Warmest_Month, Annual_Prec
	542	5784_9	A	G										697	Annual_Prec
	543	5801_32	G	C										698	Annual_Prec
	544	5812_67	A	G										700	Isothermality, Prec_Driest_Month, Prec_Seasonality, solar_radiation_min
	545	5818_68	G	C										701	Annual_Mean_Temp, Mean_Diurnal_Range, Max_Temp_Warmest_Month, Temp_Annual_Range, Annual_Prec, Prec_Seasonality, Prec_Warmest_Quarter, Prec_Coldest_Quarter, wind_speed_max
	546	5822_63	T	A										702	Isothermality, Prec_Warmest_Quarter, Prec_Coldest_Quarter
	547	5823_10	G	A										703	Annual_Prec, Prec_Coldest_Quarter, solar_radiation_min
	548	5828_43	T	C										704	Prec_Coldest_Quarter
	549	5831_120	T	G										705	Annual_Prec
	550	5835_41	A	T										706	Max_Temp_Warmest_Month
	551	5850_41	A	G										707	Isothermality, Annual_Prec, Prec_Coldest_Quarter
	552	5852_19	T	G										708	Max_Temp_Warmest_Month, solar_radiation_min, wind_speed_max
	553	5867_34	C	T										709	Annual_Prec
	554	5886_13	T	A										711	Annual_Mean_Temp, Max_Temp_Warmest_Month
	555	5892_43	T	C										712	Annual_Mean_Temp, Mean_Diurnal_Range, Isothermality, Temp_Annual_Range, Annual_Prec, Prec_Driest_Month, Prec_Seasonality, Prec_Warmest_Quarter, Prec_Coldest_Quarter, solar_radiation_max, solar_radiation_min, wind_speed_max
	556	5905_31	T	C										713	Annual_Mean_Temp, Isothermality, Max_Temp_Warmest_Month, Temp_Annual_Range, Annual_Prec, Prec_Warmest_Quarter, solar_radiation_max, solar_radiation_min
	557	5918_75	A	G										714	Isothermality
	558	5938_30	A	T										715	Isothermality, Annual_Prec, Prec_Coldest_Quarter
	559	5974_12	A	G										716	Annual_Prec
	560	5981_60	T	C										717	Max_Temp_Warmest_Month
	561	5995_109	C	T										719	Annual_Mean_Temp, Isothermality, Max_Temp_Warmest_Month, Annual_Prec, Prec_Warmest_Quarter, Prec_Coldest_Quarter, solar_radiation_max
	562	5996_18	C	G										720	Annual_Mean_Temp, Isothermality, Max_Temp_Warmest_Month, solar_radiation_max
	563	6002_93	G	A										723	solar_radiation_max
	564	6003_10	A	G										725	Annual_Mean_Temp, Mean_Diurnal_Range, Isothermality, Max_Temp_Warmest_Month, Temp_Annual_Range, Annual_Prec, Prec_Driest_Month, Prec_Warmest_Quarter, Prec_Coldest_Quarter, solar_radiation_max, wind_speed_max
	565	6041_27	G	A										727	Annual_Mean_Temp, Isothermality, Max_Temp_Warmest_Month, Annual_Prec, solar_radiation_max, solar_radiation_min
	566	6054_16	A	G										729	Isothermality, Max_Temp_Warmest_Month, Temp_Annual_Range, Annual_Prec, Prec_Coldest_Quarter
	567	6061_8	T	C										730	Isothermality, Annual_Prec
	568	6069_16	G	A										731	Annual_Mean_Temp, Max_Temp_Warmest_Month
	569	6071_15	C	A										732	Annual_Mean_Temp, Isothermality, Max_Temp_Warmest_Month, Temp_Annual_Range, Prec_Warmest_Quarter, Prec_Coldest_Quarter, solar_radiation_max
	570	6078_64	T	A										733	Annual_Mean_Temp, Mean_Diurnal_Range, Isothermality, Max_Temp_Warmest_Month, Temp_Annual_Range, Annual_Prec, Prec_Driest_Month, Prec_Seasonality, Prec_Warmest_Quarter, Prec_Coldest_Quarter, solar_radiation_max, solar_radiation_min, wind_speed_max
	571	6092_40	T	A										734	Mean_Diurnal_Range, Isothermality, Max_Temp_Warmest_Month, Prec_Seasonality
	572	6121_42	T	A										735	Max_Temp_Warmest_Month, Annual_Prec
	573	6124_18	A	G										737	Annual_Mean_Temp, Mean_Diurnal_Range, Isothermality, Max_Temp_Warmest_Month, Annual_Prec, Prec_Seasonality
	574	6135_16	G	T										738	Isothermality
	575	6140_9	G	C										740	Mean_Diurnal_Range, Prec_Driest_Month, Prec_Coldest_Quarter
	576	6156_15	G	A										741	Annual_Mean_Temp, Max_Temp_Warmest_Month, Annual_Prec
	577	6159_31	C	T										742	Prec_Coldest_Quarter
	578	6181_22	A	G										745	Annual_Mean_Temp, Isothermality, Max_Temp_Warmest_Month, Annual_Prec, solar_radiation_max, solar_radiation_min
	579	6183_22	G	C										746	Isothermality, Max_Temp_Warmest_Month, Annual_Prec, Prec_Coldest_Quarter
	580	6186_35	G	C										748	Isothermality, Annual_Prec
	581	6190_17	A	G										749	Annual_Mean_Temp, Isothermality, Max_Temp_Warmest_Month, Temp_Annual_Range, Annual_Prec, solar_radiation_max, solar_radiation_min
	582	6199_39	C	T										751	Annual_Prec
	583	6224_13	G	C										752	Annual_Mean_Temp, Mean_Diurnal_Range, Temp_Annual_Range, Annual_Prec, Prec_Driest_Month, Prec_Seasonality, Prec_Warmest_Quarter, Prec_Coldest_Quarter, solar_radiation_max, wind_speed_max
	584	6236_53	A	G										754	Annual_Mean_Temp, Isothermality, Temp_Annual_Range, Annual_Prec
	585	6243_34	C	T										755	Mean_Diurnal_Range, Temp_Annual_Range, solar_radiation_max
	586	6252_48	T	G										757	Isothermality, Annual_Prec
	587	6257_87	T	G										759	Annual_Mean_Temp, Isothermality, Max_Temp_Warmest_Month, Temp_Annual_Range, Annual_Prec, Prec_Warmest_Quarter, Prec_Coldest_Quarter, solar_radiation_max, solar_radiation_min
	588	6258_75	T	G										760	Isothermality, Temp_Annual_Range, Annual_Prec, Prec_Driest_Month, Prec_Coldest_Quarter, solar_radiation_max
	589	6261_72	T	G										761	Annual_Mean_Temp, Isothermality, Annual_Prec, solar_radiation_min
	590	6265_42	A	G										762	Isothermality
	591	6271_47	T	C										763	Annual_Mean_Temp, Isothermality, Max_Temp_Warmest_Month
	592	6282_55	A	G										764	Annual_Prec, Prec_Coldest_Quarter
	593	6307_23	T	C										765	Isothermality, Prec_Warmest_Quarter, Prec_Coldest_Quarter
	594	6320_19	A	G										766	Annual_Mean_Temp, Isothermality, Max_Temp_Warmest_Month, Annual_Prec, solar_radiation_min
	595	6327_53	C	T										767	Max_Temp_Warmest_Month, Prec_Seasonality, wind_speed_max
	596	6334_31	T	G										769	Mean_Diurnal_Range, Max_Temp_Warmest_Month, Temp_Annual_Range, Prec_Driest_Month, Prec_Seasonality, wind_speed_max
	597	6340_23	T	C										770	Annual_Mean_Temp, Isothermality
	598	6344_41	A	G										771	Mean_Diurnal_Range, Isothermality, Max_Temp_Warmest_Month, Annual_Prec, solar_radiation_min
	599	6347_30	A	T										772	Annual_Prec
	600	6354_36	T	C										775	Annual_Mean_Temp, Mean_Diurnal_Range, Temp_Annual_Range
	601	6370_88	C	T										776	Annual_Mean_Temp, Mean_Diurnal_Range, Isothermality, Max_Temp_Warmest_Month, Temp_Annual_Range, Annual_Prec, Prec_Driest_Month, Prec_Warmest_Quarter, Prec_Coldest_Quarter, solar_radiation_max, solar_radiation_min, wind_speed_max
	602	6371_12	A	G										777	Isothermality, Annual_Prec
	603	6397_34	A	G										778	Mean_Diurnal_Range, Prec_Driest_Month, Prec_Seasonality, solar_radiation_max
	604	6400_34	G	A										779	Annual_Prec
	605	6402_8	G	T										780	Max_Temp_Warmest_Month, Prec_Coldest_Quarter, solar_radiation_min
	606	6405_20	C	A										781	Isothermality, solar_radiation_min
	607	6412_49	A	C										782	Max_Temp_Warmest_Month, Annual_Prec
	608	6413_43	A	G										783	Prec_Seasonality, solar_radiation_max
	609	6422_17	A	G										785	Max_Temp_Warmest_Month, Annual_Prec
	610	6423_9	A	T										786	Mean_Diurnal_Range, Max_Temp_Warmest_Month, Temp_Annual_Range, Annual_Prec, Prec_Driest_Month, Prec_Coldest_Quarter, solar_radiation_max
	611	6437_117	C	T										787	Annual_Mean_Temp, Isothermality, Annual_Prec, solar_radiation_min
	612	6441_15	T	C										788	Annual_Mean_Temp, Mean_Diurnal_Range, Isothermality, Temp_Annual_Range, Prec_Driest_Month, wind_speed_max
	613	6454_61	G	C										789	Annual_Mean_Temp, Isothermality, Max_Temp_Warmest_Month, Annual_Prec, solar_radiation_max, solar_radiation_min
	614	6461_25	T	C										790	Annual_Prec, Prec_Driest_Month, Prec_Coldest_Quarter
	615	6474_15	A	G										791	Annual_Mean_Temp, Isothermality, Max_Temp_Warmest_Month, Temp_Annual_Range, Annual_Prec, Prec_Warmest_Quarter, Prec_Coldest_Quarter, solar_radiation_max, solar_radiation_min
	616	6476_35	T	C										792	Annual_Mean_Temp, Isothermality, Temp_Annual_Range, Annual_Prec, Prec_Warmest_Quarter, Prec_Coldest_Quarter, solar_radiation_min, wind_speed_max
	617	6479_14	C	T										793	Isothermality, Annual_Prec, Prec_Coldest_Quarter
	618	6484_77	A	G										794	Prec_Driest_Month, solar_radiation_min
	619	6486_95	A	G										795	wind_speed_max
	620	6503_63	C	T										796	Annual_Mean_Temp, Max_Temp_Warmest_Month
	621	6513_57	G	T										798	Isothermality, solar_radiation_max, wind_speed_max
	622	6525_38	A	C										800	Mean_Diurnal_Range, Isothermality, Temp_Annual_Range, Annual_Prec, Prec_Coldest_Quarter, solar_radiation_max
	623	6527_115	C	G										801	Isothermality, Annual_Prec
	624	6532_105	T	A										802	Isothermality, Annual_Prec
	625	6553_59	T	A										803	Annual_Mean_Temp, Mean_Diurnal_Range, Isothermality, Temp_Annual_Range, Prec_Warmest_Quarter, Prec_Coldest_Quarter, solar_radiation_max
	626	6562_36	T	C										804	Isothermality, Temp_Annual_Range, Annual_Prec, Prec_Coldest_Quarter
	627	6584_34	G	T										805	Annual_Mean_Temp, Isothermality, Max_Temp_Warmest_Month, Temp_Annual_Range, Annual_Prec, Prec_Warmest_Quarter, Prec_Coldest_Quarter, solar_radiation_max, solar_radiation_min
	628	6588_63	T	A										806	Annual_Mean_Temp, Isothermality, Max_Temp_Warmest_Month, Temp_Annual_Range, Annual_Prec
	629	6602_41	T	C										807	Max_Temp_Warmest_Month, Annual_Prec, solar_radiation_min
	630	6604_8	C	G										808	Annual_Prec
	631	6608_18	A	T										809	Annual_Mean_Temp, Max_Temp_Warmest_Month
	632	6628_11	G	A										810	Annual_Prec
	633	6632_127	A	G										811	Annual_Mean_Temp, Isothermality, Temp_Annual_Range, Annual_Prec, solar_radiation_max, solar_radiation_min
	634	6637_76	T	G										812	Annual_Mean_Temp, Isothermality, Max_Temp_Warmest_Month, Annual_Prec
	635	6639_23	C	A										813	Isothermality, Max_Temp_Warmest_Month, Temp_Annual_Range, solar_radiation_min, wind_speed_max
	636	6653_6	T	C										815	Annual_Mean_Temp, Mean_Diurnal_Range, Temp_Annual_Range, solar_radiation_max
	637	6657_72	G	A										816	Annual_Mean_Temp, Isothermality, Annual_Prec, solar_radiation_min
	638	6658_8	G	A										817	Mean_Diurnal_Range, Isothermality, Temp_Annual_Range, Annual_Prec, solar_radiation_max
	639	6669_23	A	G										818	Isothermality, Temp_Annual_Range, Annual_Prec
	640	6670_45	T	C										820	Mean_Diurnal_Range, Isothermality, Temp_Annual_Range, Annual_Prec, Prec_Seasonality, solar_radiation_min
	641	6686_95	C	T										823	Max_Temp_Warmest_Month, Annual_Prec, solar_radiation_min
	642	6687_33	T	C										824	Annual_Prec
	643	6688_6	G	A										825	Isothermality, Annual_Prec
	644	6691_18	G	T										827	Annual_Mean_Temp, Mean_Diurnal_Range, Isothermality, Max_Temp_Warmest_Month, Temp_Annual_Range, Annual_Prec, Prec_Driest_Month, Prec_Seasonality, Prec_Warmest_Quarter, Prec_Coldest_Quarter, solar_radiation_max, solar_radiation_min, wind_speed_max
	645	6693_36	T	G										828	Annual_Mean_Temp, Max_Temp_Warmest_Month, Prec_Seasonality
	646	6694_20	A	T										830	Isothermality
	647	6695_17	A	G										831	Isothermality, Prec_Coldest_Quarter
	648	6696_64	C	T										832	Prec_Seasonality, solar_radiation_min
	649	6708_9	T	A										833	Max_Temp_Warmest_Month
	650	6710_30	C	A										834	Annual_Mean_Temp, Mean_Diurnal_Range, Max_Temp_Warmest_Month, Annual_Prec, Prec_Seasonality, solar_radiation_max, wind_speed_max
	651	6713_60	A	G										835	Annual_Mean_Temp, Max_Temp_Warmest_Month, solar_radiation_min
	652	6715_39	A	G										836	Mean_Diurnal_Range, Temp_Annual_Range
	653	6725_42	T	C										837	Annual_Mean_Temp, Max_Temp_Warmest_Month, Annual_Prec
	654	6744_53	G	T										838	Max_Temp_Warmest_Month, Annual_Prec
	655	6754_62	A	G										839	Isothermality, Annual_Prec
	656	6774_39	G	A										840	Max_Temp_Warmest_Month
	657	6789_34	G	A										841	Annual_Mean_Temp, Mean_Diurnal_Range, Isothermality, Temp_Annual_Range, Prec_Driest_Month, Prec_Seasonality, wind_speed_max
	658	6794_13	G	A										842	Isothermality, Annual_Prec, solar_radiation_max
	659	6799_34	C	A										843	Isothermality, Temp_Annual_Range, Annual_Prec, Prec_Coldest_Quarter, solar_radiation_min, wind_speed_max
	660	6808_59	T	C										844	Annual_Mean_Temp, Isothermality, Temp_Annual_Range, Annual_Prec, Prec_Coldest_Quarter, solar_radiation_max
	661	6813_60	T	A										845	Max_Temp_Warmest_Month, Annual_Prec, Prec_Seasonality, solar_radiation_min
	662	6827_71	A	G										847	Max_Temp_Warmest_Month, Prec_Seasonality
	663	6836_33	G	T										848	Isothermality
	664	6842_21	C	T										849	Mean_Diurnal_Range, Temp_Annual_Range, Annual_Prec, solar_radiation_max
	665	6843_28	C	T										850	Annual_Mean_Temp, Mean_Diurnal_Range, Isothermality, Max_Temp_Warmest_Month, Temp_Annual_Range, Annual_Prec, Prec_Driest_Month, Prec_Seasonality, Prec_Warmest_Quarter, Prec_Coldest_Quarter, solar_radiation_max
	666	6848_43	G	T										852	Annual_Mean_Temp, Max_Temp_Warmest_Month, solar_radiation_max, solar_radiation_min
	667	6863_37	A	G										853	Annual_Mean_Temp, Isothermality, Temp_Annual_Range, Prec_Coldest_Quarter, solar_radiation_max, solar_radiation_min
	668	6870_31	C	T										854	Annual_Mean_Temp, Mean_Diurnal_Range, Isothermality, Temp_Annual_Range, Annual_Prec, Prec_Warmest_Quarter, Prec_Coldest_Quarter, solar_radiation_max
	669	6874_40	A	G										855	Annual_Mean_Temp, Isothermality, Max_Temp_Warmest_Month, Prec_Warmest_Quarter
	670	6887_12	C	T										856	Annual_Mean_Temp, Mean_Diurnal_Range, Isothermality, Max_Temp_Warmest_Month, Temp_Annual_Range, Annual_Prec, Prec_Driest_Month, Prec_Seasonality, Prec_Warmest_Quarter, Prec_Coldest_Quarter, solar_radiation_max, solar_radiation_min, wind_speed_max
	671	6889_30	T	C										857	Annual_Mean_Temp, Isothermality, Prec_Warmest_Quarter, Prec_Coldest_Quarter
	672	6891_14	A	G										859	Mean_Diurnal_Range, Isothermality, solar_radiation_min
	673	6897_22	C	G										860	Isothermality
	674	6905_15	G	A										861	Annual_Mean_Temp, Isothermality, Max_Temp_Warmest_Month
	675	6911_29	A	G										862	Mean_Diurnal_Range, Isothermality, Temp_Annual_Range, Prec_Seasonality, solar_radiation_max, solar_radiation_min
	676	6912_9	T	C										863	Isothermality, Annual_Prec, solar_radiation_max
	677	6917_24	C	T										864	Annual_Mean_Temp, Max_Temp_Warmest_Month
	678	6934_36	T	C										865	Isothermality, Annual_Prec
	679	6938_10	G	A										866	Isothermality, Temp_Annual_Range, Annual_Prec, Prec_Seasonality, Prec_Warmest_Quarter, Prec_Coldest_Quarter, solar_radiation_min
	680	6941_10	G	A										867	Annual_Mean_Temp, Isothermality, Max_Temp_Warmest_Month, Annual_Prec, solar_radiation_max, solar_radiation_min
	681	6946_22	C	A										870	Annual_Prec
	682	6959_34	A	T										871	Annual_Mean_Temp, Mean_Diurnal_Range, Isothermality, Temp_Annual_Range, Annual_Prec, Prec_Driest_Month, Prec_Warmest_Quarter, Prec_Coldest_Quarter, solar_radiation_max
	683	6963_6	T	C										872	Isothermality, Annual_Prec
	684	6970_100	C	G										873	Isothermality, Temp_Annual_Range, Annual_Prec, Prec_Coldest_Quarter
	685	6971_27	A	G										877	Max_Temp_Warmest_Month, Annual_Prec, Prec_Coldest_Quarter
	686	6977_17	T	C										879	Mean_Diurnal_Range, Temp_Annual_Range
	687	6979_30	A	G										880	Annual_Mean_Temp, Isothermality, Max_Temp_Warmest_Month, Temp_Annual_Range, Prec_Warmest_Quarter, Prec_Coldest_Quarter, solar_radiation_max
	688	6982_106	A	T										881	Annual_Mean_Temp, Isothermality, Max_Temp_Warmest_Month, Annual_Prec, Prec_Warmest_Quarter
	689	7005_9	A	G										882	Mean_Diurnal_Range, Temp_Annual_Range, Prec_Driest_Month, Prec_Seasonality, Prec_Coldest_Quarter, solar_radiation_max
	690	7020_21	A	T										883	Max_Temp_Warmest_Month, wind_speed_max
	691	7025_17	T	C										885	Isothermality, Temp_Annual_Range, Annual_Prec, solar_radiation_min
	692	7027_21	T	C										888	Annual_Mean_Temp, Max_Temp_Warmest_Month
	693	7028_26	G	T										889	Isothermality, Max_Temp_Warmest_Month
	694	7031_9	A	T										890	Mean_Diurnal_Range, Temp_Annual_Range, Annual_Prec, Prec_Driest_Month, Prec_Seasonality
	695	7034_5	A	C										891	Annual_Mean_Temp, Max_Temp_Warmest_Month, Prec_Warmest_Quarter, Prec_Coldest_Quarter, solar_radiation_max
	696	7035_42	T	C										892	Annual_Prec
	697	7040_7	A	G										893	Annual_Mean_Temp, Isothermality, Max_Temp_Warmest_Month, Temp_Annual_Range, Prec_Warmest_Quarter, Prec_Coldest_Quarter, solar_radiation_max
	698	7047_65	C	T										894	solar_radiation_min, wind_speed_max
	699	7059_40	A	C										895	Isothermality, Max_Temp_Warmest_Month, Prec_Seasonality
	700	7064_75	T	G										896	Annual_Mean_Temp, Isothermality, Max_Temp_Warmest_Month, Annual_Prec, solar_radiation_max, solar_radiation_min
	701	7077_16	G	A										897	Annual_Mean_Temp, Isothermality, Max_Temp_Warmest_Month, Prec_Warmest_Quarter, wind_speed_max
	702	7132_32	G	T										899	Isothermality, Annual_Prec
	703	7151_34	A	T										900	Annual_Mean_Temp, Isothermality, Temp_Annual_Range, Annual_Prec, Prec_Coldest_Quarter
	704	7156_71	G	C										901	Isothermality, Annual_Prec
	705	7160_46	A	C										902	solar_radiation_max
	706	7174_139	T	G										903	Annual_Prec
	707	7176_66	T	C										904	Isothermality, Max_Temp_Warmest_Month, Annual_Prec, solar_radiation_min
	708	7183_28	T	A										905	Isothermality, Max_Temp_Warmest_Month, Annual_Prec, Prec_Coldest_Quarter
	709	7189_24	T	G										906	Annual_Mean_Temp, Isothermality, Temp_Annual_Range, Annual_Prec, Prec_Seasonality, solar_radiation_min
	710	7192_39	C	G										907	Isothermality, Prec_Coldest_Quarter
	711	7193_68	T	C										908	Annual_Mean_Temp, Isothermality, Max_Temp_Warmest_Month, Annual_Prec, solar_radiation_max, solar_radiation_min
	712	7204_28	A	G										909	Annual_Mean_Temp, Isothermality, Max_Temp_Warmest_Month, Annual_Prec, solar_radiation_max, solar_radiation_min
	713	7211_33	T	C										910	Isothermality, Max_Temp_Warmest_Month, Annual_Prec, Prec_Seasonality, solar_radiation_min, wind_speed_max
	714	7215_96	C	T										911	Annual_Prec
	715	7220_17	G	T										913	Annual_Mean_Temp, Isothermality, Max_Temp_Warmest_Month, Annual_Prec, solar_radiation_max, solar_radiation_min
	716	7244_26	C	G										914	Annual_Mean_Temp, Isothermality, Max_Temp_Warmest_Month, Annual_Prec, Prec_Coldest_Quarter, solar_radiation_max
	717	7247_44	C	G										915	Isothermality, Annual_Prec
	718	7249_21	T	C										916	Annual_Mean_Temp, Isothermality, Temp_Annual_Range, Annual_Prec, Prec_Warmest_Quarter, Prec_Coldest_Quarter, solar_radiation_max
	719	7260_13	C	A										918	Max_Temp_Warmest_Month
	720	7276_39	G	A										919	Annual_Mean_Temp, Isothermality, Max_Temp_Warmest_Month, Prec_Seasonality, Prec_Warmest_Quarter, Prec_Coldest_Quarter
	721	7277_24	G	T										920	Mean_Diurnal_Range, Isothermality, Max_Temp_Warmest_Month, Temp_Annual_Range, Annual_Prec, Prec_Driest_Month, Prec_Seasonality, Prec_Coldest_Quarter, solar_radiation_min
	722	7281_26	C	T										922	Isothermality, Annual_Prec
	723	7283_21	A	G										923	Isothermality, Annual_Prec, Prec_Driest_Month, Prec_Seasonality, solar_radiation_max, wind_speed_max
	724	7295_73	G	T										924	Mean_Diurnal_Range, Isothermality, Temp_Annual_Range, Annual_Prec, Prec_Coldest_Quarter, solar_radiation_max
	725	7299_50	A	G										925	Mean_Diurnal_Range, Temp_Annual_Range, Prec_Coldest_Quarter, solar_radiation_max
	726	7307_17	A	C										926	solar_radiation_max, wind_speed_max
	727	7314_32	T	C										927	Isothermality, Annual_Prec
	728	7316_69	T	A										928	Prec_Coldest_Quarter
	729	7320_56	C	G										929	Mean_Diurnal_Range, Max_Temp_Warmest_Month, Annual_Prec, Prec_Driest_Month, Prec_Warmest_Quarter, wind_speed_max
	730	7333_26	T	C										930	Isothermality, Annual_Prec
	731	7338_47	G	T										931	Prec_Coldest_Quarter
	732	7351_9	A	T										932	Isothermality, Temp_Annual_Range, Prec_Seasonality, Prec_Coldest_Quarter, solar_radiation_max, solar_radiation_min
	733	7361_5	A	C										933	Isothermality, Annual_Prec
	734	7364_13	T	A										934	Isothermality, Annual_Prec
	735	7378_45	G	C										936	Isothermality, Annual_Prec
	736	7390_40	G	A										938	Annual_Mean_Temp, Max_Temp_Warmest_Month, Prec_Driest_Month, Prec_Warmest_Quarter, Prec_Coldest_Quarter
	737	7400_41	C	A										939	Isothermality
	738	7422_117	A	G										940	Annual_Prec
	739	7425_99	A	G										941	Annual_Mean_Temp, Max_Temp_Warmest_Month
	740	7441_21	T	C										942	Annual_Mean_Temp, Mean_Diurnal_Range, Max_Temp_Warmest_Month, Temp_Annual_Range, solar_radiation_max
	741	7452_38	T	C										943	Annual_Mean_Temp, Isothermality, Prec_Warmest_Quarter, Prec_Coldest_Quarter
	742	7459_51	C	T										944	Isothermality, solar_radiation_max
	743	7461_12	T	C										945	Isothermality, Temp_Annual_Range, Annual_Prec, Prec_Coldest_Quarter, solar_radiation_min
	744	7473_7	C	T										948	Annual_Mean_Temp, Isothermality, solar_radiation_min
	745	7481_32	T	C										950	Mean_Diurnal_Range, Isothermality, Max_Temp_Warmest_Month, Temp_Annual_Range, Annual_Prec, Prec_Driest_Month, Prec_Seasonality, Prec_Coldest_Quarter, solar_radiation_max, solar_radiation_min
	746	7482_93	G	C										951	Isothermality, Annual_Prec
	747	7493_37	C	T										953	Annual_Mean_Temp, Max_Temp_Warmest_Month
	748	7518_79	T	C										954	Annual_Mean_Temp, Isothermality, Max_Temp_Warmest_Month
	749	7521_18	G	A										955	Annual_Prec
	750	7524_107	T	G										957	Mean_Diurnal_Range
	751	7527_16	T	C										958	Annual_Prec, Prec_Coldest_Quarter
	752	7557_18	C	T										959	Max_Temp_Warmest_Month, Prec_Seasonality, solar_radiation_max
	753	7572_24	C	A										960	Annual_Mean_Temp, Isothermality, Temp_Annual_Range, Annual_Prec, solar_radiation_max, solar_radiation_min, wind_speed_max
	754	7580_60	A	T										961	Max_Temp_Warmest_Month
	755	7582_25	C	T										962	Annual_Mean_Temp, Isothermality, Max_Temp_Warmest_Month, solar_radiation_min
	756	7584_54	T	C										963	Annual_Mean_Temp, Isothermality, Max_Temp_Warmest_Month, Temp_Annual_Range, Annual_Prec, Prec_Warmest_Quarter, solar_radiation_max, solar_radiation_min
	757	7589_47	C	T										964	Annual_Prec
	758	7590_68	T	C										965	Isothermality
	759	7598_6	A	G										966	Annual_Mean_Temp, Mean_Diurnal_Range, Max_Temp_Warmest_Month, Prec_Seasonality, solar_radiation_min
	760	7613_105	T	G										967	Annual_Mean_Temp, Mean_Diurnal_Range, Isothermality, Temp_Annual_Range, Annual_Prec, Prec_Coldest_Quarter, solar_radiation_max, solar_radiation_min
	761	7622_18	C	T										968	Mean_Diurnal_Range, Prec_Coldest_Quarter
	762	7624_38	A	T										969	Annual_Mean_Temp, Isothermality, Max_Temp_Warmest_Month
	763	7626_23	C	A										970	Isothermality, Annual_Prec, solar_radiation_max, wind_speed_max
	764	7638_11	C	T										971	Max_Temp_Warmest_Month
	765	7656_52	G	A										972	Annual_Mean_Temp, Isothermality, Max_Temp_Warmest_Month, Temp_Annual_Range, Annual_Prec, solar_radiation_max, solar_radiation_min
	766	7660_16	G	A										973	Max_Temp_Warmest_Month
	767	7665_44	A	C										974	Annual_Mean_Temp, Max_Temp_Warmest_Month, Prec_Warmest_Quarter, Prec_Coldest_Quarter
	768	7667_22	C	T										975	Annual_Mean_Temp, Isothermality, Max_Temp_Warmest_Month
	769	7670_55	A	T										976	Annual_Mean_Temp, Max_Temp_Warmest_Month, Annual_Prec, Prec_Warmest_Quarter, solar_radiation_max, solar_radiation_min
	770	7673_58	T	C										980	Annual_Prec
	771	7680_31	G	A										981	Mean_Diurnal_Range, Isothermality, Temp_Annual_Range, Annual_Prec, Prec_Seasonality, Prec_Coldest_Quarter, solar_radiation_min
	772	7683_14	G	T										983	Annual_Mean_Temp, Max_Temp_Warmest_Month, Annual_Prec
	773	7685_47	C	G										984	Annual_Mean_Temp, Isothermality, solar_radiation_min
	774	7696_91	G	A										985	Isothermality, Annual_Prec
	775	7697_71	T	C										986	Annual_Prec
	776	7701_58	T	C										988	Isothermality, Max_Temp_Warmest_Month, Prec_Seasonality
	777	7703_47	C	T										989	Isothermality, Annual_Prec
	778	7707_33	A	G										990	Annual_Mean_Temp, Isothermality, Annual_Prec, solar_radiation_max, solar_radiation_min
	779	7731_38	C	T										991	Annual_Mean_Temp, Mean_Diurnal_Range, Isothermality, Temp_Annual_Range, Annual_Prec, Prec_Coldest_Quarter, solar_radiation_max
	780	7733_97	T	A										992	Annual_Prec
	781	7744_34	C	T										994	Annual_Prec
	782	7746_9	G	C										995	Isothermality, Annual_Prec
	783	7769_9	A	T										997	Annual_Mean_Temp, Mean_Diurnal_Range, Isothermality, Temp_Annual_Range, Annual_Prec, Prec_Warmest_Quarter, Prec_Coldest_Quarter, solar_radiation_min
	784	7777_16	T	G										1000	Annual_Mean_Temp, Max_Temp_Warmest_Month, Prec_Warmest_Quarter, Prec_Coldest_Quarter
	785	7781_23	T	C										1001	Annual_Mean_Temp, Isothermality, Max_Temp_Warmest_Month, solar_radiation_min
	786	7787_17	C	T										1002	Annual_Mean_Temp
	787	7791_33	G	C										1003	Isothermality
	788	7797_6	T	C										1006	Isothermality, Annual_Prec, solar_radiation_min
	789	7806_22	G	A										1007	Annual_Prec
	790	7814_30	C	T										1011	Annual_Mean_Temp, Isothermality, Max_Temp_Warmest_Month, Temp_Annual_Range, Annual_Prec, Prec_Coldest_Quarter, solar_radiation_max, solar_radiation_min
	791	7820_18	A	G										1012	Isothermality, Temp_Annual_Range, Annual_Prec, Prec_Coldest_Quarter, solar_radiation_max
	792	7831_15	C	T										1014	Annual_Mean_Temp, Isothermality, Max_Temp_Warmest_Month, Temp_Annual_Range, Prec_Warmest_Quarter, solar_radiation_min
	793	7851_26	A	C										1015	Isothermality, Annual_Prec
	794	7857_113	T	G										1016	Max_Temp_Warmest_Month
	795	7861_41	T	C										1018	Annual_Mean_Temp, Isothermality, Temp_Annual_Range, Annual_Prec, solar_radiation_max
	796	7867_37	A	C										1019	Annual_Mean_Temp, Max_Temp_Warmest_Month, Annual_Prec, Prec_Warmest_Quarter, solar_radiation_max
	797	7869_32	T	G										1020	Annual_Mean_Temp, Max_Temp_Warmest_Month
	798	7870_72	A	G										1022	Annual_Mean_Temp, Isothermality, Max_Temp_Warmest_Month, Prec_Warmest_Quarter, Prec_Coldest_Quarter
	799	7886_11	A	G										1023	Annual_Mean_Temp, Isothermality, Max_Temp_Warmest_Month, Annual_Prec, Prec_Driest_Month, Prec_Coldest_Quarter, solar_radiation_max, wind_speed_max
	800	7893_41	G	C										1024	Max_Temp_Warmest_Month, Annual_Prec, Prec_Warmest_Quarter
	801	7894_57	T	A										1026	Mean_Diurnal_Range, Temp_Annual_Range, Annual_Prec, solar_radiation_max
	802	7896_46	G	T										1027	Annual_Mean_Temp, Mean_Diurnal_Range, Temp_Annual_Range, Annual_Prec
	803	7900_17	G	A										1028	Annual_Mean_Temp, Mean_Diurnal_Range, Max_Temp_Warmest_Month, Temp_Annual_Range, Prec_Warmest_Quarter, Prec_Coldest_Quarter, solar_radiation_max
	804	7901_62	T	C										1029	Annual_Prec, solar_radiation_max, solar_radiation_min
	805	7917_28	T	C										1030	Isothermality, Annual_Prec, solar_radiation_min
	806	7926_50	T	C										1031	solar_radiation_min
	807	7944_23	G	C										1032	Mean_Diurnal_Range, Temp_Annual_Range, Annual_Prec
	808	7961_120	T	A										1033	Annual_Mean_Temp, Mean_Diurnal_Range, Isothermality, Max_Temp_Warmest_Month, Temp_Annual_Range, Prec_Warmest_Quarter, Prec_Coldest_Quarter, solar_radiation_max, solar_radiation_min
	809	7963_6	C	T										1036	Annual_Mean_Temp, Isothermality, Max_Temp_Warmest_Month, Prec_Seasonality
	810	7964_6	A	C										1037	Prec_Seasonality
	811	7967_20	A	G										1038	Prec_Driest_Month, Prec_Coldest_Quarter
	812	7972_19	T	C										1041	Annual_Mean_Temp, Max_Temp_Warmest_Month
	813	7979_48	C	A										1042	Annual_Mean_Temp, Max_Temp_Warmest_Month
	814	7980_75	A	G										1045	Annual_Mean_Temp, Max_Temp_Warmest_Month, solar_radiation_max
	815	8010_41	A	T										1046	Annual_Prec
	816	8013_116	A	C										1047	solar_radiation_min
	817	8016_38	G	A										1048	Annual_Prec, Prec_Coldest_Quarter
	818	8025_49	A	G										1049	Mean_Diurnal_Range
	819	8032_133	A	G										1050	Isothermality, Annual_Prec, solar_radiation_max, wind_speed_max
	820	8040_48	C	T										1051	Isothermality, Annual_Prec
	821	8041_56	C	T										1052	Max_Temp_Warmest_Month
	822	8043_95	T	A										1053	Prec_Driest_Month, Prec_Coldest_Quarter, solar_radiation_min
	823	8049_53	A	G										1054	Max_Temp_Warmest_Month
	824	8050_93	A	G										1055	Max_Temp_Warmest_Month
	825	8055_60	T	G										1056	Annual_Prec
	826	8065_25	C	G										1057	Prec_Warmest_Quarter
	827	8073_37	T	C										1058	Annual_Mean_Temp, Isothermality, Temp_Annual_Range, Annual_Prec, solar_radiation_max
	828	8075_87	T	G										1060	Annual_Mean_Temp, Max_Temp_Warmest_Month, Annual_Prec, Prec_Seasonality, Prec_Warmest_Quarter, solar_radiation_min
	829	8078_95	T	G										1061	Isothermality, Annual_Prec
	830	8082_68	T	A										1062	Mean_Diurnal_Range, Isothermality, Max_Temp_Warmest_Month, Temp_Annual_Range, Annual_Prec, Prec_Driest_Month, Prec_Seasonality, Prec_Warmest_Quarter, Prec_Coldest_Quarter, solar_radiation_min
	831	8085_9	A	T										1063	Annual_Prec
	832	8096_32	C	A										1065	Mean_Diurnal_Range, Max_Temp_Warmest_Month
	833	8097_19	G	C										1066	Annual_Mean_Temp, Max_Temp_Warmest_Month, solar_radiation_max, wind_speed_max
	834	8104_75	T	G										1067	Isothermality, Annual_Prec
	835	8105_41	A	G										1068	Prec_Coldest_Quarter
	836	8108_66	G	A										1069	Isothermality, Annual_Prec, solar_radiation_min
	837	8112_23	A	G										1070	Annual_Mean_Temp
	838	8114_25	C	T										1072	Annual_Mean_Temp, Mean_Diurnal_Range, Isothermality, Max_Temp_Warmest_Month, Temp_Annual_Range, solar_radiation_max
	839	8116_53	T	C										1074	Isothermality, Annual_Prec
	840	8119_9	G	T										1076	Annual_Mean_Temp, Max_Temp_Warmest_Month, Annual_Prec, Prec_Seasonality
	841	8141_16	G	T										1077	Annual_Mean_Temp, Max_Temp_Warmest_Month, Prec_Warmest_Quarter, wind_speed_max
	842	8157_36	T	A										1078	Mean_Diurnal_Range, Annual_Prec, solar_radiation_max, wind_speed_max
	843	8171_31	G	C										1079	Max_Temp_Warmest_Month
	844	8172_32	T	C										1081	Annual_Mean_Temp, Isothermality, Max_Temp_Warmest_Month, Temp_Annual_Range, Prec_Warmest_Quarter, solar_radiation_max, solar_radiation_min
	845	8173_41	A	C										1083	Annual_Prec, solar_radiation_max, solar_radiation_min, wind_speed_max
	846	8178_23	C	T										1085	Max_Temp_Warmest_Month, wind_speed_max
	847	8185_11	G	A										1087	Isothermality, Temp_Annual_Range, Annual_Prec, solar_radiation_min
	848	8191_53	T	G										1088	Annual_Mean_Temp, Mean_Diurnal_Range, Isothermality, Max_Temp_Warmest_Month, Temp_Annual_Range, Annual_Prec, Prec_Warmest_Quarter, solar_radiation_max, solar_radiation_min
	849	8195_12	G	A										1089	Prec_Warmest_Quarter, wind_speed_max
	850	8198_16	C	T										1090	Isothermality
	851	8203_7	C	A										1091	Annual_Mean_Temp, Max_Temp_Warmest_Month, Annual_Prec, Prec_Driest_Month, Prec_Seasonality, Prec_Coldest_Quarter, wind_speed_max
	852	8204_15	A	G										1092	Annual_Mean_Temp, Max_Temp_Warmest_Month
	853	8208_42	C	A										1093	Isothermality, Annual_Prec, solar_radiation_min
	854	8226_68	A	G										1095	Isothermality, Annual_Prec, wind_speed_max
	855	8228_53	C	T										1096	Annual_Mean_Temp, Isothermality, Temp_Annual_Range, Annual_Prec, Prec_Coldest_Quarter, solar_radiation_max
	856	8230_25	A	G										1097	Isothermality, Annual_Prec
	857	8235_10	T	C										1098	Isothermality, Temp_Annual_Range, Annual_Prec, Prec_Driest_Month, Prec_Coldest_Quarter
	858	8243_14	G	C										1100	Annual_Mean_Temp, Isothermality, Max_Temp_Warmest_Month, Annual_Prec, Prec_Warmest_Quarter, Prec_Coldest_Quarter
	859	8244_42	T	C										1101	Annual_Mean_Temp, Isothermality, Temp_Annual_Range, Annual_Prec
	860	8245_11	A	G										1102	solar_radiation_max, wind_speed_max
	861	8247_41	G	T										1103	Isothermality
	862	8261_41	T	G										1104	Annual_Prec
	863	8266_26	A	C										1105	Isothermality, solar_radiation_max, solar_radiation_min
	864	8269_24	T	G										1106	Annual_Mean_Temp, Mean_Diurnal_Range, Isothermality, Temp_Annual_Range, Annual_Prec, Prec_Driest_Month, Prec_Warmest_Quarter, Prec_Coldest_Quarter, solar_radiation_max
	865	8271_72	C	G										1107	Annual_Mean_Temp, Isothermality, Temp_Annual_Range, Annual_Prec, Prec_Coldest_Quarter, solar_radiation_max
	866	8274_19	C	G										1109	Annual_Mean_Temp, Mean_Diurnal_Range, Temp_Annual_Range, Annual_Prec, Prec_Seasonality, Prec_Warmest_Quarter, Prec_Coldest_Quarter, solar_radiation_max, solar_radiation_min
	867	8278_33	A	G										1110	Annual_Mean_Temp, Isothermality, Temp_Annual_Range, Annual_Prec, Prec_Coldest_Quarter, solar_radiation_max
	868	8281_21	T	C										1111	Annual_Mean_Temp, Isothermality, Annual_Prec, solar_radiation_min
	869	8283_10	G	A										1113	Annual_Mean_Temp, Mean_Diurnal_Range, Isothermality, Temp_Annual_Range, Annual_Prec, Prec_Warmest_Quarter, Prec_Coldest_Quarter, solar_radiation_max
	870	8284_83	T	G										1115	Mean_Diurnal_Range, solar_radiation_max, wind_speed_max
	871	8287_59	T	A										1116	Mean_Diurnal_Range, Temp_Annual_Range, Annual_Prec, Prec_Driest_Month, Prec_Coldest_Quarter
	872	8296_31	G	A										1118	Max_Temp_Warmest_Month, Prec_Coldest_Quarter
	873	8308_54	G	C										1120	Isothermality
	874	8314_94	G	T										1122	Max_Temp_Warmest_Month, Annual_Prec, Prec_Warmest_Quarter, solar_radiation_min
	875	8322_35	G	A										1123	Isothermality, Max_Temp_Warmest_Month, Annual_Prec, Prec_Seasonality, solar_radiation_min
	876	8338_24	C	T										1124	Prec_Driest_Month
	877	8340_52	A	G										1125	Isothermality, Annual_Prec
	878	8347_14	A	G										1126	Max_Temp_Warmest_Month
	879	8348_21	G	A										1127	Isothermality
	880	8358_38	C	T										1128	Isothermality, Temp_Annual_Range, Prec_Seasonality, Prec_Coldest_Quarter, solar_radiation_min
	881	8359_34	C	A										1130	Max_Temp_Warmest_Month, Annual_Prec
	882	8380_46	A	G										1131	Annual_Mean_Temp, Isothermality, Temp_Annual_Range, Annual_Prec
	883	8383_8	T	A										1134	Isothermality, Annual_Prec, Prec_Coldest_Quarter
	884	8399_38	C	G										1136	Isothermality, Max_Temp_Warmest_Month, Temp_Annual_Range, solar_radiation_max, solar_radiation_min, wind_speed_max
	885	8407_9	C	G										1137	Isothermality, solar_radiation_min
	886	8425_60	C	T										1138	Annual_Mean_Temp, Isothermality, Max_Temp_Warmest_Month, Temp_Annual_Range, Annual_Prec, Prec_Coldest_Quarter, solar_radiation_max, solar_radiation_min
	887	8438_105	G	C										1139	Annual_Mean_Temp, Mean_Diurnal_Range, Temp_Annual_Range, Annual_Prec, Prec_Driest_Month, Prec_Seasonality, solar_radiation_max, solar_radiation_min, wind_speed_max
	888	8440_77	G	C										1140	Annual_Prec, solar_radiation_min
	889	8446_35	C	T										1142	Isothermality, Annual_Prec, solar_radiation_min
	890	8465_10	A	G										1143	Isothermality
	891	8469_24	C	A										1144	Annual_Mean_Temp, Isothermality, Max_Temp_Warmest_Month, Temp_Annual_Range, Annual_Prec, Prec_Driest_Month, Prec_Seasonality, Prec_Warmest_Quarter, Prec_Coldest_Quarter, solar_radiation_min
	892	8472_45	G	A										1145	Mean_Diurnal_Range, Isothermality, Prec_Coldest_Quarter, solar_radiation_min
	893	8478_14	C	T										1147	Isothermality, Annual_Prec
	894	8479_37	G	A										1148	Prec_Seasonality, Prec_Coldest_Quarter, solar_radiation_min
	895	8480_14	T	C										1150	Annual_Mean_Temp, Mean_Diurnal_Range, Max_Temp_Warmest_Month, Temp_Annual_Range, Prec_Driest_Month, Prec_Warmest_Quarter, Prec_Coldest_Quarter, solar_radiation_max
	896	8481_19	G	A										1153	Annual_Mean_Temp, Mean_Diurnal_Range, Isothermality, Temp_Annual_Range, Annual_Prec, Prec_Driest_Month, Prec_Seasonality, Prec_Coldest_Quarter, solar_radiation_max, solar_radiation_min, wind_speed_max
	897	8485_27	G	C										1155	Max_Temp_Warmest_Month, Annual_Prec
	898	8493_15	T	G										1156	Isothermality, Annual_Prec
	899	8498_11	C	T										1157	solar_radiation_max, solar_radiation_min, wind_speed_max
	900	8499_55	A	G										1158	Isothermality, solar_radiation_min
	901	8504_80	C	G										1159	Isothermality, Annual_Prec
	902	8508_11	G	A										1160	Isothermality, Max_Temp_Warmest_Month, Temp_Annual_Range, Prec_Seasonality
	903	8512_10	G	A										1161	Isothermality, Temp_Annual_Range, Annual_Prec, Prec_Seasonality, Prec_Coldest_Quarter
	904	8522_5	A	T										1162	Annual_Mean_Temp, Isothermality, Max_Temp_Warmest_Month, Annual_Prec, solar_radiation_min
	905	8530_36	A	G										1163	Isothermality, Annual_Prec, solar_radiation_min
	906	8542_41	C	A										1167	Mean_Diurnal_Range, Isothermality, Max_Temp_Warmest_Month, Temp_Annual_Range, Annual_Prec, Prec_Driest_Month, Prec_Coldest_Quarter, solar_radiation_max, wind_speed_max
	907	8544_6	C	A										1168	Isothermality, Prec_Coldest_Quarter
	908	8550_5	C	G										1170	Annual_Mean_Temp, Mean_Diurnal_Range, Max_Temp_Warmest_Month, Temp_Annual_Range, Annual_Prec, Prec_Warmest_Quarter, Prec_Coldest_Quarter, solar_radiation_max
	909	8559_51	A	G										1171	wind_speed_max
	910	8565_15	C	T										1172	Max_Temp_Warmest_Month, Annual_Prec
	911	8591_52	G	C										1173	Annual_Prec
	912	8595_11	G	A										1174	Annual_Mean_Temp, Mean_Diurnal_Range, Max_Temp_Warmest_Month, Annual_Prec, Prec_Driest_Month, solar_radiation_max, wind_speed_max
	913	8604_22	T	G										1177	Mean_Diurnal_Range, Isothermality, Temp_Annual_Range, Annual_Prec, solar_radiation_max
	914	8608_14	G	A										1179	Max_Temp_Warmest_Month
	915	8611_95	G	A										1180	Mean_Diurnal_Range, Prec_Driest_Month, Prec_Coldest_Quarter, solar_radiation_min
	916	8613_52	T	G										1181	Isothermality
	917	8616_26	T	C										1182	Isothermality, Annual_Prec, Prec_Coldest_Quarter, solar_radiation_max, solar_radiation_min
	918	8618_27	T	C										1183	Annual_Mean_Temp, Isothermality, Max_Temp_Warmest_Month, Prec_Warmest_Quarter, Prec_Coldest_Quarter
	919	8633_10	G	C										1184	Annual_Prec, solar_radiation_max, solar_radiation_min
	920	8647_72	T	C										1185	Prec_Coldest_Quarter
	921	8648_8	C	T										1186	Isothermality
	922	8653_28	A	G										1187	Mean_Diurnal_Range, Isothermality, Temp_Annual_Range, Prec_Driest_Month, Prec_Coldest_Quarter
	923	8665_45	A	G										1188	Mean_Diurnal_Range, Max_Temp_Warmest_Month, Prec_Driest_Month, Prec_Seasonality, solar_radiation_min
	924	8671_10	G	A										1189	Mean_Diurnal_Range, Temp_Annual_Range, Prec_Warmest_Quarter, Prec_Coldest_Quarter
	925	8674_41	T	G										1190	Annual_Mean_Temp, Mean_Diurnal_Range, Max_Temp_Warmest_Month, Temp_Annual_Range, Prec_Coldest_Quarter, solar_radiation_max, wind_speed_max
	926	8678_27	G	A										1193	Annual_Mean_Temp, Isothermality, Max_Temp_Warmest_Month, Prec_Warmest_Quarter, solar_radiation_max
	927	8683_13	C	T										1195	Mean_Diurnal_Range, Max_Temp_Warmest_Month, Prec_Driest_Month, Prec_Seasonality
	928	8689_55	C	T										1196	Annual_Mean_Temp, Isothermality, Max_Temp_Warmest_Month, Temp_Annual_Range, Prec_Warmest_Quarter, solar_radiation_max
	929	8698_21	T	A										1197	Prec_Coldest_Quarter, solar_radiation_min
	930	8699_41	C	T										1198	Annual_Mean_Temp, Isothermality, Max_Temp_Warmest_Month, Annual_Prec
	931	8713_100	T	G										1199	Annual_Prec, Prec_Coldest_Quarter
	932	8714_30	A	G										1200	Mean_Diurnal_Range, Isothermality, Temp_Annual_Range, Annual_Prec, solar_radiation_max
	933	8718_114	G	A										1202	Annual_Mean_Temp, Mean_Diurnal_Range, Isothermality, Max_Temp_Warmest_Month, Temp_Annual_Range, Annual_Prec, Prec_Seasonality, Prec_Warmest_Quarter, Prec_Coldest_Quarter, solar_radiation_max, solar_radiation_min
	934	8726_27	C	A										1204	Isothermality
	935	8730_71	C	T										1206	Isothermality, Annual_Prec
	936	8739_90	G	T										1207	Isothermality
	937	8751_23	A	G										1208	Mean_Diurnal_Range, Temp_Annual_Range, Prec_Driest_Month, Prec_Seasonality, Prec_Coldest_Quarter
	938	8755_29	C	A										1209	Annual_Mean_Temp, Isothermality, Max_Temp_Warmest_Month, Temp_Annual_Range, Annual_Prec, solar_radiation_max, solar_radiation_min
	939	8757_37	G	A										1210	Mean_Diurnal_Range, Temp_Annual_Range
	940	8768_73	A	G										1211	solar_radiation_max, solar_radiation_min
	941	8771_16	T	C										1212	Annual_Mean_Temp, Mean_Diurnal_Range, Temp_Annual_Range, solar_radiation_max
	942	8773_26	C	G										1213	Annual_Mean_Temp, Max_Temp_Warmest_Month, Temp_Annual_Range, solar_radiation_max, solar_radiation_min, wind_speed_max
	943	8777_16	A	C										1214	Annual_Mean_Temp, Isothermality, Max_Temp_Warmest_Month, Temp_Annual_Range, Annual_Prec, solar_radiation_max, solar_radiation_min
	944	8792_19	T	A										1215	Isothermality, Temp_Annual_Range, Annual_Prec, solar_radiation_min
	945	8793_11	T	C										1216	Annual_Mean_Temp, Isothermality, Temp_Annual_Range
	946	8794_36	T	G										1217	Isothermality, Annual_Prec, Prec_Coldest_Quarter
	947	8796_6	C	G										1218	solar_radiation_min
	948	8804_85	T	G										1219	Isothermality, Max_Temp_Warmest_Month, Temp_Annual_Range, Annual_Prec, Prec_Coldest_Quarter, solar_radiation_min
	949	8806_27	G	T										1220	Max_Temp_Warmest_Month, Annual_Prec
	950	8809_17	G	A										1221	Isothermality, Annual_Prec
	951	8814_79	G	T										1222	Isothermality, Annual_Prec, solar_radiation_min
	952	8815_56	C	T										1223	Annual_Mean_Temp, Isothermality, Prec_Warmest_Quarter, solar_radiation_min
	953	8817_15	C	A										1224	Isothermality, solar_radiation_min
	954	8830_58	G	A										1225	Annual_Mean_Temp, Mean_Diurnal_Range, Temp_Annual_Range, Annual_Prec, Prec_Warmest_Quarter, Prec_Coldest_Quarter, solar_radiation_max, solar_radiation_min
	955	8834_62	C	T										1226	Annual_Mean_Temp, Max_Temp_Warmest_Month
	956	8839_55	A	G										1227	Annual_Mean_Temp, Isothermality, Temp_Annual_Range, solar_radiation_max
	957	8841_41	C	A										1228	Annual_Mean_Temp, Max_Temp_Warmest_Month
	958	8845_11	T	C										1229	Isothermality, Annual_Prec
	959	8848_41	T	A										1230	Prec_Seasonality, wind_speed_max
	960	8850_21	A	T										1232	Annual_Mean_Temp, Mean_Diurnal_Range, Isothermality, Max_Temp_Warmest_Month, Temp_Annual_Range, Annual_Prec, Prec_Driest_Month, Prec_Seasonality, Prec_Warmest_Quarter, Prec_Coldest_Quarter, solar_radiation_max, solar_radiation_min, wind_speed_max
	961	8868_21	A	G										1234	Isothermality, Max_Temp_Warmest_Month, Temp_Annual_Range, Annual_Prec, solar_radiation_min
	962	8871_25	G	C										1235	Annual_Prec
	963	8873_10	C	T										1236	Prec_Coldest_Quarter
	964	8879_7	T	A										1237	Isothermality, Annual_Prec, Prec_Coldest_Quarter, solar_radiation_max
	965	8883_27	C	T										1238	Isothermality, solar_radiation_max
	966	8889_7	A	T										1239	Prec_Coldest_Quarter
	967	8891_32	G	A										1240	Prec_Coldest_Quarter, solar_radiation_min
	968	8902_44	A	T										1241	Annual_Prec
	969	8930_41	C	G										1242	Mean_Diurnal_Range, Isothermality, Temp_Annual_Range, Annual_Prec, solar_radiation_max
	970	8934_28	A	G										1244	Mean_Diurnal_Range, Max_Temp_Warmest_Month, Annual_Prec, Prec_Seasonality, Prec_Warmest_Quarter, solar_radiation_min, wind_speed_max
	971	8948_45	C	T										1246	Max_Temp_Warmest_Month, Annual_Prec
	972	8951_7	G	A										1247	Annual_Mean_Temp, Max_Temp_Warmest_Month, Prec_Coldest_Quarter
	973	8965_17	C	T										1248	Mean_Diurnal_Range, Max_Temp_Warmest_Month, Temp_Annual_Range, Annual_Prec, Prec_Seasonality, Prec_Coldest_Quarter
	974	8970_36	G	T										1250	Annual_Prec
	975	8972_46	T	G										1252	Annual_Mean_Temp, Isothermality, Max_Temp_Warmest_Month, Annual_Prec, Prec_Coldest_Quarter
	976	8975_14	T	C										1253	Annual_Mean_Temp, Isothermality, Temp_Annual_Range, Annual_Prec, solar_radiation_max, solar_radiation_min
	977	8982_42	T	C										1254	Annual_Mean_Temp, Isothermality, Max_Temp_Warmest_Month, Annual_Prec, solar_radiation_max, solar_radiation_min
	978	8988_50	A	G										1255	Max_Temp_Warmest_Month
	979	8993_56	A	T										1256	Mean_Diurnal_Range, Max_Temp_Warmest_Month, Prec_Driest_Month, Prec_Seasonality, Prec_Coldest_Quarter
	980	8997_122	T	C										1257	Isothermality
	981	9011_11	T	C										1259	Annual_Mean_Temp, Isothermality, Max_Temp_Warmest_Month, Prec_Seasonality
	982	9015_45	G	T										1260	Max_Temp_Warmest_Month, Prec_Coldest_Quarter
	983	9031_19	A	C										1261	Isothermality, Temp_Annual_Range, Annual_Prec, Prec_Coldest_Quarter, solar_radiation_max
	984	9032_35	G	A										1263	Annual_Mean_Temp, Isothermality, Temp_Annual_Range, Prec_Driest_Month, Prec_Seasonality, solar_radiation_min
	985	9059_23	T	C										1264	Annual_Mean_Temp, Isothermality, Temp_Annual_Range, Annual_Prec, solar_radiation_min
	986	9063_13	T	C										1265	Isothermality, Prec_Coldest_Quarter
	987	9066_34	G	A										1266	Annual_Mean_Temp, Max_Temp_Warmest_Month, Prec_Warmest_Quarter, Prec_Coldest_Quarter, solar_radiation_max
	988	9075_37	T	C										1267	Mean_Diurnal_Range, Isothermality, Max_Temp_Warmest_Month, Prec_Seasonality, wind_speed_max
	989	9090_29	G	A										1268	Isothermality, Annual_Prec
	990	9099_17	A	G										1269	Max_Temp_Warmest_Month, Prec_Coldest_Quarter
	991	9105_30	T	C										1270	Mean_Diurnal_Range, Isothermality, Temp_Annual_Range, Annual_Prec, Prec_Driest_Month, Prec_Seasonality, Prec_Coldest_Quarter
	992	9116_23	A	G										1271	Isothermality, Annual_Prec
	993	9117_8	G	C										1272	Annual_Mean_Temp, Max_Temp_Warmest_Month, Annual_Prec, Prec_Warmest_Quarter, wind_speed_max
	994	9136_21	C	A										1273	Max_Temp_Warmest_Month
	995	9145_29	A	G										1274	Isothermality
	996	9150_28	C	T										1276	Isothermality, Max_Temp_Warmest_Month, Temp_Annual_Range, Annual_Prec, Prec_Seasonality, solar_radiation_min
	997	9156_12	A	G										1277	Annual_Mean_Temp, Isothermality, Annual_Prec, Prec_Coldest_Quarter, solar_radiation_max
	998	9158_16	A	T										1278	Isothermality, solar_radiation_min
	999	9177_19	G	A										1280	Annual_Mean_Temp, Mean_Diurnal_Range, Isothermality, Max_Temp_Warmest_Month, Temp_Annual_Range, Annual_Prec, Prec_Driest_Month, Prec_Warmest_Quarter, Prec_Coldest_Quarter, solar_radiation_max, solar_radiation_min
	1000	9178_56	A	C										1282	Annual_Prec
	1001	9189_37	G	A										1283	Annual_Mean_Temp, Mean_Diurnal_Range, Isothermality, Temp_Annual_Range, Prec_Driest_Month, Prec_Seasonality, Prec_Warmest_Quarter, Prec_Coldest_Quarter, solar_radiation_max, solar_radiation_min
	1002	9191_6	G	A										1284	Mean_Diurnal_Range, Max_Temp_Warmest_Month, Temp_Annual_Range, Annual_Prec, Prec_Seasonality, solar_radiation_min, wind_speed_max
	1003	9198_18	G	A										1285	Mean_Diurnal_Range, Prec_Warmest_Quarter, Prec_Coldest_Quarter, solar_radiation_min
	1004	9206_43	G	A										1286	Annual_Mean_Temp, Max_Temp_Warmest_Month, Prec_Warmest_Quarter
	1005	9217_90	T	A										1288	Annual_Mean_Temp, Mean_Diurnal_Range, Max_Temp_Warmest_Month, Temp_Annual_Range, Annual_Prec, Prec_Warmest_Quarter, Prec_Coldest_Quarter, solar_radiation_max
	1006	9225_32	C	A										1289	Annual_Mean_Temp, Isothermality, Temp_Annual_Range, Annual_Prec, Prec_Coldest_Quarter
	1007	9231_67	A	G										1290	Mean_Diurnal_Range, Annual_Prec
	1008	9238_43	T	G										1292	Annual_Mean_Temp
	1009	9241_17	G	A										1293	Annual_Mean_Temp, Max_Temp_Warmest_Month, Prec_Seasonality
	1010	9262_64	T	C										1294	Annual_Mean_Temp, Mean_Diurnal_Range, Max_Temp_Warmest_Month, Temp_Annual_Range, solar_radiation_max
	1011	9269_35	C	G										1295	Annual_Mean_Temp, Isothermality, Prec_Warmest_Quarter, Prec_Coldest_Quarter
	1012	9273_13	C	T										1296	Annual_Prec, wind_speed_max
	1013	9276_22	C	T										1297	Annual_Mean_Temp, Mean_Diurnal_Range, Isothermality, Max_Temp_Warmest_Month, Temp_Annual_Range, Annual_Prec, Prec_Warmest_Quarter, Prec_Coldest_Quarter, solar_radiation_max
	1014	9285_24	C	T										1298	Isothermality, Temp_Annual_Range, Annual_Prec, Prec_Coldest_Quarter
	1015	9296_9	A	G										1300	Isothermality, Annual_Prec, solar_radiation_min
	1016	9298_68	T	C										1301	Mean_Diurnal_Range, Max_Temp_Warmest_Month, Annual_Prec, Prec_Driest_Month, wind_speed_max
	1017	9299_42	C	A										1302	Mean_Diurnal_Range, Isothermality, Temp_Annual_Range, Annual_Prec, Prec_Driest_Month, Prec_Seasonality, Prec_Coldest_Quarter
	1018	9306_25	G	A										1303	Annual_Mean_Temp, Mean_Diurnal_Range, Isothermality, Temp_Annual_Range, Annual_Prec, Prec_Seasonality, Prec_Warmest_Quarter, Prec_Coldest_Quarter, solar_radiation_max
	1019	9308_35	A	G										1304	Annual_Mean_Temp, Mean_Diurnal_Range, Isothermality, Max_Temp_Warmest_Month, Temp_Annual_Range, Annual_Prec, Prec_Driest_Month, Prec_Seasonality, Prec_Warmest_Quarter, Prec_Coldest_Quarter, solar_radiation_max, solar_radiation_min
	1020	9310_28	C	T										1305	Annual_Mean_Temp, Max_Temp_Warmest_Month
	1021	9345_54	C	T										1306	Isothermality, Annual_Prec
	1022	9353_46	C	T										1307	solar_radiation_max
	1023	9372_71	T	G										1308	Annual_Mean_Temp, Max_Temp_Warmest_Month, Prec_Seasonality, solar_radiation_min
	1024	9377_5	T	A										1309	Annual_Mean_Temp, Max_Temp_Warmest_Month
	1025	9396_85	T	C										1310	Annual_Mean_Temp, Isothermality, Max_Temp_Warmest_Month
	1026	9403_29	A	T										1311	Annual_Mean_Temp, Isothermality, Max_Temp_Warmest_Month
	1027	9404_44	C	G										1312	Annual_Mean_Temp, Isothermality, Temp_Annual_Range, Annual_Prec, Prec_Coldest_Quarter, solar_radiation_max
	1028	9410_6	A	G										1313	Annual_Mean_Temp, Max_Temp_Warmest_Month
	1029	9415_27	C	T										1314	Prec_Driest_Month, Prec_Coldest_Quarter, solar_radiation_min
	1030	9441_12	A	C										1315	Prec_Seasonality
	1031	9451_22	C	T										1316	Isothermality, Temp_Annual_Range, Annual_Prec, Prec_Coldest_Quarter
	1032	9457_34	G	A										1317	Prec_Coldest_Quarter
	1033	9463_15	C	T										1318	Annual_Mean_Temp, Isothermality, wind_speed_max
	1034	9475_27	A	G										1319	Annual_Mean_Temp, Isothermality, Max_Temp_Warmest_Month, Temp_Annual_Range, Annual_Prec, Prec_Warmest_Quarter, Prec_Coldest_Quarter, solar_radiation_max, solar_radiation_min
	1035	9498_34	G	A										1320	Isothermality, Annual_Prec
	1036	9499_48	A	G										1321	Annual_Prec
	1037	9509_11	G	T										1322	Mean_Diurnal_Range, Isothermality
	1038	9534_11	A	G										1323	Annual_Mean_Temp, Max_Temp_Warmest_Month, Prec_Warmest_Quarter, Prec_Coldest_Quarter, solar_radiation_max
	1039	9541_40	T	A										1324	Mean_Diurnal_Range, Isothermality, Temp_Annual_Range, Prec_Seasonality, Prec_Coldest_Quarter
	1040	9544_59	G	A										1326	Annual_Mean_Temp, Mean_Diurnal_Range, Isothermality, Temp_Annual_Range, Annual_Prec, Prec_Driest_Month, Prec_Seasonality, Prec_Coldest_Quarter, solar_radiation_max, solar_radiation_min, wind_speed_max
	1041	9550_71	C	T										1328	Prec_Coldest_Quarter
	1042	9552_39	T	C										1329	Annual_Mean_Temp, Isothermality, Temp_Annual_Range, Prec_Coldest_Quarter, solar_radiation_max
	1043	9553_35	C	T										1330	Annual_Mean_Temp, Mean_Diurnal_Range, Isothermality, Temp_Annual_Range, Prec_Driest_Month, Prec_Seasonality, Prec_Coldest_Quarter
	1044	9563_49	G	C										1331	Annual_Mean_Temp, Max_Temp_Warmest_Month
	1045	9565_12	G	T										1333	Annual_Mean_Temp, Isothermality, Temp_Annual_Range, Annual_Prec, solar_radiation_max, solar_radiation_min
	1046	9575_78	T	C										1335	Annual_Prec, Prec_Driest_Month, Prec_Warmest_Quarter, Prec_Coldest_Quarter, wind_speed_max
	1047	9598_62	T	G										1336	Annual_Mean_Temp, Max_Temp_Warmest_Month, Annual_Prec, Prec_Seasonality, Prec_Warmest_Quarter
	1048	9604_21	G	A										1338	Annual_Mean_Temp, Mean_Diurnal_Range, Isothermality, Max_Temp_Warmest_Month, Temp_Annual_Range, Prec_Coldest_Quarter, solar_radiation_max
	1049	9605_21	T	C										1339	Annual_Mean_Temp, Isothermality, Max_Temp_Warmest_Month, Prec_Warmest_Quarter
	1050	9607_21	T	C										1341	Isothermality, solar_radiation_min
	1051	9615_16	T	A										1342	Annual_Mean_Temp, Isothermality, Max_Temp_Warmest_Month, Prec_Warmest_Quarter, solar_radiation_min
	1052	9629_45	T	A										1344	Annual_Prec, Prec_Warmest_Quarter, Prec_Coldest_Quarter, wind_speed_max
	1053	9638_16	A	C										1345	Prec_Coldest_Quarter
	1054	9639_31	T	C										1346	Temp_Annual_Range, Prec_Coldest_Quarter
	1055	9643_26	C	A										1348	Annual_Prec
	1056	9645_53	T	C										1349	Isothermality, Annual_Prec
	1057	9646_27	A	C										1350	Isothermality, Annual_Prec
	1058	9653_64	C	A										1351	Prec_Warmest_Quarter, Prec_Coldest_Quarter, wind_speed_max
	1059	9657_61	G	A										1353	Mean_Diurnal_Range, Prec_Seasonality
	1060	9662_5	T	G										1354	Annual_Mean_Temp, Mean_Diurnal_Range, Max_Temp_Warmest_Month, Temp_Annual_Range, Annual_Prec, Prec_Warmest_Quarter, Prec_Coldest_Quarter, solar_radiation_max
	1061	9668_57	A	G										1355	Annual_Mean_Temp, Isothermality, Max_Temp_Warmest_Month, Prec_Warmest_Quarter, solar_radiation_max
	1062	9672_11	A	G										1356	Isothermality, Annual_Prec, solar_radiation_max, solar_radiation_min
	1063	9674_35	G	A										1357	Annual_Mean_Temp, Max_Temp_Warmest_Month
	1064	9677_76	T	C										1358	Isothermality, Annual_Prec, solar_radiation_min
	1065	9681_46	A	T										1359	Annual_Mean_Temp, Isothermality, Temp_Annual_Range, Annual_Prec, solar_radiation_max, solar_radiation_min
	1066	9699_84	T	G										1360	Annual_Mean_Temp, Isothermality, Max_Temp_Warmest_Month, Temp_Annual_Range, Annual_Prec, Prec_Warmest_Quarter, Prec_Coldest_Quarter, solar_radiation_max, solar_radiation_min
	1067	9700_17	T	G										1361	Isothermality
	1068	9702_85	G	A										1362	Annual_Mean_Temp, Max_Temp_Warmest_Month, wind_speed_max
	1069	9703_18	G	A										1363	Annual_Prec
	1070	9713_58	A	G										1365	Annual_Prec
	1071	9721_43	C	A										1367	Prec_Coldest_Quarter
	1072	9730_48	C	T										1368	Annual_Mean_Temp, Isothermality, Temp_Annual_Range, Annual_Prec, solar_radiation_max, solar_radiation_min
	1073	9732_76	T	C										1369	Annual_Mean_Temp, Isothermality, Max_Temp_Warmest_Month, Annual_Prec, solar_radiation_max, solar_radiation_min
	1074	9737_69	C	G										1373	Mean_Diurnal_Range
	1075	9751_19	G	A										1375	Annual_Mean_Temp, Isothermality, solar_radiation_min
	1076	9756_13	A	C										1376	Isothermality, Temp_Annual_Range, Annual_Prec, Prec_Coldest_Quarter
	1077	9757_19	C	G										1377	Max_Temp_Warmest_Month
	1078	9765_11	T	A										1378	Isothermality, Prec_Coldest_Quarter
	1079	9768_108	A	G										1380	Annual_Mean_Temp, Mean_Diurnal_Range, Max_Temp_Warmest_Month, Temp_Annual_Range, solar_radiation_max
	1080	9769_63	T	C										1383	Annual_Mean_Temp, Isothermality, Max_Temp_Warmest_Month
	1081	9771_41	G	T										1384	Isothermality, Temp_Annual_Range, Annual_Prec, Prec_Coldest_Quarter
	1082	9778_51	T	C										1385	Isothermality
	1083	9805_73	T	G										1387	Isothermality, Annual_Prec, solar_radiation_min
	1084	9818_38	A	T										1388	solar_radiation_min
	1085	9820_23	T	C										1390	Annual_Mean_Temp, Isothermality, Annual_Prec, solar_radiation_min
	1086	9830_44	C	T										1391	Isothermality, solar_radiation_max
	1087	9838_13	G	T										1392	Annual_Mean_Temp, Isothermality, Max_Temp_Warmest_Month, Annual_Prec, solar_radiation_max, solar_radiation_min
	1088	9840_44	C	T										1394	Annual_Mean_Temp, Isothermality, Max_Temp_Warmest_Month, solar_radiation_min
	1089	9848_26	T	A										1395	Annual_Mean_Temp, Isothermality, Max_Temp_Warmest_Month
	1090	9852_35	G	A										1396	Isothermality, Annual_Prec, solar_radiation_min
	1091	9859_37	T	C										1397	Max_Temp_Warmest_Month
	1092	9864_51	T	C										1398	Isothermality, Annual_Prec, Prec_Coldest_Quarter
	1093	9867_25	G	T										1399	Isothermality, Annual_Prec, solar_radiation_min
	1094	9872_28	A	G										1400	Annual_Mean_Temp, Max_Temp_Warmest_Month, solar_radiation_min
	1095	9883_21	A	G										1402	Isothermality
	1096	9892_39	G	T										1403	Prec_Coldest_Quarter
	1097	9893_33	G	A										1404	Isothermality, Temp_Annual_Range, Annual_Prec
	1098	9900_37	A	G										1405	Max_Temp_Warmest_Month, Prec_Seasonality
	1099	9924_15	T	C										1407	Annual_Mean_Temp, Isothermality, Max_Temp_Warmest_Month
	1100	9926_84	T	G										1408	Isothermality, Max_Temp_Warmest_Month, Prec_Coldest_Quarter
	1101	9930_14	C	A										1410	Annual_Mean_Temp, Isothermality, Max_Temp_Warmest_Month, Prec_Seasonality, Prec_Warmest_Quarter, Prec_Coldest_Quarter, solar_radiation_max, solar_radiation_min
	1102	9932_8	T	A										1412	Isothermality, Max_Temp_Warmest_Month
	1103	9950_90	T	C										1413	Isothermality, Max_Temp_Warmest_Month, Annual_Prec, Prec_Coldest_Quarter
	1104	9961_18	A	G										1414	Annual_Mean_Temp, Mean_Diurnal_Range, Max_Temp_Warmest_Month, Prec_Seasonality, Prec_Warmest_Quarter, solar_radiation_max
	1105	9963_18	T	C										1415	Max_Temp_Warmest_Month, Annual_Prec
	1106	9964_26	G	T										1417	Annual_Mean_Temp, Isothermality, Max_Temp_Warmest_Month, Annual_Prec, solar_radiation_max, solar_radiation_min
	1107	9966_18	G	A										1418	Annual_Prec
	1108	9968_23	C	T										1419	Annual_Mean_Temp, Isothermality, solar_radiation_max, solar_radiation_min
	1109	9982_25	T	C										1420	Annual_Prec
	1110	9997_13	C	A										1421	Annual_Mean_Temp, Isothermality, Max_Temp_Warmest_Month, Annual_Prec, solar_radiation_max, solar_radiation_min
	1111	10015_14	A	G										1423	Annual_Mean_Temp, Isothermality, Max_Temp_Warmest_Month, Temp_Annual_Range, Annual_Prec, Prec_Seasonality, Prec_Warmest_Quarter, Prec_Coldest_Quarter, solar_radiation_max, solar_radiation_min
	1112	10030_28	G	A										1424	Prec_Driest_Month
	1113	10041_11	A	G										1425	Max_Temp_Warmest_Month, Prec_Warmest_Quarter, Prec_Coldest_Quarter, solar_radiation_min
	1114	10050_26	C	G										1426	Annual_Prec
	1115	10066_21	T	C										1427	Isothermality, Annual_Prec, solar_radiation_max
	1116	10074_41	A	C										1428	Isothermality
	1117	10080_46	T	C										1429	Isothermality
	1118	10082_7	T	C										1430	Annual_Mean_Temp, Isothermality, Max_Temp_Warmest_Month, Temp_Annual_Range, Annual_Prec, Prec_Warmest_Quarter, solar_radiation_max, solar_radiation_min
	1119	10090_26	T	G										1432	Isothermality, solar_radiation_max
	1120	10094_51	A	T										1434	Annual_Prec
	1121	10100_64	G	A										1435	Isothermality, Temp_Annual_Range, Annual_Prec, Prec_Coldest_Quarter
	1122	10105_20	T	C										1436	Isothermality, Annual_Prec, Prec_Coldest_Quarter
	1123	10117_33	C	T										1437	solar_radiation_max, wind_speed_max
	1124	10122_27	C	T										1438	Annual_Mean_Temp, Mean_Diurnal_Range, Isothermality, Max_Temp_Warmest_Month, Temp_Annual_Range, Annual_Prec, Prec_Driest_Month, Prec_Warmest_Quarter, Prec_Coldest_Quarter, solar_radiation_max, solar_radiation_min
	1125	10127_6	C	T										1440	Isothermality, Prec_Coldest_Quarter
	1126	10131_20	C	G										1441	Annual_Mean_Temp, Isothermality, Temp_Annual_Range, Annual_Prec, solar_radiation_min
	1127	10134_47	T	C										1442	Annual_Prec
	1128	10159_34	G	A										1443	Annual_Mean_Temp, Isothermality, Prec_Coldest_Quarter
	1129	10161_9	A	G										1444	Mean_Diurnal_Range, Isothermality, Max_Temp_Warmest_Month, Temp_Annual_Range, Annual_Prec, Prec_Driest_Month, Prec_Seasonality, Prec_Coldest_Quarter, solar_radiation_min
	1130	10165_39	A	G										1445	Isothermality, Annual_Prec
	1131	10170_46	A	G										1446	Prec_Coldest_Quarter
	1132	10176_5	G	T										1448	Annual_Mean_Temp, Mean_Diurnal_Range, Temp_Annual_Range, Annual_Prec, Prec_Driest_Month, Prec_Seasonality, wind_speed_max
	1133	10178_68	G	A										1450	Annual_Mean_Temp, Max_Temp_Warmest_Month, Prec_Warmest_Quarter, solar_radiation_max
	1134	10179_40	G	C										1452	Annual_Prec
	1135	10184_38	C	A										1453	Mean_Diurnal_Range, Temp_Annual_Range, Prec_Warmest_Quarter, solar_radiation_max
	1136	10194_16	C	T										1455	Annual_Prec
	1137	10221_24	C	T										1456	Isothermality, solar_radiation_max, solar_radiation_min
	1138	10233_24	C	T										1457	Mean_Diurnal_Range, Temp_Annual_Range, Prec_Seasonality
	1139	10238_32	A	C										1459	Annual_Mean_Temp, Isothermality, Max_Temp_Warmest_Month, Annual_Prec, solar_radiation_min
	1140	10242_10	A	T										1462	Annual_Mean_Temp, Max_Temp_Warmest_Month, Prec_Coldest_Quarter
	1141	10245_37	T	G										1464	Annual_Mean_Temp, Mean_Diurnal_Range, Isothermality, Max_Temp_Warmest_Month, Temp_Annual_Range, Annual_Prec, Prec_Warmest_Quarter, Prec_Coldest_Quarter, solar_radiation_min
	1142	10252_36	G	C										1465	Annual_Mean_Temp, Mean_Diurnal_Range, Max_Temp_Warmest_Month, wind_speed_max
	1143	10271_9	T	A										1466	Isothermality, Annual_Prec
	1144	10273_10	A	T										1467	Annual_Mean_Temp, Isothermality, Max_Temp_Warmest_Month
	1145	10284_14	C	T										1468	Isothermality, Temp_Annual_Range, Prec_Seasonality, solar_radiation_min
	1146	10288_11	T	C										1470	Mean_Diurnal_Range, Max_Temp_Warmest_Month, Temp_Annual_Range, Prec_Coldest_Quarter, solar_radiation_max
	1147	10289_42	G	A										1471	Annual_Prec
	1148	10303_11	A	C										1472	Isothermality, Annual_Prec, Prec_Coldest_Quarter
	1149	10304_14	A	T										1474	Isothermality, Prec_Coldest_Quarter, solar_radiation_min
	1150	10308_85	C	T										1475	Annual_Mean_Temp, Isothermality, Max_Temp_Warmest_Month, Annual_Prec, solar_radiation_min
	1151	10313_53	T	A										1476	Mean_Diurnal_Range, Isothermality, Max_Temp_Warmest_Month, Temp_Annual_Range, Annual_Prec, Prec_Seasonality
	1152	10316_38	T	A										1477	Mean_Diurnal_Range, Isothermality, Temp_Annual_Range, Annual_Prec, Prec_Driest_Month, Prec_Seasonality, Prec_Coldest_Quarter, solar_radiation_max, solar_radiation_min
	1153	10327_70	T	G										1479	Isothermality, Max_Temp_Warmest_Month
	1154	10329_35	C	A										1480	Isothermality, Max_Temp_Warmest_Month, Prec_Driest_Month, wind_speed_max
	1155	10348_6	A	G										1481	Isothermality, Max_Temp_Warmest_Month
	1156	10355_33	T	C										1482	Annual_Mean_Temp, Isothermality, Temp_Annual_Range, Annual_Prec, Prec_Coldest_Quarter, solar_radiation_max
	1157	10371_133	A	G										1483	Annual_Mean_Temp, Isothermality, Temp_Annual_Range, Annual_Prec, solar_radiation_max
	1158	10374_57	C	T										1484	Max_Temp_Warmest_Month, Annual_Prec
	1159	10383_94	C	T										1485	Annual_Mean_Temp, Mean_Diurnal_Range, Isothermality, Max_Temp_Warmest_Month, Temp_Annual_Range, Annual_Prec, solar_radiation_max, solar_radiation_min, wind_speed_max
	1160	10387_47	C	G										1486	Isothermality, Annual_Prec, Prec_Coldest_Quarter
	1161	10398_15	G	C										1489	Isothermality, Annual_Prec, solar_radiation_min
	1162	10400_28	T	G										1491	Isothermality, Annual_Prec
	1163	10407_135	C	T										1492	Mean_Diurnal_Range, Temp_Annual_Range, Prec_Coldest_Quarter, solar_radiation_max
	1164	10418_34	T	C										1493	Annual_Mean_Temp, Isothermality, Max_Temp_Warmest_Month, Temp_Annual_Range, Annual_Prec, Prec_Coldest_Quarter, solar_radiation_max
	1165	10426_75	T	C										1494	Mean_Diurnal_Range, wind_speed_max
	1166	10439_24	C	A										1495	Annual_Mean_Temp, Mean_Diurnal_Range, Isothermality, Max_Temp_Warmest_Month, Temp_Annual_Range, Annual_Prec, Prec_Driest_Month, Prec_Seasonality, Prec_Warmest_Quarter, Prec_Coldest_Quarter, solar_radiation_max, solar_radiation_min
	1167	10456_80	C	A										1496	Isothermality, Annual_Prec
	1168	10465_61	C	T										1498	Annual_Mean_Temp, Isothermality, Annual_Prec, solar_radiation_min
	1169	10472_134	C	T										1499	Mean_Diurnal_Range, Temp_Annual_Range, Prec_Coldest_Quarter, solar_radiation_max
	1170	10474_49	C	A										1500	Annual_Mean_Temp, Max_Temp_Warmest_Month, Annual_Prec, Prec_Driest_Month, Prec_Seasonality, Prec_Warmest_Quarter, solar_radiation_max
	1171	10493_24	G	A										1501	Annual_Prec, Prec_Seasonality, solar_radiation_max, wind_speed_max
	1172	10503_10	G	C										1502	solar_radiation_max, solar_radiation_min, wind_speed_max
	1173	10509_80	G	A										1503	Annual_Mean_Temp, Isothermality, Max_Temp_Warmest_Month, Annual_Prec, solar_radiation_min
	1174	10512_11	A	C										1504	wind_speed_max
	1175	10513_48	G	C										1505	Mean_Diurnal_Range, Isothermality, Temp_Annual_Range, Prec_Warmest_Quarter, Prec_Coldest_Quarter, solar_radiation_max
	1176	10530_100	G	A										1506	Isothermality, Annual_Prec
	1177	10537_62	T	G										1508	Max_Temp_Warmest_Month
	1178	10554_19	A	G										1509	Isothermality
	1179	10567_30	T	C										1510	Isothermality, Max_Temp_Warmest_Month, Annual_Prec, solar_radiation_min
	1180	10577_62	A	G										1511	Isothermality, Max_Temp_Warmest_Month, Annual_Prec, solar_radiation_min
	1181	10592_19	T	G										1512	Annual_Mean_Temp, Isothermality, Max_Temp_Warmest_Month
	1182	10602_129	T	G										1513	Isothermality, Annual_Prec, Prec_Coldest_Quarter
	1183	10605_33	C	T										1514	Prec_Coldest_Quarter
	1184	10616_24	A	G										1515	Isothermality, Annual_Prec, solar_radiation_min
	1185	10621_64	C	A										1516	Isothermality
	1186	10636_105	C	T										1517	Annual_Mean_Temp, Isothermality, Max_Temp_Warmest_Month, Prec_Warmest_Quarter, Prec_Coldest_Quarter, solar_radiation_max
	1187	10653_34	A	G										1518	Isothermality, Max_Temp_Warmest_Month, Annual_Prec, Prec_Seasonality, solar_radiation_min
	1188	10665_23	T	A										1521	Annual_Mean_Temp, Isothermality, solar_radiation_min
	1189	10669_127	A	G										1522	Annual_Mean_Temp, Mean_Diurnal_Range, Isothermality, Max_Temp_Warmest_Month, Temp_Annual_Range, Annual_Prec, Prec_Driest_Month, Prec_Warmest_Quarter, Prec_Coldest_Quarter, solar_radiation_max
	1190	10676_54	A	T										1523	Annual_Mean_Temp, Isothermality, Max_Temp_Warmest_Month, Annual_Prec, solar_radiation_min
	1191	10681_57	G	A										1524	Annual_Mean_Temp, Isothermality, Temp_Annual_Range, Annual_Prec
	1192	10705_9	T	C										1525	Isothermality, solar_radiation_max, solar_radiation_min
	1193	10720_22	C	T										1526	Annual_Mean_Temp, Isothermality, Temp_Annual_Range, Annual_Prec, Prec_Coldest_Quarter, solar_radiation_max
	1194	10725_88	A	T										1527	Max_Temp_Warmest_Month, Prec_Seasonality, solar_radiation_max
	1195	10730_71	T	C										1528	Annual_Mean_Temp, Mean_Diurnal_Range, Isothermality, Temp_Annual_Range, Annual_Prec, Prec_Coldest_Quarter, solar_radiation_max
	1196	10735_8	T	C										1529	Mean_Diurnal_Range, Temp_Annual_Range
	1197	10740_16	G	T										1531	Isothermality
	1198	10748_63	A	T										1533	Mean_Diurnal_Range
	1199	10749_80	T	C										1534	Isothermality, Max_Temp_Warmest_Month
	1200	10750_7	C	A										1535	Isothermality, Temp_Annual_Range, Prec_Warmest_Quarter, Prec_Coldest_Quarter
	1201	10756_57	C	T										1536	Annual_Mean_Temp, Isothermality
	1202	10763_15	C	G										1537	Annual_Mean_Temp, Max_Temp_Warmest_Month
	1203	10766_31	A	G										1539	Annual_Mean_Temp, Isothermality, Max_Temp_Warmest_Month, Prec_Seasonality
	1204	10769_29	A	T										1540	Annual_Prec, solar_radiation_max
	1205	10773_9	A	T										1542	Annual_Mean_Temp
	1206	10782_39	G	C										1543	Isothermality, Temp_Annual_Range, Annual_Prec, solar_radiation_max, solar_radiation_min
	1207	10785_33	G	A										1544	Isothermality, Annual_Prec, solar_radiation_min
	1208	10791_23	A	G										1546	Annual_Mean_Temp, Isothermality, Annual_Prec, solar_radiation_max, solar_radiation_min
	1209	10792_56	G	A										1547	Isothermality
	1210	10795_12	G	A										1548	Annual_Prec, Prec_Warmest_Quarter, Prec_Coldest_Quarter, wind_speed_max
	1211	10798_14	A	G										1550	Max_Temp_Warmest_Month, wind_speed_max
	1212	10799_85	G	T										1551	Annual_Mean_Temp, Mean_Diurnal_Range, Isothermality, Temp_Annual_Range, Annual_Prec, Prec_Driest_Month, Prec_Warmest_Quarter, Prec_Coldest_Quarter, solar_radiation_max, solar_radiation_min
	1213	10801_76	T	G										1552	Prec_Coldest_Quarter
	1214	10803_23	T	A										1553	Isothermality, Annual_Prec
	1215	10806_17	G	C										1554	Annual_Mean_Temp, Mean_Diurnal_Range, Isothermality, Temp_Annual_Range, Annual_Prec, Prec_Coldest_Quarter, solar_radiation_max
	1216	10809_28	T	C										1556	Annual_Prec
	1217	10813_133	T	C										1557	Isothermality, Temp_Annual_Range, Annual_Prec, Prec_Seasonality, Prec_Coldest_Quarter
	1218	10816_7	C	A										1558	Isothermality, Annual_Prec, solar_radiation_min
	1219	10822_25	T	A										1560	Isothermality, Annual_Prec, solar_radiation_max
	1220	10831_12	C	T										1561	Isothermality, Annual_Prec, Prec_Coldest_Quarter, solar_radiation_max
	1221	10835_50	C	T										1562	Annual_Prec, Prec_Driest_Month, Prec_Seasonality
	1222	10840_56	T	G										1563	Annual_Mean_Temp, Mean_Diurnal_Range, Isothermality, Max_Temp_Warmest_Month, Temp_Annual_Range, Annual_Prec, Prec_Driest_Month, Prec_Seasonality, Prec_Warmest_Quarter, Prec_Coldest_Quarter, solar_radiation_max, solar_radiation_min, wind_speed_max
	1223	10853_30	G	C										1564	Mean_Diurnal_Range, Max_Temp_Warmest_Month, Temp_Annual_Range, Prec_Driest_Month
	1224	10869_39	C	A										1566	Isothermality
	1225	10875_6	G	A										1567	Isothermality, Annual_Prec, wind_speed_max
	1226	10878_118	C	T										1568	Annual_Mean_Temp, Max_Temp_Warmest_Month
	1227	10898_10	T	C										1570	Mean_Diurnal_Range, Isothermality, Temp_Annual_Range, Annual_Prec, Prec_Coldest_Quarter, solar_radiation_max, wind_speed_max
	1228	10900_82	T	C										1571	Annual_Mean_Temp, Mean_Diurnal_Range, Isothermality, Max_Temp_Warmest_Month, Temp_Annual_Range, Annual_Prec, Prec_Driest_Month, Prec_Seasonality, Prec_Warmest_Quarter, Prec_Coldest_Quarter, solar_radiation_max, solar_radiation_min, wind_speed_max
	1229	10917_94	T	G										1572	Annual_Mean_Temp, Mean_Diurnal_Range, Max_Temp_Warmest_Month, Temp_Annual_Range, Annual_Prec, solar_radiation_max
	1230	10919_20	C	G										1575	Annual_Mean_Temp, Isothermality, Max_Temp_Warmest_Month, Annual_Prec, solar_radiation_max, solar_radiation_min
	1231	10921_5	A	G										1577	Annual_Mean_Temp, Max_Temp_Warmest_Month, Prec_Seasonality, Prec_Coldest_Quarter
	1232	10922_32	A	G										1578	Mean_Diurnal_Range, Temp_Annual_Range, solar_radiation_max, wind_speed_max
	1233	10927_24	T	C										1579	Mean_Diurnal_Range, Temp_Annual_Range, Prec_Driest_Month, Prec_Warmest_Quarter, Prec_Coldest_Quarter, solar_radiation_max
	1234	10933_23	C	G										1580	Annual_Mean_Temp, Max_Temp_Warmest_Month
	1235	10937_56	A	G										1581	Isothermality, Annual_Prec
	1236	10960_8	T	C										1582	Annual_Mean_Temp, Isothermality, Annual_Prec, solar_radiation_max, solar_radiation_min
	1237	10961_31	A	G										1583	Annual_Mean_Temp, Isothermality, Temp_Annual_Range, Annual_Prec, solar_radiation_max, solar_radiation_min
	1238	10962_54	A	G										1584	Annual_Mean_Temp, Isothermality, solar_radiation_max
	1239	10966_54	A	G										1585	Annual_Mean_Temp, Max_Temp_Warmest_Month, Annual_Prec
	1240	10974_42	A	G										1586	Annual_Prec
	1241	10975_57	A	C										1587	Isothermality, Annual_Prec, Prec_Seasonality, solar_radiation_min
	1242	10988_10	T	C										1588	Annual_Prec
	1243	10994_8	A	T										1589	Isothermality, Annual_Prec, Prec_Coldest_Quarter
	1244	11008_59	A	G										1591	Annual_Mean_Temp, Max_Temp_Warmest_Month, Prec_Coldest_Quarter
	1245	11020_66	G	A										1592	Annual_Mean_Temp, Isothermality, Temp_Annual_Range, Annual_Prec, solar_radiation_max, solar_radiation_min
	1246	11026_32	G	A										1593	Isothermality, Temp_Annual_Range, Prec_Seasonality, solar_radiation_min
	1247	11030_23	C	T										1594	Max_Temp_Warmest_Month, Prec_Seasonality
	1248	11034_73	T	G										1595	Isothermality, solar_radiation_max
	1249	11042_56	C	G										1596	Annual_Mean_Temp, Isothermality, Max_Temp_Warmest_Month, Temp_Annual_Range, Annual_Prec, Prec_Coldest_Quarter, solar_radiation_max, solar_radiation_min
	1250	11057_75	T	G										1597	Isothermality, Annual_Prec, Prec_Seasonality, solar_radiation_min
	1251	11061_6	A	G										1601	Annual_Mean_Temp, Mean_Diurnal_Range, Isothermality, Temp_Annual_Range, Annual_Prec, Prec_Warmest_Quarter, Prec_Coldest_Quarter, solar_radiation_max
	1252	11067_23	G	A										1602	Annual_Prec
	1253	11069_23	T	A										1603	Annual_Mean_Temp, Mean_Diurnal_Range, Isothermality, Temp_Annual_Range, Annual_Prec, Prec_Warmest_Quarter, Prec_Coldest_Quarter, solar_radiation_max, solar_radiation_min
	1254	11075_91	G	T										1606	Isothermality, Annual_Prec
	1255	11078_84	G	T										1608	Annual_Mean_Temp, Mean_Diurnal_Range, Isothermality, Max_Temp_Warmest_Month, Temp_Annual_Range, Annual_Prec, Prec_Warmest_Quarter, Prec_Coldest_Quarter, solar_radiation_max, solar_radiation_min
	1256	11080_36	T	C										1609	Isothermality, Annual_Prec, Prec_Seasonality, Prec_Coldest_Quarter, solar_radiation_min
	1257	11087_8	T	C										1610	Mean_Diurnal_Range, Isothermality, Temp_Annual_Range, Prec_Warmest_Quarter, Prec_Coldest_Quarter, solar_radiation_max
	1258	11097_30	A	G										1612	Annual_Prec
	1259	11111_8	G	C										1613	Max_Temp_Warmest_Month
	1260	11117_60	C	G										1614	Annual_Mean_Temp, Isothermality, Annual_Prec
	1261	11118_18	A	G										1615	Max_Temp_Warmest_Month, Prec_Warmest_Quarter, wind_speed_max
	1262	11119_58	C	A										1616	Annual_Mean_Temp, Isothermality, Max_Temp_Warmest_Month, Temp_Annual_Range, Annual_Prec, solar_radiation_max, solar_radiation_min
	1263	11129_6	T	C										1618	Isothermality, Annual_Prec, solar_radiation_min
	1264	11134_16	G	A										1620	Annual_Mean_Temp, Isothermality, Max_Temp_Warmest_Month, Prec_Warmest_Quarter, solar_radiation_max, wind_speed_max
	1265	11135_50	A	G										1621	Mean_Diurnal_Range, Isothermality, Max_Temp_Warmest_Month, wind_speed_max
	1266	11137_7	C	T										1622	Isothermality, Temp_Annual_Range, Annual_Prec
	1267	11145_5	A	T										1623	Max_Temp_Warmest_Month, Annual_Prec
	1268	11148_46	G	A										1624	Mean_Diurnal_Range, Isothermality
	1269	11153_18	G	A										1625	Mean_Diurnal_Range, solar_radiation_max, solar_radiation_min, wind_speed_max
	1270	11154_15	G	A										1626	Prec_Coldest_Quarter
	1271	11160_19	G	C										1627	Mean_Diurnal_Range, Isothermality, Annual_Prec, Prec_Driest_Month, Prec_Seasonality, wind_speed_max
	1272	11168_28	T	A										1628	Isothermality, Annual_Prec, solar_radiation_max
	1273	11171_58	C	T										1629	Isothermality, Annual_Prec, solar_radiation_min, wind_speed_max
	1274	11182_33	T	C										1630	Annual_Mean_Temp, Mean_Diurnal_Range, Max_Temp_Warmest_Month, Prec_Seasonality, solar_radiation_min
	1275	11189_84	A	G										1631	Prec_Coldest_Quarter
	1276	11205_22	A	T										1632	Annual_Mean_Temp, Max_Temp_Warmest_Month, Prec_Seasonality, solar_radiation_max
	1277	11217_10	A	C										1633	Isothermality, Max_Temp_Warmest_Month, Temp_Annual_Range, Annual_Prec, Prec_Coldest_Quarter, solar_radiation_max
	1278	11229_11	G	T										1634	Annual_Mean_Temp, Max_Temp_Warmest_Month
	1279	11230_40	C	T										1636	Isothermality, Annual_Prec
	1280	11240_42	C	T										1637	Annual_Mean_Temp, Isothermality, Max_Temp_Warmest_Month, Prec_Warmest_Quarter, solar_radiation_min
	1281	11245_64	C	T										1638	Annual_Mean_Temp, Isothermality, Max_Temp_Warmest_Month, Temp_Annual_Range, Prec_Warmest_Quarter, Prec_Coldest_Quarter, solar_radiation_max
	1282	11247_36	C	G										1639	Isothermality, Annual_Prec
	1283	11253_25	C	T										1640	Annual_Mean_Temp, Mean_Diurnal_Range, Isothermality, Max_Temp_Warmest_Month, Temp_Annual_Range, Annual_Prec, Prec_Driest_Month, Prec_Seasonality, Prec_Warmest_Quarter, Prec_Coldest_Quarter, solar_radiation_max
	1284	11265_7	T	G										1641	Max_Temp_Warmest_Month
	1285	11271_18	T	C										1642	Annual_Mean_Temp, Isothermality, Max_Temp_Warmest_Month, Prec_Warmest_Quarter, Prec_Coldest_Quarter, solar_radiation_max
	1286	11272_16	A	G										1643	Isothermality, Annual_Prec, solar_radiation_max, solar_radiation_min
	1287	11311_19	T	C										1644	Annual_Mean_Temp, Isothermality, Temp_Annual_Range, Annual_Prec, Prec_Driest_Month, Prec_Coldest_Quarter, solar_radiation_max
	1288	11321_20	C	G										1646	Annual_Mean_Temp, Isothermality, Temp_Annual_Range, Annual_Prec, Prec_Coldest_Quarter, solar_radiation_max
	1289	11333_36	A	G										1647	Annual_Prec
	1290	11347_120	C	A										1648	Annual_Mean_Temp, Max_Temp_Warmest_Month, Annual_Prec, Prec_Warmest_Quarter, Prec_Coldest_Quarter, wind_speed_max
	1291	11348_26	A	C										1649	Annual_Mean_Temp, Mean_Diurnal_Range, Isothermality, Max_Temp_Warmest_Month, Temp_Annual_Range, Annual_Prec, Prec_Warmest_Quarter, Prec_Coldest_Quarter, solar_radiation_max, solar_radiation_min
	1292	11359_45	C	A										1650	Annual_Mean_Temp, Max_Temp_Warmest_Month, Prec_Warmest_Quarter, Prec_Coldest_Quarter, solar_radiation_max
	1293	11364_10	T	G										1651	Annual_Mean_Temp, Isothermality, Max_Temp_Warmest_Month, solar_radiation_min
	1294	11368_26	G	A										1652	Mean_Diurnal_Range, Temp_Annual_Range, Annual_Prec, Prec_Seasonality, Prec_Warmest_Quarter, Prec_Coldest_Quarter, solar_radiation_min
	1295	11378_45	A	T										1653	Annual_Mean_Temp, Isothermality, Temp_Annual_Range, solar_radiation_max
	1296	11381_136	T	G										1654	Mean_Diurnal_Range, Prec_Coldest_Quarter, solar_radiation_max, solar_radiation_min
	1297	11386_38	A	G										1658	Annual_Mean_Temp, Isothermality, Max_Temp_Warmest_Month, Prec_Seasonality, Prec_Warmest_Quarter
	1298	11396_9	G	C										1659	Annual_Mean_Temp, Isothermality, Max_Temp_Warmest_Month, solar_radiation_max
	1299	11406_24	C	T										1660	Annual_Mean_Temp, Mean_Diurnal_Range, Isothermality, Max_Temp_Warmest_Month, Temp_Annual_Range, Prec_Driest_Month, Prec_Warmest_Quarter, Prec_Coldest_Quarter, solar_radiation_max
	1300	11408_31	A	G										1663	Annual_Mean_Temp, Mean_Diurnal_Range, Isothermality, Max_Temp_Warmest_Month, Temp_Annual_Range, Annual_Prec, Prec_Driest_Month, Prec_Coldest_Quarter, solar_radiation_max
	1301	11410_101	T	C										1664	Annual_Prec
	1302	11414_25	A	T										1666	Prec_Coldest_Quarter
	1303	11419_5	G	A										1667	Mean_Diurnal_Range, Isothermality, Max_Temp_Warmest_Month, Temp_Annual_Range, Prec_Driest_Month, Prec_Seasonality, Prec_Coldest_Quarter
	1304	11427_16	G	T										1668	Annual_Mean_Temp, Mean_Diurnal_Range, Max_Temp_Warmest_Month, Temp_Annual_Range, Prec_Warmest_Quarter, solar_radiation_max
	1305	11436_11	C	G										1669	Mean_Diurnal_Range, Isothermality, Temp_Annual_Range, Annual_Prec, Prec_Warmest_Quarter, Prec_Coldest_Quarter, solar_radiation_max
	1306	11447_103	T	G										1671	Isothermality, solar_radiation_max
	1307	11459_75	G	A										1672	Annual_Mean_Temp, Isothermality, Temp_Annual_Range, Annual_Prec, solar_radiation_max
	1308	11465_44	A	G										1673	Mean_Diurnal_Range, Max_Temp_Warmest_Month
	1309	11483_35	C	G										1674	Annual_Mean_Temp, Max_Temp_Warmest_Month, wind_speed_max
	1310	11487_10	G	C										1675	Annual_Prec
	1311	11489_13	C	G										1676	Annual_Mean_Temp, solar_radiation_max, wind_speed_max
	1312	11499_50	A	T										1677	Annual_Mean_Temp, Isothermality, Max_Temp_Warmest_Month, Temp_Annual_Range, Annual_Prec, Prec_Warmest_Quarter, Prec_Coldest_Quarter, wind_speed_max
	1313	11504_18	A	G										1678	Isothermality
	1314	11519_17	C	A										1679	Annual_Mean_Temp, Mean_Diurnal_Range, Isothermality, Temp_Annual_Range, Annual_Prec, Prec_Seasonality, Prec_Coldest_Quarter, solar_radiation_max, solar_radiation_min
	1315	11522_10	A	G										1680	Prec_Coldest_Quarter
	1316	11524_32	T	C										1681	Mean_Diurnal_Range, Temp_Annual_Range, solar_radiation_max
	1317	11527_10	G	T										1682	Isothermality, Max_Temp_Warmest_Month, Annual_Prec, Prec_Driest_Month, Prec_Coldest_Quarter
	1318	11546_11	C	T										1683	Annual_Prec
	1319	11555_34	T	C										1684	Prec_Coldest_Quarter
	1320	11559_75	A	G										1686	Isothermality, Annual_Prec
	1321	11572_91	A	G										1687	Annual_Mean_Temp, Isothermality, Temp_Annual_Range, solar_radiation_max
	1322	11578_32	C	T										1688	Annual_Mean_Temp, Max_Temp_Warmest_Month, Prec_Seasonality
	1323	11588_49	G	A										1690	Annual_Mean_Temp, Max_Temp_Warmest_Month
	1324	11589_16	G	C										1691	Annual_Mean_Temp, Isothermality, Temp_Annual_Range, Annual_Prec, Prec_Seasonality, solar_radiation_min
	1325	11619_7	T	C										1692	Isothermality
	1326	11626_30	C	A										1693	Isothermality, Annual_Prec, solar_radiation_min
	1327	11628_7	C	T										1694	Isothermality, Annual_Prec
	1328	11635_83	A	T										1695	solar_radiation_max
	1329	11638_11	G	A										1697	Annual_Mean_Temp, Isothermality, Max_Temp_Warmest_Month, Prec_Driest_Month, solar_radiation_min
	1330	11655_13	T	C										1698	Isothermality, Annual_Prec
	1331	11664_50	C	T										1699	Isothermality, Temp_Annual_Range, solar_radiation_max
	1332	11673_57	G	T										1700	Isothermality, Temp_Annual_Range, Annual_Prec, solar_radiation_max, solar_radiation_min, wind_speed_max
	1333	11674_44	C	A										1701	Isothermality
	1334	11676_32	A	G										1702	Prec_Driest_Month, Prec_Coldest_Quarter
	1335	11678_23	C	A										1704	Mean_Diurnal_Range, Isothermality, Max_Temp_Warmest_Month, Temp_Annual_Range, Annual_Prec, Prec_Driest_Month, Prec_Seasonality, Prec_Coldest_Quarter, solar_radiation_max, solar_radiation_min
	1336	11681_31	G	A										1705	Annual_Mean_Temp, Max_Temp_Warmest_Month, Annual_Prec, Prec_Warmest_Quarter, Prec_Coldest_Quarter, solar_radiation_max
	1337	11683_39	A	C										1706	Annual_Mean_Temp, Mean_Diurnal_Range, Isothermality, Max_Temp_Warmest_Month, Temp_Annual_Range, Annual_Prec, Prec_Seasonality, Prec_Warmest_Quarter, Prec_Coldest_Quarter, solar_radiation_min
	1338	11684_18	C	G										1708	Isothermality, Temp_Annual_Range, Annual_Prec, Prec_Coldest_Quarter, solar_radiation_max
	1339	11687_60	G	A										1709	Annual_Prec
	1340	11688_20	G	A										1710	Annual_Mean_Temp, Max_Temp_Warmest_Month, Annual_Prec
	1341	11706_45	C	T										1711	Annual_Mean_Temp, Mean_Diurnal_Range, Temp_Annual_Range, solar_radiation_max
	1342	11724_50	C	A										1713	Annual_Mean_Temp, Mean_Diurnal_Range, Max_Temp_Warmest_Month, Prec_Driest_Month, Prec_Seasonality, Prec_Warmest_Quarter
	1343	11728_41	C	A										1714	Annual_Mean_Temp, Mean_Diurnal_Range, Temp_Annual_Range
	1344	11738_23	A	G										1715	Mean_Diurnal_Range, Temp_Annual_Range, solar_radiation_max
	1345	11742_12	A	C										1716	Annual_Mean_Temp, Mean_Diurnal_Range, Isothermality, Temp_Annual_Range, Annual_Prec, Prec_Driest_Month, Prec_Seasonality, solar_radiation_max, solar_radiation_min
	1346	11744_25	T	A										1717	Prec_Seasonality, solar_radiation_max
	1347	11795_27	A	G										1718	Isothermality, Annual_Prec
	1348	11796_62	G	A										1719	Mean_Diurnal_Range, Temp_Annual_Range, Annual_Prec, Prec_Coldest_Quarter
	1349	11813_69	G	A										1720	Isothermality, Annual_Prec, solar_radiation_min
	1350	11815_5	T	C										1721	Annual_Mean_Temp, Isothermality, Max_Temp_Warmest_Month, Annual_Prec
	1351	11818_39	G	A										1722	Annual_Mean_Temp, Isothermality, Max_Temp_Warmest_Month, Prec_Seasonality
	1352	11823_99	A	C										1724	Prec_Coldest_Quarter, solar_radiation_min
	1353	11825_18	A	T										1725	Isothermality
	1354	11835_54	G	A										1726	Annual_Mean_Temp, Mean_Diurnal_Range, Isothermality, Temp_Annual_Range, Annual_Prec, Prec_Driest_Month, Prec_Warmest_Quarter, Prec_Coldest_Quarter, solar_radiation_max
	1355	11846_10	A	G										1727	Isothermality
	1356	11855_17	T	C										1728	Annual_Mean_Temp, Isothermality, Max_Temp_Warmest_Month, Annual_Prec, Prec_Driest_Month, Prec_Seasonality
	1357	11871_13	C	T										1729	Prec_Coldest_Quarter
	1358	11872_24	T	G										1731	Mean_Diurnal_Range, Temp_Annual_Range
	1359	11874_25	A	G										1733	Annual_Mean_Temp, Isothermality, Max_Temp_Warmest_Month, Temp_Annual_Range, Annual_Prec, Prec_Warmest_Quarter, solar_radiation_max
	1360	11877_36	T	A										1735	Annual_Mean_Temp, Max_Temp_Warmest_Month
	1361	11879_16	A	G										1736	Annual_Mean_Temp, solar_radiation_max
	1362	11880_48	G	C										1737	Isothermality, Max_Temp_Warmest_Month, Temp_Annual_Range, Annual_Prec, solar_radiation_max, solar_radiation_min, wind_speed_max
	1363	11886_61	A	G										1738	solar_radiation_min
	1364	11906_83	A	G										1739	Prec_Coldest_Quarter
	1365	11934_96	G	T										1740	Isothermality, Prec_Coldest_Quarter, solar_radiation_min
	1366	11939_16	A	G										1741	Annual_Mean_Temp, Mean_Diurnal_Range, Isothermality, Max_Temp_Warmest_Month, Prec_Driest_Month, Prec_Seasonality, Prec_Warmest_Quarter, wind_speed_max
	1367	11945_13	T	C										1742	Isothermality, Annual_Prec, Prec_Coldest_Quarter
	1368	11971_50	C	T										1743	Prec_Coldest_Quarter
	1369	11981_29	A	G										1744	Mean_Diurnal_Range, Max_Temp_Warmest_Month, Prec_Seasonality, solar_radiation_min
	1370	11989_39	C	T										1745	Annual_Prec
	1371	11999_28	A	G										1746	Annual_Mean_Temp, Isothermality, Max_Temp_Warmest_Month, Annual_Prec, Prec_Warmest_Quarter, solar_radiation_max, wind_speed_max
	1372	12012_55	C	T										1748	Isothermality
	1373	12017_22	A	G										1749	Annual_Mean_Temp, Isothermality, Max_Temp_Warmest_Month, Temp_Annual_Range, Prec_Seasonality, Prec_Warmest_Quarter, Prec_Coldest_Quarter, solar_radiation_max
	1374	12023_14	C	T										1750	Annual_Mean_Temp, Isothermality, Max_Temp_Warmest_Month
	1375	12029_40	A	C										1751	Annual_Prec, Prec_Coldest_Quarter
	1376	12038_63	A	G										1752	Max_Temp_Warmest_Month, Prec_Seasonality
	1377	12044_31	T	A										1753	Annual_Mean_Temp, Isothermality, Max_Temp_Warmest_Month, Prec_Seasonality, solar_radiation_max
	1378	12052_59	T	G										1754	Mean_Diurnal_Range
	1379	12056_13	T	A										1755	Annual_Mean_Temp, Isothermality, Max_Temp_Warmest_Month, Annual_Prec
	1380	12064_5	G	A										1756	Annual_Prec
	1381	12077_89	A	G										1757	Mean_Diurnal_Range, Isothermality, Max_Temp_Warmest_Month, Temp_Annual_Range, Annual_Prec, Prec_Seasonality, Prec_Coldest_Quarter, solar_radiation_min
	1382	12081_25	A	G										1758	Annual_Mean_Temp, Isothermality, Max_Temp_Warmest_Month, Annual_Prec, solar_radiation_max, solar_radiation_min
	1383	12085_24	T	A										1761	Max_Temp_Warmest_Month, Annual_Prec, Prec_Warmest_Quarter, wind_speed_max
	1384	12091_26	C	T										1762	Annual_Mean_Temp, Isothermality, Temp_Annual_Range, Annual_Prec, Prec_Seasonality, Prec_Coldest_Quarter, solar_radiation_min, wind_speed_max
	1385	12092_49	C	A										1766	solar_radiation_max, solar_radiation_min, wind_speed_max
	1386	12103_8	A	C										1767	Isothermality, Annual_Prec
	1387	12107_7	T	C										1770	Isothermality
	1388	12111_21	T	C										1772	Mean_Diurnal_Range, Isothermality, Annual_Prec
	1389	12115_39	C	T										1773	Isothermality, solar_radiation_max, solar_radiation_min
	1390	12146_71	A	C										1775	Annual_Mean_Temp, Isothermality, Max_Temp_Warmest_Month, Prec_Warmest_Quarter
	1391	12171_58	G	A										1776	Annual_Mean_Temp, Mean_Diurnal_Range, Max_Temp_Warmest_Month, Temp_Annual_Range, Prec_Driest_Month, Prec_Warmest_Quarter, Prec_Coldest_Quarter, solar_radiation_max
	1392	12179_15	T	C										1777	Annual_Mean_Temp, Mean_Diurnal_Range, Max_Temp_Warmest_Month, Annual_Prec, Prec_Driest_Month, Prec_Seasonality, Prec_Coldest_Quarter
	1393	12190_62	G	A										1779	Annual_Prec
	1394	12195_15	C	A										1781	Isothermality, Annual_Prec
	1395	12196_34	G	A										1783	Annual_Mean_Temp, Isothermality, Max_Temp_Warmest_Month, Prec_Warmest_Quarter, solar_radiation_max
	1396	12225_23	T	C										1784	Mean_Diurnal_Range, Isothermality, Temp_Annual_Range, Prec_Warmest_Quarter, solar_radiation_max, solar_radiation_min
	1397	12227_22	G	C										1786	Isothermality, Annual_Prec
	1398	12229_26	T	C										1787	Annual_Mean_Temp, Mean_Diurnal_Range, Isothermality, Max_Temp_Warmest_Month, Temp_Annual_Range, Annual_Prec, Prec_Warmest_Quarter, Prec_Coldest_Quarter, solar_radiation_max, solar_radiation_min
	1399	12232_36	T	C										1788	Isothermality, Annual_Prec
	1400	12234_113	A	G										1789	Annual_Mean_Temp, Max_Temp_Warmest_Month, Annual_Prec
	1401	12239_15	T	C										1791	Isothermality, Annual_Prec
	1402	12243_47	A	G										1792	Isothermality, Annual_Prec
	1403	12245_93	C	T										1793	Isothermality, Annual_Prec, solar_radiation_min
	1404	12258_12	A	T										1794	Annual_Mean_Temp, Max_Temp_Warmest_Month
	1405	12275_21	G	A										1796	Annual_Mean_Temp, Isothermality, Max_Temp_Warmest_Month, Annual_Prec, solar_radiation_max
	1406	12281_17	C	G										1797	Annual_Mean_Temp, Mean_Diurnal_Range, Isothermality, Temp_Annual_Range, Prec_Warmest_Quarter, solar_radiation_max
	1407	12284_27	A	T										1800	Isothermality, Max_Temp_Warmest_Month, Annual_Prec
	1408	12286_7	G	A										1801	Isothermality, Temp_Annual_Range, Annual_Prec, Prec_Coldest_Quarter, solar_radiation_min
	1409	12294_71	T	A										1802	Isothermality
	1410	12295_43	A	G										1804	Annual_Mean_Temp, Mean_Diurnal_Range, Isothermality, Max_Temp_Warmest_Month, Temp_Annual_Range, Annual_Prec, Prec_Warmest_Quarter, Prec_Coldest_Quarter, solar_radiation_max, solar_radiation_min
	1411	12324_23	C	T										1805	Annual_Mean_Temp, Isothermality, Max_Temp_Warmest_Month
	1412	12327_38	A	G										1806	solar_radiation_max
	1413	12330_5	G	A										1807	Annual_Prec
	1414	12335_9	T	C										1809	solar_radiation_max, solar_radiation_min
	1415	12347_30	A	G										1811	Max_Temp_Warmest_Month, Prec_Coldest_Quarter
	1416	12362_86	C	A										1812	Annual_Prec
	1417	12363_22	C	A										1813	Max_Temp_Warmest_Month, Prec_Driest_Month, Prec_Seasonality, solar_radiation_max
	1418	12377_32	G	A										1815	Isothermality, wind_speed_max
	1419	12379_25	C	T										1816	Mean_Diurnal_Range, Isothermality, Max_Temp_Warmest_Month, Temp_Annual_Range, Annual_Prec, Prec_Driest_Month, Prec_Coldest_Quarter, solar_radiation_max
	1420	12386_33	A	G										1817	Mean_Diurnal_Range, Isothermality, Prec_Seasonality, solar_radiation_max, wind_speed_max
	1421	12410_36	G	A										1818	Isothermality
	1422	12419_29	C	G										1819	Mean_Diurnal_Range, Temp_Annual_Range, Prec_Coldest_Quarter, solar_radiation_max
	1423	12428_42	G	A										1820	Annual_Mean_Temp, Mean_Diurnal_Range, Isothermality, Max_Temp_Warmest_Month, Temp_Annual_Range, Annual_Prec, Prec_Driest_Month, Prec_Warmest_Quarter, Prec_Coldest_Quarter, solar_radiation_max, solar_radiation_min, wind_speed_max
	1424	12468_61	T	C										1821	Annual_Mean_Temp, Isothermality, Temp_Annual_Range, Annual_Prec, Prec_Coldest_Quarter, solar_radiation_max
	1425	12471_16	C	G										1822	Annual_Mean_Temp, Isothermality, Annual_Prec, solar_radiation_max
	1426	12475_91	G	T										1823	Annual_Mean_Temp, Isothermality, Prec_Driest_Month, Prec_Warmest_Quarter, Prec_Coldest_Quarter
	1427	12481_54	A	G										1824	solar_radiation_max
	1428	12495_110	T	C										1826	Annual_Prec
	1429	12500_18	C	T										1827	Isothermality, solar_radiation_min
	1430	12504_128	A	G										1829	Annual_Mean_Temp, Isothermality, Max_Temp_Warmest_Month, Temp_Annual_Range, Annual_Prec, Prec_Driest_Month, Prec_Warmest_Quarter, Prec_Coldest_Quarter, solar_radiation_max
	1431	12514_99	G	A										1830	Isothermality, Prec_Coldest_Quarter, solar_radiation_max, solar_radiation_min, wind_speed_max
	1432	12519_25	C	T										1831	Max_Temp_Warmest_Month, Prec_Seasonality
	1433	12521_24	A	C										1832	Annual_Mean_Temp, Isothermality, Max_Temp_Warmest_Month, Temp_Annual_Range, Annual_Prec, Prec_Warmest_Quarter, Prec_Coldest_Quarter, solar_radiation_max, solar_radiation_min
	1434	12522_103	C	G										1833	Annual_Mean_Temp, Isothermality, Max_Temp_Warmest_Month, Prec_Warmest_Quarter, Prec_Coldest_Quarter
	1435	12524_12	T	C										1835	Annual_Mean_Temp, Isothermality, Temp_Annual_Range, Annual_Prec, Prec_Coldest_Quarter, solar_radiation_max
	1436	12528_103	T	G										1836	Mean_Diurnal_Range, Max_Temp_Warmest_Month
	1437	12530_19	A	G										1837	Mean_Diurnal_Range, Isothermality, Max_Temp_Warmest_Month, Temp_Annual_Range, Annual_Prec, Prec_Coldest_Quarter, solar_radiation_max, solar_radiation_min, wind_speed_max
	1438	12532_48	T	C										1838	solar_radiation_max, solar_radiation_min, wind_speed_max
	1439	12543_37	T	C										1839	Mean_Diurnal_Range, Temp_Annual_Range, Prec_Coldest_Quarter, solar_radiation_max
	1440	12545_8	A	G										1840	Annual_Mean_Temp, Mean_Diurnal_Range, Max_Temp_Warmest_Month, Temp_Annual_Range, Prec_Seasonality, solar_radiation_min, wind_speed_max
	1441	12558_104	C	T										1842	Mean_Diurnal_Range, Isothermality, Temp_Annual_Range, Prec_Driest_Month, Prec_Seasonality, Prec_Coldest_Quarter
	1442	12562_37	A	G										1843	Annual_Prec
	1443	12571_39	G	A										1845	Annual_Mean_Temp, Isothermality, Max_Temp_Warmest_Month, Annual_Prec, solar_radiation_max, solar_radiation_min
	1444	12572_69	T	G										1846	Annual_Prec
	1445	12577_67	T	C										1848	Annual_Mean_Temp, Isothermality, Max_Temp_Warmest_Month, wind_speed_max
	1446	12584_27	A	G										1849	Annual_Prec
	1447	12585_38	T	C										1850	Annual_Mean_Temp, Mean_Diurnal_Range, Temp_Annual_Range
	1448	12593_19	G	A										1851	Prec_Coldest_Quarter
	1449	12595_17	T	C										1853	Annual_Mean_Temp, Mean_Diurnal_Range, Isothermality, Temp_Annual_Range, Annual_Prec, Prec_Coldest_Quarter, solar_radiation_max
	1450	12599_78	T	A										1854	Annual_Mean_Temp, Max_Temp_Warmest_Month, Annual_Prec, Prec_Seasonality, Prec_Coldest_Quarter, solar_radiation_min
	1451	12607_47	A	G										1855	Mean_Diurnal_Range, Annual_Prec, Prec_Coldest_Quarter, solar_radiation_max, solar_radiation_min
	1452	12614_44	C	G										1856	solar_radiation_max, solar_radiation_min
	1453	12617_30	T	G										1857	Annual_Mean_Temp, Mean_Diurnal_Range, Isothermality, Temp_Annual_Range, Prec_Driest_Month, Prec_Seasonality, solar_radiation_max, solar_radiation_min, wind_speed_max
	1454	12619_30	T	C										1858	Annual_Mean_Temp, Isothermality, Temp_Annual_Range, Annual_Prec, solar_radiation_max, solar_radiation_min
	1455	12636_129	C	A										1859	Annual_Mean_Temp, Mean_Diurnal_Range, Isothermality, Temp_Annual_Range, Annual_Prec, Prec_Driest_Month, Prec_Coldest_Quarter, solar_radiation_max
	1456	12637_11	C	T										1860	Annual_Mean_Temp, Max_Temp_Warmest_Month
	1457	12638_129	T	G										1862	Isothermality, Annual_Prec, Prec_Seasonality, solar_radiation_min
	1458	12643_67	T	C										1863	Prec_Coldest_Quarter, solar_radiation_min
	1459	12649_18	G	A										1865	Annual_Mean_Temp, Isothermality, Max_Temp_Warmest_Month
	1460	12654_15	A	G										1866	Annual_Mean_Temp, Mean_Diurnal_Range, Isothermality, Temp_Annual_Range, Prec_Warmest_Quarter, solar_radiation_max
	1461	12695_19	C	T										1867	Isothermality, Prec_Coldest_Quarter
	1462	12697_41	C	T										1868	Annual_Mean_Temp, Isothermality, Max_Temp_Warmest_Month, solar_radiation_max
	1463	12706_35	G	A										1869	Annual_Mean_Temp, Isothermality, Max_Temp_Warmest_Month
	1464	12709_83	A	G										1870	Isothermality, Annual_Prec
	1465	12711_48	G	A										1871	Mean_Diurnal_Range, Isothermality, solar_radiation_min
	1466	12727_31	G	A										1872	Isothermality, Temp_Annual_Range, Annual_Prec, Prec_Coldest_Quarter
	1467	12735_65	G	A										1873	Annual_Prec
	1468	12743_7	T	C										1874	Isothermality, Max_Temp_Warmest_Month, Prec_Seasonality
	1469	12748_40	T	G										1875	Annual_Prec
	1470	12750_47	C	T										1876	Annual_Mean_Temp, Mean_Diurnal_Range, Isothermality, Max_Temp_Warmest_Month, Temp_Annual_Range, Prec_Warmest_Quarter, Prec_Coldest_Quarter, solar_radiation_max, solar_radiation_min
	1471	12752_44	T	G										1878	Annual_Mean_Temp, Mean_Diurnal_Range, Temp_Annual_Range, Prec_Coldest_Quarter, solar_radiation_max
	1472	12766_12	A	T										1879	Annual_Prec
	1473	12773_24	G	C										1880	Annual_Mean_Temp, Max_Temp_Warmest_Month, Annual_Prec, Prec_Warmest_Quarter
	1474	12777_13	A	G										1881	Annual_Prec, Prec_Coldest_Quarter
	1475	12780_31	T	C										1883	Isothermality, Prec_Seasonality
	1476	12801_33	A	G										1884	Annual_Mean_Temp, Mean_Diurnal_Range, Isothermality, Max_Temp_Warmest_Month, Annual_Prec, solar_radiation_min
	1477	12811_24	C	T										1885	Max_Temp_Warmest_Month, Annual_Prec
	1478	12813_14	A	G										1886	Annual_Mean_Temp, Max_Temp_Warmest_Month, Prec_Warmest_Quarter
	1479	12819_77	C	T										1887	Annual_Prec
	1480	12821_30	T	C										1888	Isothermality, Annual_Prec, solar_radiation_max
	1481	12831_16	A	G										1889	Annual_Mean_Temp, Isothermality, Temp_Annual_Range, Annual_Prec
	1482	12846_38	A	T										1890	Annual_Mean_Temp, Mean_Diurnal_Range, Temp_Annual_Range, Prec_Driest_Month, Prec_Coldest_Quarter
	1483	12849_119	C	A										1891	Max_Temp_Warmest_Month, Annual_Prec, Prec_Coldest_Quarter
	1484	12853_5	A	T										1892	Prec_Coldest_Quarter
	1485	12855_55	T	G										1894	Mean_Diurnal_Range
	1486	12862_6	C	T										1895	solar_radiation_min
	1487	12864_5	A	G										1896	Annual_Prec
	1488	12869_30	C	T										1897	Annual_Prec
	1489	12881_43	A	G										1898	Max_Temp_Warmest_Month, Annual_Prec, Prec_Driest_Month, Prec_Seasonality
	1490	12902_31	A	G										1899	Annual_Mean_Temp, Isothermality, Max_Temp_Warmest_Month, Temp_Annual_Range, Prec_Warmest_Quarter, solar_radiation_max, solar_radiation_min
	1491	12905_23	G	A										1900	Annual_Mean_Temp, Isothermality, Temp_Annual_Range, Annual_Prec, solar_radiation_max, solar_radiation_min
	1492	12923_10	A	G										1901	Prec_Coldest_Quarter, solar_radiation_max
	1493	12930_80	T	G										1902	Isothermality, Annual_Prec
	1494	12933_26	T	A										1903	Annual_Prec, solar_radiation_min, wind_speed_max
	1495	12936_13	C	T										1904	Annual_Mean_Temp, Isothermality, Temp_Annual_Range, Annual_Prec, solar_radiation_max
	1496	12941_22	C	T										1907	Isothermality, Temp_Annual_Range, Annual_Prec, Prec_Coldest_Quarter, wind_speed_max
	1497	12960_36	C	T										1909	Max_Temp_Warmest_Month, Annual_Prec, Prec_Coldest_Quarter, solar_radiation_min
	1498	12965_11	G	A										1910	Annual_Prec
	1499	12969_13	A	G										1911	Mean_Diurnal_Range, Max_Temp_Warmest_Month, Temp_Annual_Range, Annual_Prec, Prec_Driest_Month, Prec_Coldest_Quarter
	1500	12972_29	A	G										1912	Annual_Mean_Temp, Max_Temp_Warmest_Month, Prec_Warmest_Quarter, solar_radiation_max
	1501	12975_25	G	A										1913	Mean_Diurnal_Range, Isothermality, Annual_Prec, solar_radiation_min
	1502	12980_33	C	T										1914	Isothermality
	1503	12983_28	T	G										1915	Annual_Mean_Temp, Max_Temp_Warmest_Month, Prec_Warmest_Quarter, solar_radiation_max
	1504	12988_74	A	G										1917	Annual_Mean_Temp, Mean_Diurnal_Range, Isothermality, Max_Temp_Warmest_Month, Temp_Annual_Range, Annual_Prec, Prec_Driest_Month, Prec_Warmest_Quarter, Prec_Coldest_Quarter, solar_radiation_max, solar_radiation_min
	1505	12995_23	C	G										1918	Mean_Diurnal_Range, Isothermality, solar_radiation_max, wind_speed_max
	1506	12998_17	C	T										1919	Annual_Mean_Temp, Isothermality, Max_Temp_Warmest_Month, Annual_Prec, Prec_Seasonality, solar_radiation_min
	1507	13002_46	G	A										1920	Annual_Prec
	1508	13012_25	C	T										1921	Annual_Prec
	1509	13014_11	A	T										1922	Isothermality
	1510	13016_34	A	C										1923	Annual_Mean_Temp, Isothermality, Max_Temp_Warmest_Month, Annual_Prec, solar_radiation_max, solar_radiation_min
	1511	13019_8	A	G										1925	Max_Temp_Warmest_Month, Annual_Prec
	1512	13026_11	C	T										1926	Annual_Mean_Temp, Isothermality, Max_Temp_Warmest_Month, Temp_Annual_Range, Prec_Warmest_Quarter, Prec_Coldest_Quarter, solar_radiation_max
	1513	13028_44	T	A										1928	Annual_Mean_Temp, Isothermality, Temp_Annual_Range, Annual_Prec
	1514	13034_5	T	A										1929	Annual_Mean_Temp, Mean_Diurnal_Range, Isothermality, Max_Temp_Warmest_Month, Temp_Annual_Range, Annual_Prec, Prec_Driest_Month, Prec_Seasonality, Prec_Warmest_Quarter, Prec_Coldest_Quarter, solar_radiation_max
	1515	13036_92	C	T										1931	Annual_Mean_Temp, Max_Temp_Warmest_Month
	1516	13039_40	C	T										1932	Annual_Mean_Temp, Max_Temp_Warmest_Month
	1517	13040_50	A	G										1933	Annual_Mean_Temp, Isothermality, Max_Temp_Warmest_Month, Annual_Prec, solar_radiation_max, solar_radiation_min
	1518	13044_13	T	G										1934	Annual_Mean_Temp, Isothermality, Max_Temp_Warmest_Month, solar_radiation_min
	1519	13046_42	T	G										1935	Annual_Mean_Temp, Max_Temp_Warmest_Month
	1520	13064_56	A	T										1937	Prec_Coldest_Quarter, solar_radiation_min
	1521	13067_23	G	T										1938	Max_Temp_Warmest_Month
	1522	13068_21	A	C										1939	Isothermality, Annual_Prec, solar_radiation_max, solar_radiation_min, wind_speed_max
	1523	13070_95	C	T										1940	Annual_Mean_Temp, Isothermality, Temp_Annual_Range, Annual_Prec, solar_radiation_min
	1524	13076_97	A	C										1943	Mean_Diurnal_Range, Temp_Annual_Range, Prec_Coldest_Quarter
	1525	13093_28	C	T										1945	Max_Temp_Warmest_Month, Annual_Prec
	1526	13098_57	C	G										1946	Annual_Prec
	1527	13104_22	C	T										1947	Annual_Mean_Temp, Isothermality, Max_Temp_Warmest_Month, Annual_Prec, solar_radiation_max, solar_radiation_min
	1528	13108_13	T	C										1948	Max_Temp_Warmest_Month, Prec_Seasonality
	1529	13142_10	G	T										1949	Isothermality, Annual_Prec, solar_radiation_max, solar_radiation_min
	1530	13167_18	C	G										1950	Annual_Mean_Temp, Mean_Diurnal_Range, Isothermality, Max_Temp_Warmest_Month, Annual_Prec, Prec_Warmest_Quarter, Prec_Coldest_Quarter, solar_radiation_max
	1531	13170_51	A	G										1951	Annual_Mean_Temp, Isothermality, Temp_Annual_Range, Annual_Prec
	1532	13172_12	C	T										1953	Isothermality, Temp_Annual_Range, Annual_Prec, Prec_Coldest_Quarter, solar_radiation_max
	1533	13186_58	A	T										1954	Mean_Diurnal_Range, Isothermality, Temp_Annual_Range, Annual_Prec, Prec_Coldest_Quarter, solar_radiation_max
	1534	13191_55	T	G										1955	Prec_Seasonality
	1535	13206_50	T	C										1958	Max_Temp_Warmest_Month, solar_radiation_min
	1536	13210_23	A	G										1959	Max_Temp_Warmest_Month
	1537	13213_12	T	A										1960	Annual_Mean_Temp, Max_Temp_Warmest_Month, Prec_Warmest_Quarter, solar_radiation_max
	1538	13216_28	T	C										1961	Prec_Driest_Month, Prec_Coldest_Quarter
	1539	13220_43	A	T										1962	Isothermality, Max_Temp_Warmest_Month, Annual_Prec, Prec_Seasonality, solar_radiation_max, solar_radiation_min
	1540	13222_42	C	T										1964	Prec_Coldest_Quarter
	1541	13226_42	T	C										1966	Annual_Mean_Temp, Mean_Diurnal_Range, Max_Temp_Warmest_Month, Temp_Annual_Range, Annual_Prec, Prec_Seasonality, Prec_Warmest_Quarter, solar_radiation_max
	1542	13230_7	A	G										1968	Isothermality, Max_Temp_Warmest_Month, Annual_Prec, solar_radiation_max, solar_radiation_min, wind_speed_max
	1543	13238_39	C	T										1969	Annual_Mean_Temp, Mean_Diurnal_Range, Isothermality, Max_Temp_Warmest_Month, Temp_Annual_Range, Prec_Driest_Month, Prec_Seasonality, Prec_Coldest_Quarter, wind_speed_max
	1544	13249_12	G	A										1970	Isothermality, Temp_Annual_Range, Annual_Prec, solar_radiation_max, solar_radiation_min
	1545	13252_32	C	G										1972	Annual_Mean_Temp, Max_Temp_Warmest_Month, Prec_Warmest_Quarter, solar_radiation_max
	1546	13256_32	T	C										1973	solar_radiation_min
	1547	13259_94	C	G										1974	Annual_Mean_Temp, Isothermality, Max_Temp_Warmest_Month, Annual_Prec, Prec_Warmest_Quarter, Prec_Coldest_Quarter, solar_radiation_max, solar_radiation_min, wind_speed_max
	1548	13272_82	G	A										1975	Annual_Mean_Temp, Max_Temp_Warmest_Month, Annual_Prec
	1549	13281_35	A	G										1976	Annual_Prec
	1550	13292_8	G	A										1977	Annual_Mean_Temp, Isothermality, Max_Temp_Warmest_Month
	1551	13306_73	T	G										1979	Annual_Mean_Temp, Isothermality, Max_Temp_Warmest_Month, Annual_Prec, Prec_Warmest_Quarter, Prec_Coldest_Quarter, solar_radiation_min
	1552	13325_49	T	A										1980	Mean_Diurnal_Range, Annual_Prec, Prec_Seasonality, Prec_Coldest_Quarter, wind_speed_max
	1553	13334_46	T	C										1982	Annual_Mean_Temp, Isothermality, Max_Temp_Warmest_Month, Temp_Annual_Range, Annual_Prec, Prec_Warmest_Quarter, Prec_Coldest_Quarter, solar_radiation_max, solar_radiation_min
	1554	13336_40	T	A										1983	Prec_Driest_Month, Prec_Coldest_Quarter
	1555	13342_6	C	A										1984	Annual_Mean_Temp, Isothermality, Max_Temp_Warmest_Month, solar_radiation_min
	1556	13348_37	A	T										1985	Annual_Prec
	1557	13350_38	C	A										1986	Prec_Coldest_Quarter
	1558	13358_30	C	T										1987	Mean_Diurnal_Range, Isothermality, Temp_Annual_Range, Annual_Prec, Prec_Driest_Month, Prec_Seasonality, Prec_Coldest_Quarter, solar_radiation_max
	1559	13377_24	T	C										1988	Annual_Mean_Temp, Isothermality, solar_radiation_min
	1560	13383_63	G	A										1991	Annual_Mean_Temp, Mean_Diurnal_Range, Isothermality, Max_Temp_Warmest_Month, Temp_Annual_Range, Prec_Warmest_Quarter, Prec_Coldest_Quarter, solar_radiation_max
	1561	13394_6	A	T										1992	Annual_Prec
	1562	13404_38	T	G										1993	Annual_Prec
	1563	13412_33	C	A										1994	Annual_Mean_Temp, Isothermality, Temp_Annual_Range, Annual_Prec, Prec_Seasonality, Prec_Warmest_Quarter, Prec_Coldest_Quarter, solar_radiation_max, solar_radiation_min
	1564	13417_49	A	T										1995	Mean_Diurnal_Range, solar_radiation_max
	1565	13435_43	G	C										1996	Annual_Mean_Temp, Max_Temp_Warmest_Month, Prec_Coldest_Quarter
	1566	13439_21	G	A										1997	Annual_Mean_Temp, Mean_Diurnal_Range, Isothermality, Max_Temp_Warmest_Month, Temp_Annual_Range, Annual_Prec, Prec_Warmest_Quarter, Prec_Coldest_Quarter, solar_radiation_max, solar_radiation_min
	1567	13445_27	G	T										1998	Annual_Mean_Temp, Max_Temp_Warmest_Month
	1568	13446_19	G	T										1999	Isothermality, Max_Temp_Warmest_Month, Temp_Annual_Range, Annual_Prec, Prec_Coldest_Quarter
	1569	13457_21	G	A										2000	Annual_Mean_Temp, Isothermality, Max_Temp_Warmest_Month, Prec_Warmest_Quarter, Prec_Coldest_Quarter, wind_speed_max
	1570	13463_11	C	T										2001	Annual_Mean_Temp, Max_Temp_Warmest_Month, Annual_Prec, solar_radiation_max, wind_speed_max
	1571	13468_29	A	G										2002	Annual_Mean_Temp, Isothermality, Max_Temp_Warmest_Month, Annual_Prec, Prec_Coldest_Quarter, solar_radiation_max
	1572	13496_32	C	T										2003	Prec_Coldest_Quarter
	1573	13503_99	T	C										2004	Mean_Diurnal_Range, Annual_Prec
	1574	13508_31	G	A										2005	Annual_Mean_Temp, Mean_Diurnal_Range, Isothermality, Temp_Annual_Range, Annual_Prec, Prec_Driest_Month, Prec_Seasonality, Prec_Warmest_Quarter, Prec_Coldest_Quarter, solar_radiation_max, solar_radiation_min
	1575	13525_16	G	C										2006	Isothermality, Annual_Prec, solar_radiation_min
	1576	13531_44	G	A										2007	Isothermality, Annual_Prec, Prec_Coldest_Quarter
	1577	13539_23	A	G										2008	Annual_Mean_Temp, Max_Temp_Warmest_Month
	1578	13547_27	G	A										2009	Max_Temp_Warmest_Month, Annual_Prec
	1579	13557_5	G	A										2010	Prec_Coldest_Quarter, solar_radiation_min
	1580	13560_67	G	C										2011	Mean_Diurnal_Range
	1581	13573_26	T	C										2012	Isothermality, Annual_Prec
	1582	13580_61	G	A										2013	Annual_Mean_Temp, Max_Temp_Warmest_Month, Prec_Warmest_Quarter
	1583	13594_56	G	A										2014	Annual_Mean_Temp
	1584	13608_8	G	T										2015	Prec_Coldest_Quarter, solar_radiation_min
	1585	13609_28	A	G										2016	Isothermality, Annual_Prec
	1586	13611_32	G	A										2017	Isothermality, Annual_Prec, solar_radiation_min
	1587	13618_11	T	C										2018	Annual_Mean_Temp, Isothermality, Max_Temp_Warmest_Month, Annual_Prec, solar_radiation_max, solar_radiation_min, wind_speed_max
	1588	13619_9	A	G										2019	Annual_Mean_Temp, Isothermality, Max_Temp_Warmest_Month, Temp_Annual_Range, Prec_Warmest_Quarter, solar_radiation_max
	1589	13623_58	T	C										2021	Isothermality, Annual_Prec
	1590	13626_5	C	A										2023	Mean_Diurnal_Range, Prec_Driest_Month, Prec_Coldest_Quarter, solar_radiation_max
	1591	13639_22	A	C										2024	Annual_Mean_Temp, Isothermality, Max_Temp_Warmest_Month, Annual_Prec, solar_radiation_min
	1592	13647_24	G	T										2028	Annual_Prec
	1593	13649_23	T	C										2029	Isothermality, Annual_Prec
	1594	13668_21	G	A										2032	Annual_Mean_Temp, Isothermality, Temp_Annual_Range, solar_radiation_min
	1595	13671_5	G	A										2033	Annual_Mean_Temp, Max_Temp_Warmest_Month, Annual_Prec, Prec_Warmest_Quarter, solar_radiation_max
	1596	13673_17	C	T										2034	Max_Temp_Warmest_Month
	1597	13676_28	A	C										2035	Annual_Mean_Temp, Isothermality, Max_Temp_Warmest_Month, Annual_Prec, Prec_Seasonality, solar_radiation_min
	1598	13679_19	C	T										2036	Annual_Mean_Temp, Isothermality, Max_Temp_Warmest_Month, Annual_Prec, solar_radiation_min
	1599	13682_5	C	G										2037	Isothermality, Annual_Prec
	1600	13683_70	C	A										2038	Isothermality, Annual_Prec
	1601	13693_21	C	T										2039	Annual_Mean_Temp, Mean_Diurnal_Range, Max_Temp_Warmest_Month, Temp_Annual_Range, Annual_Prec, Prec_Warmest_Quarter, Prec_Coldest_Quarter, solar_radiation_min
	1602	13694_10	T	C										2040	Mean_Diurnal_Range, Temp_Annual_Range
	1603	13714_31	C	T										2042	Annual_Prec
	1604	13746_34	A	G										2043	Mean_Diurnal_Range, Max_Temp_Warmest_Month, Prec_Driest_Month, Prec_Seasonality, wind_speed_max
	1605	13750_38	T	G										2044	Annual_Prec, solar_radiation_max
	1606	13756_75	C	A										2046	Mean_Diurnal_Range, Isothermality, Max_Temp_Warmest_Month, Temp_Annual_Range, Annual_Prec, solar_radiation_max, solar_radiation_min, wind_speed_max
	1607	13762_29	C	G										2048	Max_Temp_Warmest_Month, Annual_Prec, solar_radiation_min, wind_speed_max
	1608	13764_24	A	G										2049	Prec_Coldest_Quarter
	1609	13769_20	C	A										2050	Prec_Coldest_Quarter
	1610	13770_5	A	G										2051	Isothermality, Max_Temp_Warmest_Month, Annual_Prec
	1611	13775_7	A	G										2052	Mean_Diurnal_Range, Isothermality, Max_Temp_Warmest_Month, solar_radiation_min
	1612	13782_19	T	G										2053	Annual_Mean_Temp, Isothermality, Max_Temp_Warmest_Month, Annual_Prec, solar_radiation_max, solar_radiation_min
	1613	13794_72	A	G										2054	Isothermality, Annual_Prec
	1614	13795_64	C	T										2055	Annual_Mean_Temp, Isothermality, Max_Temp_Warmest_Month, Annual_Prec, solar_radiation_max, solar_radiation_min
	1615	13803_8	G	A										2056	Annual_Mean_Temp, Max_Temp_Warmest_Month
	1616	13815_8	C	T										2057	Mean_Diurnal_Range, Temp_Annual_Range
	1617	13829_7	A	G										2059	Isothermality, Max_Temp_Warmest_Month, Annual_Prec, Prec_Coldest_Quarter
	1618	13832_44	A	G										2060	Mean_Diurnal_Range, Temp_Annual_Range, Prec_Driest_Month, Prec_Seasonality
	1619	13834_18	A	C										2061	Annual_Prec, solar_radiation_min
	1620	13838_17	T	G										2062	solar_radiation_max, solar_radiation_min
	1621	13842_26	G	A										2063	Max_Temp_Warmest_Month, Prec_Seasonality, solar_radiation_max
	1622	13855_75	G	A										2064	Mean_Diurnal_Range, Isothermality, Max_Temp_Warmest_Month, Temp_Annual_Range, Prec_Driest_Month, Prec_Seasonality, Prec_Coldest_Quarter, solar_radiation_max, wind_speed_max
	1623	13863_28	A	G										2067	solar_radiation_min
	1624	13871_72	C	T										2068	Mean_Diurnal_Range, Isothermality, Max_Temp_Warmest_Month, Temp_Annual_Range, Annual_Prec, Prec_Driest_Month, Prec_Seasonality, solar_radiation_min
	1625	13878_42	T	C										2069	Mean_Diurnal_Range, Max_Temp_Warmest_Month, Temp_Annual_Range, Prec_Seasonality, Prec_Coldest_Quarter
	1626	13879_14	G	A										2073	Annual_Mean_Temp, Isothermality, Max_Temp_Warmest_Month, Temp_Annual_Range, Annual_Prec, solar_radiation_max, solar_radiation_min
	1627	13886_45	T	A										2074	Annual_Mean_Temp, Max_Temp_Warmest_Month, solar_radiation_max
	1628	13888_18	T	G										2076	Annual_Prec
	1629	13894_6	A	G										2077	Annual_Prec, solar_radiation_min
	1630	13896_6	T	G										2078	Annual_Mean_Temp, Mean_Diurnal_Range, Isothermality, Max_Temp_Warmest_Month, Temp_Annual_Range, Annual_Prec, Prec_Driest_Month, Prec_Seasonality, Prec_Warmest_Quarter, Prec_Coldest_Quarter, solar_radiation_max
	1631	13930_70	A	G										2079	Annual_Mean_Temp, Mean_Diurnal_Range, Isothermality, Temp_Annual_Range, Annual_Prec, solar_radiation_max
	1632	13931_57	A	G										2080	Annual_Prec
	1633	13932_19	G	A										2081	Annual_Mean_Temp, Isothermality, Temp_Annual_Range, Annual_Prec, Prec_Coldest_Quarter, solar_radiation_max
	1634	13938_44	C	G										2082	Annual_Mean_Temp, Mean_Diurnal_Range, Max_Temp_Warmest_Month, Temp_Annual_Range, Annual_Prec, Prec_Driest_Month, Prec_Seasonality, Prec_Warmest_Quarter
	1635	13941_36	G	A										2083	Annual_Mean_Temp, Max_Temp_Warmest_Month, Prec_Warmest_Quarter, Prec_Coldest_Quarter, solar_radiation_max
	1636	13954_43	A	G										2084	Isothermality, Annual_Prec, solar_radiation_min
	1637	13971_52	A	G										2086	solar_radiation_min
	1638	13978_43	G	A										2088	Max_Temp_Warmest_Month
	1639	13993_32	T	C										2090	Annual_Prec
	1640	13996_28	T	C										2091	Annual_Mean_Temp, Isothermality, Max_Temp_Warmest_Month, Temp_Annual_Range, Annual_Prec, solar_radiation_max, solar_radiation_min
	1641	14006_50	T	G										2092	Isothermality, Max_Temp_Warmest_Month, Annual_Prec
	1642	14015_70	T	C										2093	Isothermality, Annual_Prec, Prec_Driest_Month
	1643	14017_16	A	G										2094	Isothermality, solar_radiation_max, solar_radiation_min
	1644	14018_30	C	G										2096	Isothermality, Prec_Coldest_Quarter
	1645	14020_53	T	C										2097	Isothermality, Annual_Prec, solar_radiation_max, solar_radiation_min
	1646	14031_48	A	G										2098	Mean_Diurnal_Range, Temp_Annual_Range
	1647	14037_31	T	C										2099	Annual_Mean_Temp, Isothermality, Temp_Annual_Range, Annual_Prec, Prec_Seasonality, Prec_Warmest_Quarter, Prec_Coldest_Quarter, solar_radiation_min
	1648	14043_51	G	T										2101	Isothermality, Annual_Prec, solar_radiation_max
	1649	14056_34	A	G										2102	Mean_Diurnal_Range, Temp_Annual_Range, Annual_Prec, Prec_Coldest_Quarter, solar_radiation_max, wind_speed_max
	1650	14076_9	C	T										2103	Max_Temp_Warmest_Month
	1651	14084_47	C	T										2104	solar_radiation_max
	1652	14086_32	T	C										2105	Isothermality, Annual_Prec, solar_radiation_min
	1653	14103_38	T	A										2106	Annual_Mean_Temp, Isothermality, Max_Temp_Warmest_Month
	1654	14111_9	G	C										2107	Annual_Mean_Temp, Mean_Diurnal_Range, Isothermality, Max_Temp_Warmest_Month, Annual_Prec, Prec_Warmest_Quarter, wind_speed_max
	1655	14117_8	A	C										2110	Annual_Prec
	1656	14124_59	G	C										2112	Annual_Mean_Temp, Isothermality, Max_Temp_Warmest_Month, Annual_Prec
	1657	14131_34	G	T										2113	Annual_Mean_Temp, Mean_Diurnal_Range, Prec_Seasonality, solar_radiation_max, wind_speed_max
	1658	14132_25	T	C										2114	solar_radiation_max
	1659	14137_24	T	C										2115	Mean_Diurnal_Range, Temp_Annual_Range, Annual_Prec, solar_radiation_min
	1660	14153_46	A	G										2116	Annual_Mean_Temp, Isothermality, Prec_Warmest_Quarter, solar_radiation_min, wind_speed_max
	1661	14172_34	C	A										2117	Isothermality, Temp_Annual_Range, Annual_Prec
	1662	14173_19	C	A										2119	Annual_Mean_Temp, Isothermality, Max_Temp_Warmest_Month, Prec_Coldest_Quarter, solar_radiation_max
	1663	14174_10	C	A										2120	Annual_Mean_Temp, Isothermality, Temp_Annual_Range, Annual_Prec, Prec_Warmest_Quarter, Prec_Coldest_Quarter, solar_radiation_max
	1664	14181_37	T	A										2121	Mean_Diurnal_Range, Isothermality, Annual_Prec
	1665	14183_12	C	T										2123	Isothermality, Max_Temp_Warmest_Month, Annual_Prec, Prec_Seasonality, solar_radiation_min
	1666	14192_73	A	G										2125	Isothermality, Annual_Prec, solar_radiation_min
	1667	14207_17	A	G										2127	Annual_Prec
	1668	14210_9	A	C										2128	Max_Temp_Warmest_Month
	1669	14211_35	T	C										2129	Annual_Mean_Temp, Max_Temp_Warmest_Month, solar_radiation_max
	1670	14224_31	A	G										2130	Mean_Diurnal_Range, Isothermality, Temp_Annual_Range, Prec_Driest_Month, Prec_Coldest_Quarter
	1671	14227_37	G	A										2131	Isothermality, Annual_Prec
	1672	14250_89	C	T										2133	Annual_Mean_Temp, Isothermality, Max_Temp_Warmest_Month, Temp_Annual_Range, Annual_Prec, solar_radiation_max, solar_radiation_min
	1673	14260_34	T	G										2134	Isothermality
	1674	14268_5	G	T										2136	Annual_Mean_Temp, Max_Temp_Warmest_Month, Annual_Prec, Prec_Seasonality, Prec_Warmest_Quarter, Prec_Coldest_Quarter
	1675	14269_7	C	A										2138	Isothermality, Max_Temp_Warmest_Month, Annual_Prec, Prec_Coldest_Quarter
	1676	14272_91	G	A										2140	Annual_Mean_Temp, Isothermality
	1677	14278_31	C	G										2141	Annual_Mean_Temp, Isothermality, Annual_Prec, Prec_Coldest_Quarter
	1678	14332_9	A	G										2143	Annual_Mean_Temp, Mean_Diurnal_Range, Isothermality, Temp_Annual_Range, Annual_Prec, Prec_Warmest_Quarter, Prec_Coldest_Quarter, solar_radiation_max, solar_radiation_min
	1679	14334_35	T	G										2144	Isothermality, Annual_Prec
	1680	14339_9	G	C										2147	Mean_Diurnal_Range, Isothermality, Annual_Prec
	1681	14351_11	A	T										2148	Prec_Coldest_Quarter, solar_radiation_min
	1682	14360_17	T	A										2149	Annual_Mean_Temp, Isothermality, Temp_Annual_Range, solar_radiation_max
	1683	14373_27	T	C										2150	Max_Temp_Warmest_Month, Prec_Driest_Month, Prec_Coldest_Quarter, solar_radiation_min
	1684	14382_7	G	C										2151	Isothermality, Prec_Coldest_Quarter
	1685	14394_46	G	A										2152	Annual_Mean_Temp, Isothermality, Max_Temp_Warmest_Month
	1686	14404_48	C	A										2153	Isothermality, Annual_Prec, Prec_Coldest_Quarter
	1687	14429_41	C	T										2155	Annual_Mean_Temp, Mean_Diurnal_Range, Temp_Annual_Range, solar_radiation_max, solar_radiation_min, wind_speed_max
	1688	14437_46	A	T										2156	Annual_Prec
	1689	14441_44	T	A										2158	Annual_Mean_Temp, Max_Temp_Warmest_Month, solar_radiation_max
	1690	14443_26	A	C										2159	Annual_Prec, solar_radiation_max
	1691	14444_35	T	C										2161	Annual_Prec
	1692	14452_5	G	A										2162	Prec_Driest_Month
	1693	14454_52	A	T										2163	Isothermality, Annual_Prec, wind_speed_max
	1694	14460_10	G	A										2164	Annual_Mean_Temp, Isothermality, Max_Temp_Warmest_Month, Prec_Warmest_Quarter
	1695	14468_27	G	T										2165	Annual_Mean_Temp, Max_Temp_Warmest_Month, Prec_Seasonality, solar_radiation_max
	1696	14469_14	T	C										2166	Annual_Mean_Temp, Isothermality, Max_Temp_Warmest_Month
	1697	14489_38	T	A										2167	Prec_Seasonality, Prec_Coldest_Quarter
	1698	14504_19	C	G										2168	Mean_Diurnal_Range, Isothermality, Temp_Annual_Range, Annual_Prec, Prec_Driest_Month, Prec_Seasonality, Prec_Coldest_Quarter, solar_radiation_max, solar_radiation_min
	1699	14513_70	G	T										2169	Annual_Prec
	1700	14521_40	T	A										2170	Annual_Mean_Temp, Isothermality, Max_Temp_Warmest_Month, Annual_Prec
	1701	14528_28	T	C										2171	Annual_Mean_Temp, Max_Temp_Warmest_Month, Prec_Driest_Month, Prec_Seasonality
	1702	14534_58	T	A										2172	Annual_Mean_Temp, Mean_Diurnal_Range, Max_Temp_Warmest_Month, Temp_Annual_Range, Prec_Driest_Month, Prec_Seasonality, Prec_Warmest_Quarter, Prec_Coldest_Quarter, solar_radiation_max, solar_radiation_min
	1703	14535_46	G	T										2173	Annual_Mean_Temp, Mean_Diurnal_Range, Isothermality, Max_Temp_Warmest_Month, Temp_Annual_Range, Annual_Prec, Prec_Coldest_Quarter, solar_radiation_max, solar_radiation_min
	1704	14542_15	A	T										2175	Isothermality, solar_radiation_min
	1705	14545_25	A	T										2176	Annual_Mean_Temp, Isothermality, Temp_Annual_Range, Annual_Prec, solar_radiation_max, solar_radiation_min
	1706	14546_63	A	T										2177	Isothermality, Annual_Prec, Prec_Seasonality, Prec_Coldest_Quarter, wind_speed_max
	1707	14558_31	G	A										2178	Isothermality, Annual_Prec, solar_radiation_max, solar_radiation_min
	1708	14567_36	C	A										2179	Annual_Prec
	1709	14569_39	T	G										2181	Prec_Coldest_Quarter
	1710	14571_72	G	C										2182	Annual_Mean_Temp, Mean_Diurnal_Range, Max_Temp_Warmest_Month, Temp_Annual_Range, Annual_Prec, Prec_Driest_Month, Prec_Seasonality
	1711	14574_11	T	G										2183	Annual_Mean_Temp, Isothermality, Max_Temp_Warmest_Month, Annual_Prec, solar_radiation_min
	1712	14578_35	C	T										2184	Isothermality, Max_Temp_Warmest_Month, Prec_Seasonality, solar_radiation_min
	1713	14579_24	T	C										2185	Annual_Prec
	1714	14594_17	A	G										2186	Annual_Mean_Temp, Isothermality, Max_Temp_Warmest_Month, Prec_Warmest_Quarter, solar_radiation_min
	1715	14600_69	A	G										2187	Annual_Mean_Temp, Isothermality, Max_Temp_Warmest_Month, Prec_Coldest_Quarter, solar_radiation_max
	1716	14603_38	C	G										2188	Isothermality, Annual_Prec, solar_radiation_max
	1717	14614_36	C	T										2189	Max_Temp_Warmest_Month
	1718	14616_38	C	T										2191	Annual_Mean_Temp, Mean_Diurnal_Range, Isothermality, Max_Temp_Warmest_Month, Temp_Annual_Range, Prec_Driest_Month, Prec_Seasonality, Prec_Warmest_Quarter, Prec_Coldest_Quarter, solar_radiation_max
	1719	14617_69	A	G										2193	Mean_Diurnal_Range, Isothermality, Prec_Seasonality, Prec_Warmest_Quarter, wind_speed_max
	1720	14621_66	C	T										2194	Annual_Prec
	1721	14632_23	A	C										2195	Isothermality, Max_Temp_Warmest_Month, Prec_Seasonality, Prec_Coldest_Quarter
	1722	14634_21	A	G										2196	Isothermality, solar_radiation_min
	1723	14642_48	A	G										2197	Annual_Mean_Temp, Mean_Diurnal_Range, Isothermality, Max_Temp_Warmest_Month, Temp_Annual_Range, Annual_Prec, Prec_Warmest_Quarter, Prec_Coldest_Quarter, solar_radiation_max, solar_radiation_min
	1724	14647_24	C	T										2198	Isothermality, Annual_Prec, solar_radiation_max, solar_radiation_min
	1725	14663_57	G	T										2200	Annual_Mean_Temp, Isothermality, Max_Temp_Warmest_Month, Annual_Prec
	1726	14665_13	T	C										2201	Max_Temp_Warmest_Month, Prec_Coldest_Quarter
	1727	14677_11	G	A										2202	Mean_Diurnal_Range, Isothermality, solar_radiation_min
	1728	14688_95	T	G										2204	Isothermality, Annual_Prec
	1729	14717_20	T	C										2207	Annual_Mean_Temp, solar_radiation_min
	1730	14719_16	C	T										2208	Isothermality, Annual_Prec, Prec_Seasonality, solar_radiation_min
	1731	14720_69	C	G										2210	Isothermality, Prec_Coldest_Quarter
	1732	14733_89	A	G										2211	Annual_Mean_Temp, Max_Temp_Warmest_Month, Temp_Annual_Range, Annual_Prec, Prec_Driest_Month, Prec_Warmest_Quarter, solar_radiation_max, wind_speed_max
	1733	14738_43	C	T										2212	Isothermality, Max_Temp_Warmest_Month, Temp_Annual_Range, Annual_Prec, Prec_Coldest_Quarter, solar_radiation_min
	1734	14748_32	C	T										2213	Annual_Mean_Temp, Isothermality, Max_Temp_Warmest_Month, Temp_Annual_Range, Annual_Prec, Prec_Warmest_Quarter, solar_radiation_max, solar_radiation_min
	1735	14749_78	A	G										2214	Annual_Mean_Temp, Max_Temp_Warmest_Month
	1736	14752_19	C	G										2215	Annual_Mean_Temp, Mean_Diurnal_Range, Isothermality, Max_Temp_Warmest_Month, Temp_Annual_Range, Annual_Prec, Prec_Seasonality, Prec_Warmest_Quarter, Prec_Coldest_Quarter, solar_radiation_max, solar_radiation_min
	1737	14753_12	C	T										2216	Isothermality, Annual_Prec, Prec_Seasonality, Prec_Coldest_Quarter, wind_speed_max
	1738	14761_75	T	G										2217	Annual_Mean_Temp, Max_Temp_Warmest_Month, Prec_Warmest_Quarter, Prec_Coldest_Quarter
	1739	14762_75	T	G										2218	Annual_Mean_Temp, Isothermality, Max_Temp_Warmest_Month, Prec_Warmest_Quarter, solar_radiation_max
	1740	14763_36	A	G										2219	Isothermality, solar_radiation_min
	1741	14764_6	T	G										2221	Isothermality, Max_Temp_Warmest_Month, Annual_Prec
	1742	14767_7	A	G										2222	Max_Temp_Warmest_Month
	1743	14785_48	A	G										2223	Annual_Mean_Temp, Isothermality, Max_Temp_Warmest_Month, Temp_Annual_Range, Annual_Prec, Prec_Warmest_Quarter, solar_radiation_max, solar_radiation_min
	1744	14787_41	C	G										2224	Annual_Mean_Temp, Isothermality, Max_Temp_Warmest_Month, Prec_Warmest_Quarter
	1745	14796_18	T	G										2225	Annual_Mean_Temp, Max_Temp_Warmest_Month
	1746	14802_20	G	A										2226	Annual_Mean_Temp, Isothermality, Max_Temp_Warmest_Month, Temp_Annual_Range, Annual_Prec, Prec_Coldest_Quarter, solar_radiation_max, solar_radiation_min
	1747	14804_7	G	A										2227	Isothermality, Temp_Annual_Range, Annual_Prec
	1748	14810_58	T	C										2229	Annual_Mean_Temp
	1749	14821_27	A	G										2230	Mean_Diurnal_Range, solar_radiation_max
	1750	14841_21	C	T										2231	Annual_Mean_Temp, Isothermality, Max_Temp_Warmest_Month, solar_radiation_min
	1751	14845_20	G	A										2232	Mean_Diurnal_Range, Isothermality, Max_Temp_Warmest_Month, Temp_Annual_Range, Annual_Prec, Prec_Driest_Month, Prec_Seasonality, solar_radiation_min
	1752	14860_88	A	G										2233	Isothermality, Max_Temp_Warmest_Month, Prec_Seasonality
	1753	14866_6	T	C										2234	Max_Temp_Warmest_Month
	1754	14875_36	T	C										2235	Mean_Diurnal_Range, Max_Temp_Warmest_Month, Temp_Annual_Range, Prec_Coldest_Quarter, solar_radiation_max
	1755	14876_51	T	C										2238	Annual_Prec
	1756	14880_14	A	G										2240	Annual_Prec
	1757	14884_57	A	T										2242	Annual_Mean_Temp, Max_Temp_Warmest_Month, Annual_Prec, Prec_Seasonality, Prec_Warmest_Quarter, Prec_Coldest_Quarter, solar_radiation_min
	1758	14888_35	T	A										2247	Max_Temp_Warmest_Month, solar_radiation_min
	1759	14894_81	A	C										2248	Annual_Mean_Temp, Max_Temp_Warmest_Month
	1760	14899_94	T	G										2249	Annual_Mean_Temp, Mean_Diurnal_Range, Isothermality, Max_Temp_Warmest_Month, Annual_Prec, Prec_Driest_Month, Prec_Seasonality
	1761	14908_60	G	A										2250	Annual_Mean_Temp, Isothermality, Max_Temp_Warmest_Month, Temp_Annual_Range, Prec_Warmest_Quarter, Prec_Coldest_Quarter, solar_radiation_max
	1762	14919_47	G	A										2251	Isothermality, Annual_Prec
	1763	14921_61	T	C										2252	Annual_Mean_Temp, Max_Temp_Warmest_Month
	1764	14930_75	A	G										2253	Max_Temp_Warmest_Month, solar_radiation_min
	1765	14937_48	C	A										2254	Isothermality, Annual_Prec
	1766	14941_44	A	G										2258	Annual_Mean_Temp, Max_Temp_Warmest_Month
	1767	14947_27	T	G										2259	Max_Temp_Warmest_Month, Annual_Prec, solar_radiation_min
	1768	14948_23	A	T										2260	Annual_Prec, Prec_Coldest_Quarter, solar_radiation_max
	1769	14950_24	C	T										2261	Isothermality, Temp_Annual_Range, Annual_Prec
	1770	14953_10	T	C										2262	Mean_Diurnal_Range
	1771	14956_8	C	T										2263	Isothermality, Max_Temp_Warmest_Month, Temp_Annual_Range, Annual_Prec, Prec_Seasonality
	1772	14973_66	T	G										2264	Annual_Mean_Temp, Mean_Diurnal_Range, Isothermality, Max_Temp_Warmest_Month, Temp_Annual_Range, Prec_Driest_Month, Prec_Seasonality, Prec_Warmest_Quarter, Prec_Coldest_Quarter
	1773	14989_32	A	C										2265	Annual_Mean_Temp, Mean_Diurnal_Range, Max_Temp_Warmest_Month, Annual_Prec, Prec_Seasonality, Prec_Warmest_Quarter, solar_radiation_min, wind_speed_max
	1774	15001_56	C	T										2266	Isothermality, Max_Temp_Warmest_Month, Temp_Annual_Range, Annual_Prec, Prec_Coldest_Quarter, solar_radiation_min
	1775	15004_12	G	C										2267	Isothermality, Annual_Prec
	1776	15020_44	A	G										2270	Annual_Prec
	1777	15021_9	G	A										2271	Annual_Mean_Temp, Max_Temp_Warmest_Month, Prec_Seasonality, solar_radiation_max
	1778	15029_8	T	C										2272	Max_Temp_Warmest_Month, Annual_Prec, solar_radiation_min
	1779	15030_65	A	G										2273	Mean_Diurnal_Range, solar_radiation_max
	1780	15031_35	A	C										2274	Mean_Diurnal_Range, Temp_Annual_Range
	1781	15042_38	G	A										2275	Annual_Mean_Temp, Isothermality, Max_Temp_Warmest_Month, Annual_Prec, solar_radiation_min
	1782	15043_9	T	C										2278	Annual_Mean_Temp, Isothermality, Temp_Annual_Range, Annual_Prec
	1783	15051_96	A	G										2280	Annual_Mean_Temp, Mean_Diurnal_Range, Isothermality, Temp_Annual_Range, Annual_Prec, Prec_Driest_Month, Prec_Seasonality, wind_speed_max
	1784	15061_23	A	G										2281	Annual_Mean_Temp, Isothermality, Max_Temp_Warmest_Month, Prec_Seasonality, Prec_Warmest_Quarter, Prec_Coldest_Quarter
	1785	15066_46	T	C										2282	Annual_Mean_Temp, Max_Temp_Warmest_Month, Annual_Prec
	1786	15082_88	T	C										2283	Annual_Prec
	1787	15092_13	T	C										2285	Annual_Mean_Temp, Isothermality, Max_Temp_Warmest_Month, solar_radiation_max
	1788	15101_92	A	C										2286	Annual_Mean_Temp, Max_Temp_Warmest_Month
	1789	15109_40	G	C										2287	Max_Temp_Warmest_Month
	1790	15127_24	A	T										2288	Annual_Mean_Temp, Isothermality, Max_Temp_Warmest_Month, Temp_Annual_Range, Annual_Prec, Prec_Warmest_Quarter, Prec_Coldest_Quarter, wind_speed_max
	1791	15130_67	G	T										2289	Annual_Mean_Temp, Max_Temp_Warmest_Month, Prec_Warmest_Quarter
	1792	15137_68	G	T										2291	Annual_Mean_Temp, Isothermality, Max_Temp_Warmest_Month, Annual_Prec, solar_radiation_max, solar_radiation_min
	1793	15139_70	T	A										2292	Isothermality, Max_Temp_Warmest_Month, Temp_Annual_Range, Annual_Prec, Prec_Driest_Month, Prec_Seasonality, solar_radiation_min
	1794	15141_26	C	T										2293	Mean_Diurnal_Range, Temp_Annual_Range, Prec_Driest_Month, Prec_Seasonality, solar_radiation_max, wind_speed_max
	1795	15167_35	G	A										2294	Isothermality, solar_radiation_max
	1796	15177_48	G	C										2295	Annual_Mean_Temp, Isothermality, Prec_Coldest_Quarter, solar_radiation_max, solar_radiation_min
	1797	15178_12	A	G										2296	Annual_Mean_Temp, Prec_Driest_Month, Prec_Warmest_Quarter, Prec_Coldest_Quarter, solar_radiation_min
	1798	15181_120	A	G										2297	Annual_Mean_Temp, Annual_Prec
	1799	15195_37	T	C										2298	Max_Temp_Warmest_Month
	1800	15199_22	G	A										2299	Mean_Diurnal_Range, wind_speed_max
	1801	15203_83	T	G										2300	Mean_Diurnal_Range, Max_Temp_Warmest_Month, Annual_Prec, solar_radiation_min
	1802	15204_9	G	A										2301	Mean_Diurnal_Range
	1803	15218_32	G	A										2302	Mean_Diurnal_Range, Temp_Annual_Range, Prec_Driest_Month, Prec_Seasonality, Prec_Coldest_Quarter
	1804	15236_12	A	T										2304	Annual_Mean_Temp, Isothermality, Temp_Annual_Range, Annual_Prec, Prec_Coldest_Quarter
	1805	15237_12	C	A										2305	Annual_Mean_Temp, Isothermality, Max_Temp_Warmest_Month, Temp_Annual_Range, solar_radiation_max
	1806	15239_61	G	A										2306	Annual_Prec, Prec_Coldest_Quarter
	1807	15241_34	C	G										2308	Max_Temp_Warmest_Month, Annual_Prec, Prec_Seasonality, solar_radiation_min
	1808	15244_63	A	G										2309	Annual_Prec
	1809	15249_42	G	A										2310	Annual_Mean_Temp, Isothermality, Max_Temp_Warmest_Month, Annual_Prec
	1810	15272_96	T	G										2312	Isothermality, Annual_Prec, Prec_Seasonality, solar_radiation_min
	1811	15276_13	T	G										2313	solar_radiation_max
	1812	15289_37	C	A										2314	Mean_Diurnal_Range, Prec_Driest_Month, Prec_Coldest_Quarter
	1813	15298_57	T	C										2315	Annual_Mean_Temp, Isothermality, Max_Temp_Warmest_Month, Annual_Prec, Prec_Seasonality, Prec_Coldest_Quarter
	1814	15299_110	C	T										2316	Max_Temp_Warmest_Month, solar_radiation_min
	1815	15302_7	G	A										2317	Prec_Coldest_Quarter, solar_radiation_min
	1816	15304_19	A	T										2320	Annual_Mean_Temp, Max_Temp_Warmest_Month
	1817	15318_18	C	T										2322	Annual_Mean_Temp, Mean_Diurnal_Range, Isothermality, Temp_Annual_Range, Annual_Prec, Prec_Driest_Month, Prec_Seasonality, Prec_Warmest_Quarter, Prec_Coldest_Quarter, solar_radiation_max, solar_radiation_min
	1818	15338_34	T	C										2323	Max_Temp_Warmest_Month, Annual_Prec, solar_radiation_min
	1819	15342_22	T	C										2324	Annual_Mean_Temp, Max_Temp_Warmest_Month
	1820	15358_27	T	C										2326	Temp_Annual_Range, solar_radiation_min
	1821	15362_65	G	C										2327	Annual_Prec
	1822	15365_13	G	A										2328	Isothermality, Annual_Prec
	1823	15382_29	C	T										2329	Isothermality, Temp_Annual_Range, Annual_Prec, Prec_Coldest_Quarter
	1824	15387_20	C	A										2331	Annual_Mean_Temp, Mean_Diurnal_Range, Isothermality, Max_Temp_Warmest_Month, Temp_Annual_Range, Prec_Driest_Month, Prec_Seasonality, Prec_Warmest_Quarter, Prec_Coldest_Quarter, solar_radiation_max, wind_speed_max
	1825	15388_37	G	A										2332	Annual_Mean_Temp, Isothermality, Annual_Prec
	1826	15393_50	A	G										2333	Annual_Mean_Temp, Mean_Diurnal_Range, Isothermality, Max_Temp_Warmest_Month, Temp_Annual_Range, Annual_Prec, Prec_Driest_Month, Prec_Seasonality, Prec_Warmest_Quarter, Prec_Coldest_Quarter, solar_radiation_max, solar_radiation_min
	1827	15400_34	C	T										2335	Prec_Seasonality, solar_radiation_max
	1828	15405_105	G	T										2336	Mean_Diurnal_Range, Max_Temp_Warmest_Month, Temp_Annual_Range, Annual_Prec, Prec_Driest_Month, Prec_Seasonality, solar_radiation_max, solar_radiation_min, wind_speed_max
	1829	15406_51	A	G										2337	Annual_Mean_Temp, Isothermality, Max_Temp_Warmest_Month, Annual_Prec, solar_radiation_min
	1830	15421_35	C	G										2338	Max_Temp_Warmest_Month
	1831	15433_8	A	T										2339	Isothermality, Max_Temp_Warmest_Month, Annual_Prec, solar_radiation_max, solar_radiation_min
	1832	15434_8	G	A										2340	Annual_Mean_Temp, Isothermality, Max_Temp_Warmest_Month, Annual_Prec, Prec_Seasonality, Prec_Warmest_Quarter, Prec_Coldest_Quarter, solar_radiation_max, solar_radiation_min
	1833	15439_79	C	T										2342	solar_radiation_max
	1834	15453_18	A	G										2343	Annual_Mean_Temp
	1835	15465_16	T	C										2344	Annual_Mean_Temp, Mean_Diurnal_Range, Isothermality, Temp_Annual_Range, Annual_Prec, Prec_Driest_Month, Prec_Seasonality, wind_speed_max
	1836	15477_29	A	G										2345	Isothermality, Annual_Prec
	1837	15478_35	G	A										2346	Max_Temp_Warmest_Month, Temp_Annual_Range, Annual_Prec, solar_radiation_max, solar_radiation_min, wind_speed_max
	1838	15481_12	A	C										2347	Annual_Mean_Temp, Mean_Diurnal_Range, Max_Temp_Warmest_Month, Temp_Annual_Range, Prec_Warmest_Quarter, solar_radiation_max
	1839	15490_94	G	A										2348	Annual_Mean_Temp, Mean_Diurnal_Range, Isothermality, Temp_Annual_Range, Annual_Prec, solar_radiation_max
	1840	15522_37	C	T										2350	Mean_Diurnal_Range, solar_radiation_max
	1841	15527_5	G	T										2352	Annual_Mean_Temp, Isothermality, Max_Temp_Warmest_Month, Prec_Warmest_Quarter, wind_speed_max
	1842	15535_39	T	C										2353	Isothermality, Annual_Prec, Prec_Coldest_Quarter, solar_radiation_max, wind_speed_max
	1843	15543_42	T	C										2354	Annual_Mean_Temp, Max_Temp_Warmest_Month
	1844	15569_80	G	T										2355	Annual_Prec
	1845	15575_12	A	G										2356	Annual_Mean_Temp, Isothermality, Max_Temp_Warmest_Month, Temp_Annual_Range, Annual_Prec, Prec_Coldest_Quarter, solar_radiation_max, solar_radiation_min
	1846	15580_45	T	C										2358	Isothermality, Max_Temp_Warmest_Month, solar_radiation_min
	1847	15591_21	C	T										2359	Annual_Prec, Prec_Coldest_Quarter
	1848	15598_30	T	G										2360	Annual_Mean_Temp, Mean_Diurnal_Range, Temp_Annual_Range, Prec_Driest_Month, Prec_Coldest_Quarter, solar_radiation_max, solar_radiation_min, wind_speed_max
	1849	15613_41	G	T										2361	Annual_Prec
	1850	15615_91	A	G										2363	Mean_Diurnal_Range, Temp_Annual_Range, Annual_Prec, solar_radiation_max
	1851	15654_61	G	A										2365	Isothermality
	1852	15655_56	C	A										2366	Annual_Mean_Temp, Isothermality, Temp_Annual_Range, Annual_Prec, solar_radiation_min
	1853	15664_13	T	C										2367	Isothermality, Annual_Prec, solar_radiation_max, solar_radiation_min, wind_speed_max
	1854	15666_33	A	C										2368	Annual_Mean_Temp, Max_Temp_Warmest_Month, Annual_Prec, Prec_Seasonality, Prec_Warmest_Quarter, wind_speed_max
	1855	15682_25	G	C										2369	Annual_Mean_Temp, Max_Temp_Warmest_Month, Annual_Prec, solar_radiation_min
	1856	15688_41	T	G										2371	Annual_Mean_Temp, Max_Temp_Warmest_Month, wind_speed_max
	1857	15691_35	G	A										2372	Annual_Mean_Temp, Isothermality, Temp_Annual_Range, Annual_Prec, Prec_Seasonality, Prec_Coldest_Quarter
	1858	15696_48	A	C										2373	Prec_Coldest_Quarter
	1859	15700_30	T	C										2374	Mean_Diurnal_Range, Annual_Prec, Prec_Driest_Month, Prec_Coldest_Quarter, solar_radiation_max, wind_speed_max
	1860	15702_16	A	G										2375	Max_Temp_Warmest_Month, Annual_Prec
	1861	15709_50	G	T										2376	Annual_Mean_Temp, Max_Temp_Warmest_Month, Annual_Prec, Prec_Seasonality
	1862	15727_48	C	G										2378	Max_Temp_Warmest_Month, Annual_Prec, solar_radiation_min
	1863	15736_9	G	T										2380	Mean_Diurnal_Range, Max_Temp_Warmest_Month, Prec_Driest_Month, Prec_Coldest_Quarter, solar_radiation_min
	1864	15738_31	A	G										2382	Prec_Driest_Month
	1865	15739_80	T	G										2383	Isothermality
	1866	15740_43	T	C										2384	Annual_Mean_Temp, Isothermality, Max_Temp_Warmest_Month, Annual_Prec, solar_radiation_max, solar_radiation_min
	1867	15746_11	T	C										2386	Isothermality, Annual_Prec
	1868	15750_16	C	T										2387	Annual_Prec, Prec_Coldest_Quarter
	1869	15762_19	C	A										2388	Isothermality, solar_radiation_max
	1870	15764_31	C	A										2389	Isothermality, Temp_Annual_Range, Annual_Prec
	1871	15765_41	G	A										2390	Isothermality, Annual_Prec, solar_radiation_max, solar_radiation_min
	1872	15779_34	C	T										2391	Annual_Mean_Temp, Mean_Diurnal_Range, Isothermality, Max_Temp_Warmest_Month, Temp_Annual_Range, Annual_Prec, Prec_Driest_Month, Prec_Seasonality, Prec_Warmest_Quarter, solar_radiation_max, wind_speed_max
	1873	15787_14	G	A										2393	Isothermality, Annual_Prec
	1874	15790_57	T	G										2394	Max_Temp_Warmest_Month, wind_speed_max
	1875	15793_26	G	T										2395	Annual_Mean_Temp, Isothermality, Max_Temp_Warmest_Month, Temp_Annual_Range, solar_radiation_max, solar_radiation_min
	1876	15803_8	C	G										2396	Isothermality
	1877	15804_43	C	T										2397	Annual_Mean_Temp, Isothermality, Temp_Annual_Range, Prec_Coldest_Quarter, solar_radiation_max, solar_radiation_min
	1878	15810_21	C	T										2399	Isothermality, Max_Temp_Warmest_Month, Annual_Prec
	1879	15826_47	C	A										2400	Isothermality, Temp_Annual_Range
	1880	15870_29	C	T										2401	Max_Temp_Warmest_Month, Annual_Prec, solar_radiation_min
	1881	15888_36	C	T										2403	Mean_Diurnal_Range, Max_Temp_Warmest_Month
	1882	15890_70	T	A										2405	Annual_Prec
	1883	15895_30	G	T										2406	Isothermality, Temp_Annual_Range, Annual_Prec, Prec_Coldest_Quarter
	1884	15897_35	C	A										2407	Prec_Coldest_Quarter, solar_radiation_min
	1885	15899_45	T	C										2408	Annual_Mean_Temp, Isothermality, Max_Temp_Warmest_Month, Temp_Annual_Range, Prec_Seasonality, Prec_Warmest_Quarter, Prec_Coldest_Quarter, solar_radiation_max
	1886	15901_67	C	A										2410	Annual_Mean_Temp, Isothermality, Temp_Annual_Range, Annual_Prec, solar_radiation_max, solar_radiation_min
	1887	15904_18	T	G										2411	Mean_Diurnal_Range, Temp_Annual_Range, solar_radiation_max, solar_radiation_min, wind_speed_max
	1888	15908_96	C	A										2412	Annual_Mean_Temp, Mean_Diurnal_Range, Max_Temp_Warmest_Month, Prec_Driest_Month, Prec_Seasonality
	1889	15919_67	T	A										2413	Max_Temp_Warmest_Month, wind_speed_max
	1890	15922_15	A	T										2414	Annual_Mean_Temp, Isothermality, Temp_Annual_Range, Annual_Prec, Prec_Coldest_Quarter, solar_radiation_max, solar_radiation_min
	1891	15953_5	A	T										2415	Annual_Prec
	1892	15955_44	T	C										2417	Isothermality, Annual_Prec, solar_radiation_min
	1893	15960_27	A	T										2418	Mean_Diurnal_Range, Max_Temp_Warmest_Month, Temp_Annual_Range, Annual_Prec, Prec_Driest_Month, Prec_Seasonality, Prec_Coldest_Quarter
	1894	15977_6	C	T										2420	Annual_Prec
	1895	15990_48	C	T										2422	Isothermality, Prec_Seasonality
	1896	16001_23	G	A										2424	Isothermality, Annual_Prec
	1897	16003_15	C	T										2425	solar_radiation_min
	1898	16006_12	C	T										2426	Annual_Mean_Temp, Mean_Diurnal_Range, Isothermality, Max_Temp_Warmest_Month, Temp_Annual_Range, Prec_Driest_Month, solar_radiation_min, wind_speed_max
	1899	16007_23	G	T										2427	Isothermality
	1900	16023_78	T	G										2429	Annual_Mean_Temp, Isothermality, Max_Temp_Warmest_Month, Prec_Warmest_Quarter, wind_speed_max
	1901	16031_76	T	G										2430	Annual_Mean_Temp, Max_Temp_Warmest_Month, Prec_Coldest_Quarter
	1902	16038_81	A	G										2431	solar_radiation_max
	1903	16056_50	C	T										2432	Isothermality, Annual_Prec, Prec_Coldest_Quarter
	1904	16057_34	A	G										2433	Annual_Mean_Temp, Isothermality, Max_Temp_Warmest_Month, Temp_Annual_Range, Annual_Prec, Prec_Seasonality, Prec_Warmest_Quarter, solar_radiation_max, solar_radiation_min
	1905	16058_67	G	T										2434	Max_Temp_Warmest_Month, Annual_Prec
	1906	16061_67	C	G										2435	Annual_Prec
	1907	16062_24	C	A										2436	Isothermality, Annual_Prec, solar_radiation_min
	1908	16065_34	T	C										2437	Annual_Mean_Temp, Mean_Diurnal_Range, Isothermality, Max_Temp_Warmest_Month, Temp_Annual_Range, Annual_Prec, Prec_Driest_Month, Prec_Warmest_Quarter, Prec_Coldest_Quarter, solar_radiation_max
	1909	16084_65	C	T										2438	Isothermality, Annual_Prec, Prec_Coldest_Quarter
	1910	16089_12	T	C										2439	Isothermality, Annual_Prec
	1911	16091_37	C	T										2440	Isothermality, Annual_Prec, solar_radiation_min
	1912	16092_31	C	G										2441	Annual_Mean_Temp, Isothermality, Max_Temp_Warmest_Month, Annual_Prec
	1913	16101_16	T	G										2442	Annual_Mean_Temp, Isothermality, Temp_Annual_Range, Annual_Prec
	1914	16114_27	C	T										2444	Isothermality, Annual_Prec
	1915	16119_43	A	G										2446	Isothermality
	1916	16122_14	G	T										2448	Isothermality
	1917	16131_9	C	A										2449	Annual_Prec, solar_radiation_max, solar_radiation_min
	1918	16148_18	T	C										2450	Annual_Mean_Temp, Mean_Diurnal_Range, Max_Temp_Warmest_Month, Temp_Annual_Range, Prec_Seasonality, solar_radiation_max, solar_radiation_min, wind_speed_max
	1919	16150_36	G	A										2451	Annual_Mean_Temp, Isothermality, Annual_Prec
	1920	16168_31	A	G										2452	Mean_Diurnal_Range, Isothermality, Max_Temp_Warmest_Month
	1921	16176_15	T	A										2453	Temp_Annual_Range
	1922	16191_47	C	T										2454	Annual_Mean_Temp, Isothermality, Max_Temp_Warmest_Month, Temp_Annual_Range, Prec_Driest_Month, Prec_Warmest_Quarter, Prec_Coldest_Quarter, wind_speed_max
	1923	16198_58	G	A										2455	Annual_Mean_Temp, Isothermality, Max_Temp_Warmest_Month, Annual_Prec, solar_radiation_min
	1924	16204_93	T	C										2456	Annual_Prec
	1925	16209_61	T	C										2457	Isothermality, Annual_Prec, solar_radiation_min
	1926	16212_94	T	G										2464	Annual_Prec
	1927	16217_49	C	A										2465	Annual_Mean_Temp, Isothermality, Temp_Annual_Range, Annual_Prec, Prec_Coldest_Quarter, solar_radiation_max
	1928	16218_31	T	G										2466	Isothermality, Temp_Annual_Range, Annual_Prec, solar_radiation_max, solar_radiation_min
	1929	16221_35	G	A										2468	solar_radiation_max, solar_radiation_min, wind_speed_max
	1930	16226_33	C	T										2469	Isothermality, Annual_Prec
	1931	16234_40	T	C										2471	Isothermality, Annual_Prec
	1932	16248_57	C	A										2473	Annual_Mean_Temp, Isothermality, Max_Temp_Warmest_Month
	1933	16252_129	C	T										2474	Annual_Mean_Temp, Isothermality, Max_Temp_Warmest_Month
	1934	16254_23	T	C										2475	Annual_Mean_Temp, Max_Temp_Warmest_Month, Prec_Coldest_Quarter, solar_radiation_min
	1935	16274_22	C	T										2477	Annual_Mean_Temp, Mean_Diurnal_Range, Isothermality, Max_Temp_Warmest_Month, Temp_Annual_Range, Annual_Prec, Prec_Seasonality, Prec_Warmest_Quarter, Prec_Coldest_Quarter
	1936	16284_62	T	C										2478	Isothermality, Temp_Annual_Range, Annual_Prec, solar_radiation_max, solar_radiation_min, wind_speed_max
	1937	16296_67	A	C										2481	Isothermality, Temp_Annual_Range, Prec_Seasonality, Prec_Coldest_Quarter
	1938	16298_50	G	A										2482	Annual_Mean_Temp, Isothermality, Temp_Annual_Range, Annual_Prec, solar_radiation_max, solar_radiation_min
	1939	16299_29	A	T										2484	Annual_Mean_Temp, Max_Temp_Warmest_Month, Prec_Seasonality
	1940	16300_137	G	T										2485	Isothermality, Annual_Prec, Prec_Warmest_Quarter, Prec_Coldest_Quarter
	1941	16302_26	A	G										2486	Annual_Mean_Temp, Mean_Diurnal_Range, Isothermality, Temp_Annual_Range, Prec_Coldest_Quarter, solar_radiation_max
	1942	16316_9	G	A										2487	Isothermality, Prec_Coldest_Quarter
	1943	16332_22	C	T										2488	Annual_Mean_Temp, Isothermality, Max_Temp_Warmest_Month, Temp_Annual_Range, Prec_Driest_Month, Prec_Warmest_Quarter, Prec_Coldest_Quarter
	1944	16339_19	T	G										2490	Max_Temp_Warmest_Month
	1945	16342_39	A	T										2491	Annual_Mean_Temp, Isothermality, Max_Temp_Warmest_Month, Annual_Prec, solar_radiation_max, solar_radiation_min
	1946	16344_26	A	C										2493	Annual_Mean_Temp, Isothermality, Max_Temp_Warmest_Month, Annual_Prec, solar_radiation_min
	1947	16351_14	G	C										2494	Mean_Diurnal_Range, Temp_Annual_Range
	1948	16371_36	T	A										2495	Mean_Diurnal_Range, Annual_Prec, Prec_Coldest_Quarter
	1949	16383_74	C	T										2496	Mean_Diurnal_Range, Temp_Annual_Range, Prec_Coldest_Quarter, solar_radiation_max
	1950	16392_69	T	G										2497	Isothermality, Annual_Prec, Prec_Coldest_Quarter
	1951	16411_28	C	T										2498	Annual_Prec
	1952	16430_45	C	A										2499	Annual_Mean_Temp, Isothermality, Max_Temp_Warmest_Month, Annual_Prec, solar_radiation_min
	1953	16439_60	G	T										2500	Annual_Prec, solar_radiation_min
	1954	16442_10	C	G										2501	Isothermality
	1955	16447_48	T	A										2503	Annual_Mean_Temp, Mean_Diurnal_Range, Isothermality, Temp_Annual_Range, Annual_Prec, solar_radiation_max
	1956	16455_14	G	A										2504	Max_Temp_Warmest_Month, solar_radiation_min
	1957	16489_11	A	G										2506	Mean_Diurnal_Range, Max_Temp_Warmest_Month, Annual_Prec, Prec_Coldest_Quarter, solar_radiation_min
	1958	16503_15	A	G										2507	Isothermality, Prec_Driest_Month, Prec_Seasonality, solar_radiation_max, solar_radiation_min
	1959	16518_21	G	A										2510	Max_Temp_Warmest_Month
	1960	16524_69	T	C										2511	Isothermality, Annual_Prec, solar_radiation_max
	1961	16528_23	A	G										2512	Isothermality, Annual_Prec
	1962	16533_37	G	C										2513	Annual_Mean_Temp, Max_Temp_Warmest_Month
	1963	16548_35	G	A										2514	Annual_Mean_Temp, Mean_Diurnal_Range, Isothermality, Max_Temp_Warmest_Month, Annual_Prec, solar_radiation_min
	1964	16549_82	C	T										2515	Annual_Mean_Temp, Max_Temp_Warmest_Month, Prec_Warmest_Quarter, solar_radiation_max
	1965	16554_6	T	A										2520	Annual_Mean_Temp, Isothermality, Max_Temp_Warmest_Month
	1966	16568_25	T	C										2521	Annual_Mean_Temp, Mean_Diurnal_Range, Isothermality, Temp_Annual_Range, Prec_Driest_Month, Prec_Seasonality, Prec_Coldest_Quarter, solar_radiation_max, wind_speed_max
	1967	16574_28	T	C										2522	Annual_Prec, solar_radiation_max
	1968	16589_73	T	G										2523	Annual_Mean_Temp, Isothermality, Max_Temp_Warmest_Month, Annual_Prec
	1969	16602_17	G	A										2524	Isothermality, Annual_Prec
	1970	16603_17	A	T										2525	Mean_Diurnal_Range
	1971	16607_106	G	A										2526	Max_Temp_Warmest_Month, Annual_Prec
	1972	16608_5	G	A										2527	Annual_Mean_Temp, Isothermality, Temp_Annual_Range, Annual_Prec, Prec_Seasonality, Prec_Warmest_Quarter, Prec_Coldest_Quarter, solar_radiation_max, solar_radiation_min
	1973	16609_26	A	C										2528	Annual_Mean_Temp, Max_Temp_Warmest_Month, Prec_Seasonality
	1974	16612_23	G	C										2530	Annual_Prec
	1975	16619_23	G	T										2532	Isothermality, Annual_Prec, Prec_Seasonality
	1976	16631_97	A	C										2533	Annual_Mean_Temp, Max_Temp_Warmest_Month
	1977	16649_19	G	A										2534	Isothermality, Annual_Prec, solar_radiation_min
	1978	16657_18	T	A										2536	Annual_Mean_Temp, Max_Temp_Warmest_Month, Prec_Seasonality, solar_radiation_max
	1979	16663_6	C	T										2537	Isothermality, Annual_Prec, Prec_Coldest_Quarter
	1980	16675_47	A	G										2538	Mean_Diurnal_Range, Temp_Annual_Range, Prec_Driest_Month, Prec_Warmest_Quarter, Prec_Coldest_Quarter, solar_radiation_max
	1981	16681_48	T	A										2539	Annual_Mean_Temp, Isothermality, Annual_Prec, solar_radiation_min
	1982	16702_37	G	C										2541	Prec_Coldest_Quarter
	1983	16715_13	G	C										2542	Prec_Seasonality
	1984	16724_56	G	A										2543	Isothermality, Max_Temp_Warmest_Month
	1985	16738_9	T	G										2544	Isothermality, Max_Temp_Warmest_Month, Annual_Prec, Prec_Seasonality, solar_radiation_min
	1986	16741_48	C	A										2545	Annual_Prec
	1987	16743_23	A	C										2546	Annual_Mean_Temp, Mean_Diurnal_Range, Temp_Annual_Range
	1988	16751_20	T	C										2547	Annual_Mean_Temp, Isothermality, Max_Temp_Warmest_Month, Temp_Annual_Range, Annual_Prec, Prec_Coldest_Quarter, solar_radiation_max
	1989	16755_15	A	G										2548	Annual_Mean_Temp, Mean_Diurnal_Range, Isothermality, Temp_Annual_Range, Annual_Prec, Prec_Coldest_Quarter, solar_radiation_max, solar_radiation_min
	1990	16759_128	G	A										2549	Annual_Mean_Temp, Mean_Diurnal_Range, Max_Temp_Warmest_Month, Annual_Prec, Prec_Coldest_Quarter
	1991	16761_45	A	T										2550	Mean_Diurnal_Range, Isothermality, solar_radiation_max, solar_radiation_min, wind_speed_max
	1992	16762_57	C	G										2551	Annual_Mean_Temp, Mean_Diurnal_Range, Max_Temp_Warmest_Month, Prec_Driest_Month, solar_radiation_max, wind_speed_max
	1993	16763_38	A	T										2553	Prec_Driest_Month, Prec_Coldest_Quarter, solar_radiation_min
	1994	16780_84	T	C										2554	Annual_Mean_Temp, Mean_Diurnal_Range, Isothermality, Max_Temp_Warmest_Month, Temp_Annual_Range, Annual_Prec, Prec_Warmest_Quarter, Prec_Coldest_Quarter, solar_radiation_max, solar_radiation_min
	1995	16784_23	C	A										2555	Prec_Coldest_Quarter
	1996	16807_19	T	C										2556	Isothermality, Annual_Prec
	1997	16820_28	G	C										2557	Annual_Prec
[truncated: 1,272 more rows]
