# Supplementary material for: Genome-wide SNP analysis to assess the genetic population structure and diversity of Acrocomia species
Source: PLoS One. 2021 Jul 20;16(7):e0241025. doi: 10.1371/journal.pone.0241025 (PMC8291712; doi:10.1371/journal.pone.0241025)
Supplement: S3 Table — (XLSX) [file pone.0241025.s006.xlsx]

## Sheet: Planilha1
	Estimated contemporany effective population size (Ne) for the cluster identifies by Bayesian analysis.
	Population	Samp Size	Ne	IC 95%		Jackknife CI
	A. aculeata	106	1.6	1.6	1.6	1.4	1.8
	A. totai	43	21.9	21.6	22.2	16.2	30.6
	A. intumescens	11	0.6	0.6	0.6	0.4	0.8
	A. média	5	Infinite	5.9	Infinite	0.8	Infinite
	A. crispa	5	0.6	0.6	0.7	0.3	1.7
	A. hassleri	1	Infinite	Infinite	Infinite	Infinite	Infinite
	A.glaucescens	1	Infinite	Infinite	Infinite	Infinite	Infinite
