# Supplementary material for: Genome-wide SNP analysis to assess the genetic population structure and diversity of Acrocomia species
Source: PLoS One. 2021 Jul 20;16(7):e0241025. doi: 10.1371/journal.pone.0241025 (PMC8291712; doi:10.1371/journal.pone.0241025)
Supplement: S1 File — (VCF) [file pone.0241025.s007.vcf]

##fileformat=VCFv4.2
##fileDate=20180608
##source="Stacks v1.42"
##INFO=<ID=NS,Number=1,Type=Integer,Description="Number of Samples With Data">
##INFO=<ID=AF,Number=.,Type=Float,Description="Allele Frequency">
##FORMAT=<ID=GT,Number=1,Type=String,Description="Genotype">
##FORMAT=<ID=DP,Number=1,Type=Integer,Description="Read Depth">
##FORMAT=<ID=AD,Number=1,Type=Integer,Description="Allele Depth">
##FORMAT=<ID=GL,Number=.,Type=Float,Description="Genotype Likelihood">
#CHROM	POS	ID	REF	ALT	QUAL	FILTER	INFO	FORMAT	TOB_04	TOB_05	TOB_08	TOB_09	TOB_12	TOB_15	TOB_47	TOB_48	COA_24	COA_40	COA_41	COA_45	PON_37	CUB_03	CUB_06	CUB_10	CUB_20	CUB_22	ARG_25_3	ARG_25_5	ARG_25_6	ARG_25_8	ARG_25_9	ARG_26_5	CAS_02	CAS_03	CAS_20	CAS_21	CAS_22	CAS_34	CAS_35	VC_L1P1	VC_L1P3	VC_L2P1	VC_L2P3	VC_L3P1	VC_L3P2	VC_L4P2	CAN_1	GUA_CR1_1	GUA_CR1_2	GUA_CR1_3	GUA_CR1_4	SJO_CR1_12	SJO_CR1_13	SJO_CR1_14	BEL_438	BEL_439	BEL_441	BEL_443	BR135_240	BR135_242	PER_228	PER_231	PER_232	EXU_325	REC_164	REC_170	FOR_273	FOR_275	BAT_246	BAT_260	BAT_261	BAT_263	BAT_266	PAL_175	PAL_177	PAL_179	PAL_180	PAL_182	CAC_93	CAC_94	CAC_96	BAR_280	TRI_131	ACR_221	ACR_222	ACR_223	ACR_224	BSB_140	BSB_141	BSB_448	MON_349	MON_350	MON_353	IBI_01	IBI_02	IBI_08	IBI_10	LUZ_18	LUZ_22	LUZ_27	LUZ_29	LUZ_33	PMI_09A	PMI_09M	PMI_10A	PMI_10M	CGR_01	CGR_02	CGR_03	CGR_04	COR_02	COR_03	COR_04	COR_05	COR_06	COR_07	DOU_02	DOU_04	DOU_05	DOU_06	DOU_07	PMU_213	PMU_214	PMU_215	PMU_216	ITA_RJ_50	ITA_RJ_51	ITA_RJ_53	ITA_RJ_54	GUA_RJ_315	GUA_RJ_316	GUA_RJ_317	RIF_01	RIF_02	RIF_03	RIF_04	RIF_05	CAS_SP_425	CAS_SP_426	CAS_SP_427	BRO_01	BRO_02	BRO_03	BRO_04	BRO_05	FUS_01	FUS_02	FUS_03	FUS_04	FUS_05	BRA_11	BRA_13	BRA_14	BRA_15	XAM_94	XAM_95	XAM_97	XAM_98	Ahas102	Agla105	Aint21	CHI_01	CHI_03	CHI_04	CHI_06	TUX_03	TUX_04	TUX_06	TUX_09	SJP_01	SJP_02	SJP_03	PAR_07	PAR_08	PAR_09	PAR_10	PAR_13	PAR_14	PAR_15	PAR_16
un	3087	23_5	T	C	.	PASS	NS=151;AF=0.050	GT:DP:AD:GL	0/0:5:5,0:-6.931,.,.	0/0:19:19,0:-26.34,.,.	./.:0:.,.:.,.,.	0/0:15:15,0:-20.794,.,.	0/0:29:29,0:-40.203,.,.	0/0:33:33,0:-45.748,.,.	0/0:17:17,0:-23.567,.,.	0/0:30:30,0:-41.589,.,.	0/0:19:19,0:-26.34,.,.	0/0:8:8,0:-11.09,.,.	0/0:12:12,0:-16.636,.,.	./.:0:.,.:.,.,.	0/0:14:14,0:-19.408,.,.	./.:0:.,.:.,.,.	./.:0:.,.:.,.,.	./.:0:.,.:.,.,.	./.:0:.,.:.,.,.	./.:0:.,.:.,.,.	0/1:44:24,20:.,43.58,.	0/0:38:38,0:-52.679,.,.	0/1:28:15,13:.,28.42,.	0/1:21:12,9:.,19.34,.	0/0:32:32,0:-44.361,.,.	0/0:36:36,0:-49.907,.,.	0/0:14:14,0:-19.408,.,.	0/0:21:21,0:-29.112,.,.	0/0:26:26,0:-36.044,.,.	0/0:22:22,0:-30.498,.,.	0/0:24:24,0:-33.271,.,.	0/0:4:4,0:-5.545,.,.	0/0:33:33,0:-45.748,.,.	0/0:16:16,0:-22.181,.,.	0/0:25:25,0:-34.657,.,.	0/0:17:17,0:-23.567,.,.	0/0:3:3,0:-4.159,.,.	0/0:31:31,0:-42.975,.,.	0/0:22:22,0:-30.498,.,.	0/0:6:6,0:-8.318,.,.	./.:0:.,.:.,.,.	0/0:12:12,0:-16.636,.,.	0/0:12:12,0:-16.636,.,.	./.:0:.,.:.,.,.	0/0:7:7,0:-9.704,.,.	0/0:4:4,0:-5.545,.,.	0/0:5:5,0:-6.931,.,.	0/0:8:8,0:-11.09,.,.	0/0:21:21,0:-29.112,.,.	0/0:28:28,0:-38.816,.,.	0/0:19:19,0:-26.34,.,.	0/0:30:30,0:-41.589,.,.	./.:0:.,.:.,.,.	./.:0:.,.:.,.,.	0/0:13:13,0:-18.022,.,.	0/0:4:4,0:-5.545,.,.	0/0:6:6,0:-8.318,.,.	0/0:14:14,0:-19.408,.,.	0/0:30:30,0:-41.589,.,.	0/0:8:8,0:-11.09,.,.	./.:0:.,.:.,.,.	./.:0:.,.:.,.,.	0/0:11:11,0:-15.249,.,.	0/0:9:9,0:-12.477,.,.	0/0:13:13,0:-18.022,.,.	0/0:23:23,0:-31.885,.,.	0/0:16:16,0:-22.181,.,.	0/0:10:10,0:-13.863,.,.	0/0:22:22,0:-30.498,.,.	0/0:21:21,0:-29.112,.,.	./.:0:.,.:.,.,.	0/0:20:20,0:-27.726,.,.	0/0:11:11,0:-15.249,.,.	0/0:28:28,0:-38.816,.,.	0/0:12:12,0:-16.636,.,.	0/0:12:12,0:-16.636,.,.	0/0:8:8,0:-11.09,.,.	0/0:14:14,0:-19.408,.,.	0/0:12:12,0:-16.636,.,.	0/0:11:11,0:-15.249,.,.	0/0:5:5,0:-6.931,.,.	0/0:3:3,0:-4.159,.,.	0/0:10:10,0:-13.863,.,.	0/0:9:9,0:-12.477,.,.	./.:0:.,.:.,.,.	./.:0:.,.:.,.,.	./.:0:.,.:.,.,.	0/0:13:13,0:-18.022,.,.	0/0:16:16,0:-22.181,.,.	0/0:40:40,0:-55.452,.,.	0/0:19:19,0:-26.34,.,.	0/0:14:14,0:-19.408,.,.	0/0:6:6,0:-8.318,.,.	0/0:17:17,0:-23.567,.,.	0/0:18:18,0:-24.953,.,.	0/0:20:20,0:-27.726,.,.	0/0:13:13,0:-18.022,.,.	0/0:19:19,0:-26.34,.,.	0/0:21:21,0:-29.112,.,.	0/0:20:20,0:-27.726,.,.	0/0:15:15,0:-20.794,.,.	./.:9:.,.:.,.,.	0/0:12:12,0:-16.636,.,.	0/0:15:15,0:-20.794,.,.	0/0:8:8,0:-11.09,.,.	0/0:15:15,0:-20.794,.,.	0/0:16:16,0:-22.181,.,.	0/0:12:12,0:-16.636,.,.	0/0:16:16,0:-22.181,.,.	0/0:17:17,0:-23.567,.,.	0/0:26:26,0:-36.044,.,.	0/0:7:7,0:-9.704,.,.	0/0:14:14,0:-19.408,.,.	0/1:15:11,4:.,5.39,.	0/0:15:15,0:-20.794,.,.	0/0:14:14,0:-19.408,.,.	0/0:7:7,0:-9.704,.,.	./.:0:.,.:.,.,.	1/1:4:0,4:.,.,-5.545	0/0:4:4,0:-5.545,.,.	0/0:11:11,0:-15.249,.,.	0/0:6:6,0:-8.318,.,.	0/0:18:18,0:-24.953,.,.	0/0:8:8,0:-11.09,.,.	0/0:10:10,0:-13.863,.,.	0/0:14:14,0:-19.408,.,.	0/0:18:18,0:-24.953,.,.	0/0:16:16,0:-22.181,.,.	0/0:12:12,0:-16.636,.,.	0/0:23:23,0:-31.885,.,.	./.:0:.,.:.,.,.	0/0:7:7,0:-9.704,.,.	0/0:4:4,0:-5.545,.,.	0/0:8:8,0:-11.09,.,.	0/0:14:14,0:-19.408,.,.	0/0:9:9,0:-12.477,.,.	0/0:18:18,0:-24.953,.,.	0/0:11:11,0:-15.249,.,.	0/0:24:24,0:-33.271,.,.	1/1:10:0,10:.,.,-13.863	0/0:11:11,0:-15.249,.,.	0/0:13:13,0:-18.022,.,.	0/0:9:9,0:-12.477,.,.	./.:6:.,.:.,.,.	0/0:14:14,0:-19.408,.,.	0/0:27:27,0:-37.43,.,.	0/0:13:13,0:-18.022,.,.	0/0:5:5,0:-6.931,.,.	0/0:11:11,0:-15.249,.,.	0/0:9:9,0:-12.477,.,.	0/0:12:12,0:-16.636,.,.	0/0:8:8,0:-11.09,.,.	0/0:11:11,0:-15.249,.,.	0/0:14:14,0:-19.408,.,.	0/0:14:14,0:-19.408,.,.	0/0:7:7,0:-9.704,.,.	0/0:7:7,0:-9.704,.,.	0/0:7:7,0:-9.704,.,.	0/0:6:6,0:-8.318,.,.	0/0:7:7,0:-9.704,.,.	./.:0:.,.:.,.,.	0/0:3:3,0:-4.159,.,.	0/0:5:5,0:-6.931,.,.	0/0:32:32,0:-44.361,.,.	0/0:16:16,0:-22.181,.,.	0/0:15:15,0:-20.794,.,.	1/1:11:0,11:.,.,-6.35	0/0:13:13,0:-18.022,.,.	0/0:18:18,0:-24.953,.,.	0/1:9:4,5:.,8.68,.	0/1:15:11,4:.,5.39,.	0/0:11:11,0:-15.249,.,.	0/1:10:7,3:.,4.95,.	1/1:10:0,10:.,.,-13.863
un	8142	59_20	G	A	.	PASS	NS=123;AF=0.033	GT:DP:AD:GL	0/0:3:3,0:-4.159,.,.	0/0:23:23,0:-31.885,.,.	./.:0:.,.:.,.,.	./.:0:.,.:.,.,.	0/0:9:9,0:-4,.,.	0/0:18:18,0:-24.953,.,.	0/0:3:3,0:-4.159,.,.	0/0:13:13,0:-18.022,.,.	./.:0:.,.:.,.,.	./.:0:.,.:.,.,.	./.:0:.,.:.,.,.	./.:0:.,.:.,.,.	./.:0:.,.:.,.,.	1/1:10:0,10:.,.,-13.863	./.:0:.,.:.,.,.	1/1:7:0,7:.,.,-9.704	1/1:7:0,7:.,.,-9.704	1/1:13:0,13:.,.,-18.022	0/0:30:30,0:-41.589,.,.	0/0:29:29,0:-40.203,.,.	0/0:27:27,0:-37.43,.,.	0/0:29:29,0:-40.203,.,.	0/0:19:19,0:-26.34,.,.	0/0:22:22,0:-30.498,.,.	0/0:14:14,0:-19.408,.,.	0/0:24:24,0:-33.271,.,.	0/0:15:15,0:-20.794,.,.	0/0:14:14,0:-19.408,.,.	0/0:18:18,0:-24.953,.,.	./.:0:.,.:.,.,.	0/0:36:36,0:-49.907,.,.	./.:0:.,.:.,.,.	./.:0:.,.:.,.,.	./.:0:.,.:.,.,.	./.:0:.,.:.,.,.	./.:0:.,.:.,.,.	./.:0:.,.:.,.,.	./.:0:.,.:.,.,.	./.:0:.,.:.,.,.	./.:0:.,.:.,.,.	./.:0:.,.:.,.,.	./.:0:.,.:.,.,.	./.:0:.,.:.,.,.	./.:0:.,.:.,.,.	./.:0:.,.:.,.,.	./.:0:.,.:.,.,.	0/0:20:20,0:-27.726,.,.	0/0:20:20,0:-27.726,.,.	0/0:13:13,0:-18.022,.,.	0/0:23:23,0:-31.885,.,.	./.:0:.,.:.,.,.	./.:0:.,.:.,.,.	./.:0:.,.:.,.,.	./.:0:.,.:.,.,.	./.:0:.,.:.,.,.	0/0:6:6,0:-8.318,.,.	0/0:30:30,0:-41.589,.,.	0/0:4:4,0:-5.545,.,.	0/0:4:4,0:-5.545,.,.	0/0:8:8,0:-11.09,.,.	0/0:14:14,0:-19.408,.,.	0/0:15:15,0:-20.794,.,.	0/0:5:5,0:-6.931,.,.	0/0:23:23,0:-31.885,.,.	0/0:20:20,0:-27.726,.,.	0/0:20:20,0:-27.726,.,.	0/0:14:14,0:-19.408,.,.	0/0:16:16,0:-22.181,.,.	0/0:5:5,0:-6.931,.,.	0/0:8:8,0:-11.09,.,.	0/0:15:15,0:-20.794,.,.	0/0:27:27,0:-37.43,.,.	0/0:6:6,0:-8.318,.,.	0/0:9:9,0:-12.477,.,.	./.:0:.,.:.,.,.	./.:0:.,.:.,.,.	./.:0:.,.:.,.,.	./.:0:.,.:.,.,.	./.:0:.,.:.,.,.	./.:0:.,.:.,.,.	./.:0:.,.:.,.,.	./.:0:.,.:.,.,.	./.:0:.,.:.,.,.	./.:0:.,.:.,.,.	./.:0:.,.:.,.,.	0/0:6:6,0:-8.318,.,.	0/0:16:16,0:-22.181,.,.	0/0:10:10,0:-13.863,.,.	0/0:13:13,0:-18.022,.,.	0/0:14:14,0:-19.408,.,.	0/0:9:9,0:-12.477,.,.	0/0:8:8,0:-11.09,.,.	0/0:14:14,0:-19.408,.,.	0/0:18:18,0:-24.953,.,.	0/0:4:4,0:-5.545,.,.	0/0:13:13,0:-18.022,.,.	0/0:11:11,0:-15.249,.,.	0/0:16:16,0:-22.181,.,.	0/0:11:11,0:-15.249,.,.	0/0:17:17,0:-23.567,.,.	0/0:10:10,0:-13.863,.,.	0/0:13:13,0:-18.022,.,.	0/0:8:8,0:-11.09,.,.	0/0:16:16,0:-22.181,.,.	0/0:18:18,0:-24.953,.,.	0/0:16:16,0:-22.181,.,.	0/0:17:17,0:-23.567,.,.	0/0:20:20,0:-27.726,.,.	0/0:30:30,0:-41.589,.,.	0/0:15:15,0:-20.794,.,.	0/0:14:14,0:-19.408,.,.	0/0:9:9,0:-12.477,.,.	0/0:7:7,0:-9.704,.,.	0/0:12:12,0:-16.636,.,.	0/0:11:11,0:-15.249,.,.	0/0:9:9,0:-12.477,.,.	0/0:7:7,0:-9.704,.,.	./.:0:.,.:.,.,.	0/0:10:10,0:-13.863,.,.	0/0:8:8,0:-11.09,.,.	0/0:6:6,0:-8.318,.,.	0/0:6:6,0:-8.318,.,.	0/0:6:6,0:-8.318,.,.	0/0:11:11,0:-6.35,.,.	0/0:15:15,0:-20.794,.,.	0/0:14:14,0:-19.408,.,.	0/0:13:13,0:-18.022,.,.	0/0:14:14,0:-19.408,.,.	./.:0:.,.:.,.,.	0/0:6:6,0:-8.318,.,.	0/0:3:3,0:-4.159,.,.	0/0:8:8,0:-11.09,.,.	0/0:14:14,0:-19.408,.,.	0/0:13:13,0:-18.022,.,.	0/0:14:14,0:-19.408,.,.	0/0:9:9,0:-12.477,.,.	0/0:10:10,0:-13.863,.,.	0/0:10:10,0:-13.863,.,.	0/0:14:14,0:-19.408,.,.	0/0:10:10,0:-13.863,.,.	0/0:8:8,0:-11.09,.,.	0/0:16:16,0:-22.181,.,.	0/0:22:22,0:-30.498,.,.	0/0:14:14,0:-19.408,.,.	0/0:4:4,0:-5.545,.,.	./.:0:.,.:.,.,.	0/0:13:13,0:-18.022,.,.	0/0:9:9,0:-12.477,.,.	0/0:11:11,0:-15.249,.,.	0/0:9:9,0:-12.477,.,.	0/0:24:24,0:-33.271,.,.	0/0:14:14,0:-19.408,.,.	./.:0:.,.:.,.,.	0/0:3:3,0:-4.159,.,.	0/0:3:3,0:-4.159,.,.	0/0:7:7,0:-9.704,.,.	./.:0:.,.:.,.,.	./.:0:.,.:.,.,.	./.:0:.,.:.,.,.	./.:0:.,.:.,.,.	./.:0:.,.:.,.,.	0/0:26:26,0:-36.044,.,.	0/0:6:6,0:-8.318,.,.	0/0:5:5,0:-6.931,.,.	0/0:8:8,0:-11.09,.,.	0/0:4:4,0:-5.545,.,.	0/0:13:13,0:-18.022,.,.	0/0:7:7,0:-9.704,.,.	0/0:5:5,0:-6.931,.,.	./.:7:.,.:.,.,.	0/0:6:6,0:-8.318,.,.	0/0:3:3,0:-4.159,.,.
un	18232	131_30	A	T	.	PASS	NS=145;AF=0.010	GT:DP:AD:GL	0/0:10:10,0:-13.863,.,.	0/0:14:14,0:-19.408,.,.	0/0:15:15,0:-20.794,.,.	0/0:10:10,0:-20.794,.,.	0/0:14:14,0:-19.408,.,.	0/0:11:11,0:-15.249,.,.	0/0:12:12,0:-20.794,.,.	0/0:11:11,0:-15.249,.,.	0/0:14:14,0:-19.408,.,.	0/0:20:20,0:-27.726,.,.	0/0:14:14,0:-19.408,.,.	0/0:4:4,0:-5.545,.,.	0/0:11:11,0:-15.249,.,.	0/0:13:13,0:-18.022,.,.	0/0:16:16,0:-22.181,.,.	0/0:14:14,0:-19.408,.,.	0/0:26:26,0:-36.044,.,.	0/0:37:37,0:-51.293,.,.	0/0:11:11,0:-15.249,.,.	0/1:16:7,9:.,15.13,.	0/0:23:23,0:-31.885,.,.	0/0:16:16,0:-22.181,.,.	0/0:8:8,0:-11.09,.,.	0/0:13:13,0:-18.022,.,.	0/0:14:14,0:-19.408,.,.	0/0:20:20,0:-27.726,.,.	0/0:18:18,0:-24.953,.,.	0/0:18:18,0:-24.953,.,.	0/0:19:19,0:-26.34,.,.	0/0:15:15,0:-20.794,.,.	0/0:39:39,0:-52.679,.,.	0/0:7:7,0:-9.704,.,.	0/0:13:13,0:-18.022,.,.	0/0:6:6,0:-8.318,.,.	0/0:4:4,0:-5.545,.,.	0/0:10:10,0:-13.863,.,.	0/0:7:7,0:-9.704,.,.	0/0:6:6,0:-8.318,.,.	0/0:12:12,0:-16.636,.,.	0/0:16:16,0:-22.181,.,.	0/0:11:11,0:-15.249,.,.	0/0:7:7,0:-9.704,.,.	0/0:8:8,0:-11.09,.,.	./.:0:.,.:.,.,.	./.:0:.,.:.,.,.	./.:0:.,.:.,.,.	0/0:11:11,0:-15.249,.,.	0/0:7:7,0:-9.704,.,.	0/0:17:17,0:-23.567,.,.	0/0:9:9,0:-12.477,.,.	0/0:17:17,0:-23.567,.,.	0/0:6:6,0:-8.318,.,.	./.:0:.,.:.,.,.	./.:0:.,.:.,.,.	./.:0:.,.:.,.,.	0/0:12:12,0:-16.636,.,.	0/0:13:13,0:-18.022,.,.	0/0:4:4,0:-5.545,.,.	0/0:15:15,0:-20.794,.,.	0/0:22:22,0:-30.498,.,.	0/0:14:14,0:-19.408,.,.	0/0:21:21,0:-29.112,.,.	0/0:18:18,0:-24.953,.,.	0/0:38:38,0:-52.679,.,.	0/0:28:28,0:-38.816,.,.	0/0:9:9,0:-12.477,.,.	0/0:19:19,0:-26.34,.,.	0/0:11:11,0:-15.249,.,.	./.:0:.,.:.,.,.	0/0:7:7,0:-9.704,.,.	0/0:23:23,0:-31.885,.,.	0/0:13:13,0:-18.022,.,.	0/0:4:4,0:-5.545,.,.	0/0:16:16,0:-22.181,.,.	0/0:22:22,0:-30.498,.,.	0/0:9:9,0:-12.477,.,.	0/0:12:12,0:-16.636,.,.	0/0:14:14,0:-19.408,.,.	0/0:7:7,0:-9.704,.,.	./.:0:.,.:.,.,.	./.:0:.,.:.,.,.	./.:0:.,.:.,.,.	0/0:15:15,0:-20.794,.,.	0/0:5:5,0:-6.931,.,.	0/0:18:18,0:-24.953,.,.	0/0:7:7,0:-9.704,.,.	0/0:11:11,0:-15.249,.,.	0/0:25:25,0:-34.657,.,.	0/0:23:23,0:-31.885,.,.	0/0:6:6,0:-8.318,.,.	0/0:9:9,0:-12.477,.,.	0/0:8:8,0:-11.09,.,.	0/0:15:15,0:-20.794,.,.	0/0:16:16,0:-22.181,.,.	0/0:9:9,0:-12.477,.,.	0/0:12:12,0:-16.636,.,.	0/0:8:8,0:-11.09,.,.	0/0:9:9,0:-12.477,.,.	0/0:3:3,0:-4.159,.,.	0/0:14:14,0:-19.408,.,.	0/0:5:5,0:-6.931,.,.	0/0:10:10,0:-13.863,.,.	./.:0:.,.:.,.,.	0/0:6:6,0:-8.318,.,.	0/0:3:3,0:-4.159,.,.	0/0:13:13,0:-18.022,.,.	0/0:9:9,0:-12.477,.,.	0/0:15:15,0:-20.794,.,.	0/0:18:18,0:-24.953,.,.	./.:0:.,.:.,.,.	0/0:13:13,0:-18.022,.,.	0/0:16:16,0:-22.181,.,.	0/0:11:11,0:-15.249,.,.	0/0:4:4,0:-5.545,.,.	0/0:7:7,0:-9.704,.,.	0/0:5:5,0:-6.931,.,.	0/0:8:8,0:-11.09,.,.	0/0:5:5,0:-6.931,.,.	./.:0:.,.:.,.,.	0/0:5:5,0:-6.931,.,.	0/0:10:10,0:-13.863,.,.	0/0:6:6,0:-8.318,.,.	0/0:8:8,0:-11.09,.,.	0/0:6:6,0:-8.318,.,.	0/0:5:5,0:-6.931,.,.	0/0:3:3,0:-4.159,.,.	0/0:3:3,0:-4.159,.,.	0/0:14:14,0:-19.408,.,.	0/0:7:7,0:-9.704,.,.	./.:0:.,.:.,.,.	./.:0:.,.:.,.,.	./.:0:.,.:.,.,.	0/0:8:8,0:-11.09,.,.	0/0:8:8,0:-11.09,.,.	0/0:7:7,0:-9.704,.,.	0/0:15:15,0:-20.794,.,.	0/0:9:9,0:-12.477,.,.	0/0:9:9,0:-12.477,.,.	0/0:6:6,0:-8.318,.,.	0/0:7:7,0:-9.704,.,.	0/0:11:11,0:-15.249,.,.	0/0:8:8,0:-11.09,.,.	0/0:10:10,0:-13.863,.,.	./.:0:.,.:.,.,.	0/0:3:3,0:-4.159,.,.	0/0:10:10,0:-13.863,.,.	0/0:7:7,0:-9.704,.,.	./.:0:.,.:.,.,.	0/0:13:13,0:-18.022,.,.	0/0:11:11,0:-15.249,.,.	0/0:6:6,0:-8.318,.,.	0/0:5:5,0:-6.931,.,.	0/0:8:8,0:-11.09,.,.	./.:0:.,.:.,.,.	./.:0:.,.:.,.,.	./.:0:.,.:.,.,.	./.:0:.,.:.,.,.	./.:0:.,.:.,.,.	./.:0:.,.:.,.,.	./.:0:.,.:.,.,.	./.:0:.,.:.,.,.	0/0:21:21,0:-29.112,.,.	0/0:10:10,0:-13.863,.,.	0/0:11:11,0:-15.249,.,.	1/1:4:0,4:.,.,-5.545	0/0:6:6,0:-8.318,.,.	0/0:5:5,0:-6.931,.,.	./.:0:.,.:.,.,.	0/0:11:11,0:-15.249,.,.	./.:0:.,.:.,.,.	0/0:4:4,0:-5.545,.,.	0/0:8:8,0:-11.09,.,.
un	36734	263_52	C	T	.	PASS	NS=127;AF=0.079	GT:DP:AD:GL	0/0:3:3,0:-4.159,.,.	0/0:35:35,0:-48.52,.,.	0/0:3:3,0:-4.159,.,.	0/0:23:23,0:-31.885,.,.	0/0:42:42,0:-58.224,.,.	0/0:52:52,0:-72.087,.,.	0/0:19:19,0:-26.34,.,.	0/0:41:41,0:-56.838,.,.	0/0:16:16,0:-22.181,.,.	0/0:5:5,0:-6.931,.,.	0/0:23:23,0:-31.885,.,.	./.:0:.,.:.,.,.	0/0:21:21,0:-29.112,.,.	./.:0:.,.:.,.,.	./.:0:.,.:.,.,.	./.:0:.,.:.,.,.	./.:0:.,.:.,.,.	./.:0:.,.:.,.,.	0/1:50:27,23:.,50.22,.	0/0:49:49,0:-67.928,.,.	0/1:39:19,20:.,41.72,.	0/0:50:50,0:-69.315,.,.	0/0:39:39,0:-54.065,.,.	0/0:47:47,0:-65.156,.,.	0/0:13:13,0:-18.022,.,.	0/0:28:28,0:-38.816,.,.	0/0:34:34,0:-47.134,.,.	0/0:32:32,0:-44.361,.,.	0/0:18:18,0:-24.953,.,.	0/0:3:3,0:-4.159,.,.	0/0:29:29,0:-40.203,.,.	0/0:21:21,0:-29.112,.,.	0/0:33:33,0:-45.748,.,.	0/0:12:12,0:-16.636,.,.	0/0:4:4,0:-5.545,.,.	0/0:33:33,0:-45.748,.,.	0/0:19:19,0:-26.34,.,.	0/0:5:5,0:-6.931,.,.	./.:0:.,.:.,.,.	0/0:22:22,0:-30.498,.,.	0/0:11:11,0:-15.249,.,.	0/0:6:6,0:-8.318,.,.	0/0:11:11,0:-15.249,.,.	./.:0:.,.:.,.,.	./.:0:.,.:.,.,.	./.:0:.,.:.,.,.	0/0:10:10,0:-13.863,.,.	0/0:26:26,0:-36.044,.,.	0/0:17:17,0:-23.567,.,.	0/0:18:18,0:-24.953,.,.	./.:0:.,.:.,.,.	./.:0:.,.:.,.,.	./.:0:.,.:.,.,.	./.:0:.,.:.,.,.	./.:0:.,.:.,.,.	./.:0:.,.:.,.,.	./.:0:.,.:.,.,.	./.:0:.,.:.,.,.	./.:0:.,.:.,.,.	./.:0:.,.:.,.,.	./.:0:.,.:.,.,.	./.:0:.,.:.,.,.	./.:0:.,.:.,.,.	./.:0:.,.:.,.,.	./.:0:.,.:.,.,.	0/0:12:12,0:-16.636,.,.	0/0:7:7,0:-11.09,.,.	./.:0:.,.:.,.,.	0/0:4:4,0:-5.545,.,.	0/0:19:19,0:-26.34,.,.	0/0:12:12,0:-16.636,.,.	0/0:30:30,0:-41.589,.,.	0/0:13:13,0:-18.022,.,.	./.:0:.,.:.,.,.	./.:0:.,.:.,.,.	./.:0:.,.:.,.,.	./.:0:.,.:.,.,.	./.:0:.,.:.,.,.	./.:0:.,.:.,.,.	0/0:11:11,0:-15.249,.,.	0/0:16:16,0:-22.181,.,.	0/0:13:13,0:-18.022,.,.	./.:0:.,.:.,.,.	./.:0:.,.:.,.,.	./.:0:.,.:.,.,.	0/0:37:37,0:-51.293,.,.	0/0:35:35,0:-48.52,.,.	0/0:90:90,0:-124.766,.,.	0/1:48:20,28:.,44.86,.	0/0:22:22,0:-30.498,.,.	0/0:15:15,0:-20.794,.,.	0/0:27:27,0:-37.43,.,.	0/1:27:18,9:.,16.72,.	0/1:22:9,13:.,18.68,.	1/1:20:0,20:.,.,-27.726	1/1:24:0,24:.,.,-33.271	1/1:14:0,14:.,.,-10.006	1/1:22:0,22:.,.,-30.498	0/0:25:25,0:-34.657,.,.	0/1:12:8,4:.,7.43,.	0/0:17:17,0:-23.567,.,.	0/0:18:18,0:-24.953,.,.	0/0:13:13,0:-18.022,.,.	0/0:31:31,0:-42.975,.,.	0/0:20:20,0:-27.726,.,.	0/0:16:16,0:-22.181,.,.	0/0:23:23,0:-31.885,.,.	0/0:18:18,0:-24.953,.,.	0/0:33:33,0:-45.748,.,.	0/0:24:24,0:-33.271,.,.	0/0:22:22,0:-30.498,.,.	0/0:17:17,0:-23.567,.,.	0/0:20:20,0:-27.726,.,.	0/0:11:11,0:-6.35,.,.	0/0:7:7,0:-9.704,.,.	./.:0:.,.:.,.,.	0/0:7:7,0:-9.704,.,.	./.:0:.,.:.,.,.	0/1:12:8,4:.,7.43,.	0/0:11:11,0:-15.249,.,.	1/1:6:0,6:.,.,-8.318	./.:0:.,.:.,.,.	./.:0:.,.:.,.,.	./.:0:.,.:.,.,.	0/0:20:20,0:-27.726,.,.	0/1:16:7,9:.,15.13,.	0/0:11:11,0:-15.249,.,.	0/0:20:20,0:-27.726,.,.	./.:0:.,.:.,.,.	0/0:12:12,0:-16.636,.,.	0/0:4:4,0:-5.545,.,.	0/0:12:12,0:-16.636,.,.	0/0:20:20,0:-27.726,.,.	0/1:13:8,5:.,10.29,.	0/0:13:13,0:-18.022,.,.	0/0:11:11,0:-15.249,.,.	0/0:14:14,0:-10.006,.,.	0/0:20:20,0:-27.726,.,.	0/0:16:16,0:-22.181,.,.	0/0:14:14,0:-19.408,.,.	0/0:20:20,0:-27.726,.,.	0/0:27:27,0:-37.43,.,.	0/0:25:25,0:-34.657,.,.	0/0:16:16,0:-22.181,.,.	0/1:6:4,2:.,3.715,.	0/0:6:6,0:-8.318,.,.	./.:0:.,.:.,.,.	0/0:4:4,0:-5.545,.,.	0/0:13:13,0:-18.022,.,.	0/0:6:6,0:-8.318,.,.	0/0:14:14,0:-10.006,.,.	0/0:13:13,0:-18.022,.,.	0/0:8:8,0:-11.09,.,.	0/0:6:6,0:-8.318,.,.	0/0:7:7,0:-9.704,.,.	0/0:9:9,0:-12.477,.,.	0/0:6:6,0:-8.318,.,.	./.:0:.,.:.,.,.	./.:0:.,.:.,.,.	./.:0:.,.:.,.,.	./.:0:.,.:.,.,.	0/0:42:42,0:-58.224,.,.	0/0:10:10,0:-13.863,.,.	0/0:14:14,0:-19.408,.,.	0/0:19:19,0:-26.34,.,.	0/0:9:9,0:-12.477,.,.	0/0:12:12,0:-16.636,.,.	0/0:16:16,0:-22.181,.,.	0/0:13:13,0:-18.022,.,.	0/0:18:18,0:-24.953,.,.	0/0:11:11,0:-15.249,.,.	0/0:11:11,0:-15.249,.,.
un	38251	274_29	A	T	.	PASS	NS=117;AF=0.043	GT:DP:AD:GL	0/0:27:27,0:-37.43,.,.	0/0:19:19,0:-26.34,.,.	0/0:13:13,0:-18.022,.,.	0/0:24:24,0:-33.271,.,.	0/0:39:39,0:-54.065,.,.	0/0:61:61,0:-84.564,.,.	0/0:31:31,0:-42.975,.,.	0/0:48:48,0:-66.542,.,.	0/0:35:35,0:-48.52,.,.	0/0:14:14,0:-19.408,.,.	0/0:15:15,0:-20.794,.,.	0/0:9:9,0:-12.477,.,.	0/0:24:24,0:-33.271,.,.	./.:0:.,.:.,.,.	./.:0:.,.:.,.,.	./.:0:.,.:.,.,.	./.:0:.,.:.,.,.	./.:0:.,.:.,.,.	./.:0:.,.:.,.,.	./.:0:.,.:.,.,.	./.:0:.,.:.,.,.	./.:0:.,.:.,.,.	./.:0:.,.:.,.,.	./.:0:.,.:.,.,.	0/0:42:42,0:-58.224,.,.	0/0:59:59,0:-81.791,.,.	0/0:28:28,0:-38.816,.,.	0/0:30:30,0:-41.589,.,.	0/0:38:38,0:-52.679,.,.	0/0:25:25,0:-34.657,.,.	./.:0:.,.:.,.,.	0/0:42:42,0:-58.224,.,.	./.:0:.,.:.,.,.	0/0:38:38,0:-52.679,.,.	0/0:10:10,0:-13.863,.,.	0/0:26:26,0:-36.044,.,.	0/0:40:40,0:-55.452,.,.	0/0:16:16,0:-22.181,.,.	0/0:11:11,0:-15.249,.,.	0/0:47:47,0:-65.156,.,.	0/0:19:19,0:-26.34,.,.	0/0:10:10,0:-13.863,.,.	0/0:24:24,0:-33.271,.,.	0/0:13:13,0:-18.022,.,.	0/0:23:23,0:-31.885,.,.	0/0:14:14,0:-19.408,.,.	0/0:32:32,0:-44.361,.,.	0/0:27:27,0:-37.43,.,.	0/0:30:30,0:-41.589,.,.	./.:0:.,.:.,.,.	./.:0:.,.:.,.,.	./.:0:.,.:.,.,.	0/0:13:13,0:-18.022,.,.	0/0:8:8,0:-11.09,.,.	0/0:4:4,0:-5.545,.,.	./.:0:.,.:.,.,.	0/0:33:33,0:-45.748,.,.	0/0:22:22,0:-30.498,.,.	./.:0:.,.:.,.,.	./.:0:.,.:.,.,.	./.:0:.,.:.,.,.	./.:0:.,.:.,.,.	./.:0:.,.:.,.,.	./.:0:.,.:.,.,.	./.:0:.,.:.,.,.	./.:0:.,.:.,.,.	0/0:11:11,0:-15.249,.,.	0/0:6:6,0:-8.318,.,.	0/0:4:4,0:-5.545,.,.	0/0:18:18,0:-24.953,.,.	0/1:29:13,16:.,30.63,.	0/0:24:24,0:-33.271,.,.	0/1:12:8,4:.,7.43,.	./.:0:.,.:.,.,.	./.:0:.,.:.,.,.	0/0:6:6,0:-8.318,.,.	./.:0:.,.:.,.,.	1/1:13:0,13:.,.,-18.022	0/0:5:5,0:-6.931,.,.	0/0:8:8,0:-11.09,.,.	0/0:39:39,0:-54.065,.,.	0/0:23:23,0:-31.885,.,.	./.:0:.,.:.,.,.	./.:0:.,.:.,.,.	./.:0:.,.:.,.,.	./.:0:.,.:.,.,.	./.:0:.,.:.,.,.	./.:0:.,.:.,.,.	./.:0:.,.:.,.,.	0/0:18:18,0:-24.953,.,.	0/0:24:24,0:-33.271,.,.	0/0:22:22,0:-30.498,.,.	0/0:30:30,0:-41.589,.,.	0/0:19:19,0:-26.34,.,.	0/0:22:22,0:-30.498,.,.	0/0:21:21,0:-29.112,.,.	0/0:20:20,0:-27.726,.,.	0/0:8:8,0:-11.09,.,.	./.:0:.,.:.,.,.	1/1:5:0,5:.,.,-6.931	1/1:15:0,15:.,.,-20.794	1/1:15:0,15:.,.,-20.794	0/0:5:5,0:-6.931,.,.	0/0:13:13,0:-18.022,.,.	./.:0:.,.:.,.,.	0/0:16:16,0:-22.181,.,.	0/0:8:8,0:-2.865,.,.	0/0:7:7,0:-9.704,.,.	0/0:30:30,0:-41.589,.,.	0/0:17:17,0:-23.567,.,.	0/0:20:20,0:-27.726,.,.	./.:0:.,.:.,.,.	0/0:19:19,0:-26.34,.,.	0/0:10:10,0:-13.863,.,.	0/0:5:5,0:-6.931,.,.	0/0:4:4,0:-5.545,.,.	0/0:10:10,0:-13.863,.,.	./.:0:.,.:.,.,.	./.:0:.,.:.,.,.	./.:0:.,.:.,.,.	./.:0:.,.:.,.,.	./.:0:.,.:.,.,.	./.:0:.,.:.,.,.	./.:0:.,.:.,.,.	0/0:16:16,0:-22.181,.,.	0/0:17:17,0:-23.567,.,.	0/0:18:18,0:-24.953,.,.	0/0:29:29,0:-40.203,.,.	0/0:9:9,0:-12.477,.,.	./.:0:.,.:.,.,.	./.:0:.,.:.,.,.	./.:0:.,.:.,.,.	0/0:17:17,0:-23.567,.,.	0/0:11:11,0:-16.636,.,.	0/0:21:21,0:-29.112,.,.	./.:0:.,.:.,.,.	0/0:9:9,0:-12.477,.,.	0/0:23:23,0:-31.885,.,.	0/0:15:15,0:-20.794,.,.	0/0:22:22,0:-30.498,.,.	0/0:20:20,0:-27.726,.,.	0/0:11:11,0:-15.249,.,.	0/0:30:30,0:-41.589,.,.	0/0:6:6,0:-8.318,.,.	./.:0:.,.:.,.,.	0/0:10:10,0:-13.863,.,.	0/0:11:11,0:-15.249,.,.	./.:0:.,.:.,.,.	0/0:15:15,0:-20.794,.,.	0/0:7:7,0:-9.704,.,.	0/0:14:14,0:-19.408,.,.	0/0:14:14,0:-19.408,.,.	0/0:7:7,0:-9.704,.,.	0/0:18:18,0:-24.953,.,.	0/0:4:4,0:-5.545,.,.	0/0:8:8,0:-11.09,.,.	0/0:11:11,0:-15.249,.,.	0/0:6:6,0:-8.318,.,.	0/0:4:4,0:-5.545,.,.	./.:0:.,.:.,.,.	0/0:8:8,0:-11.09,.,.	./.:0:.,.:.,.,.	./.:0:.,.:.,.,.	./.:0:.,.:.,.,.	0/0:11:11,0:-15.249,.,.	0/0:7:7,0:-9.704,.,.	0/0:11:11,0:-15.249,.,.	./.:0:.,.:.,.,.	0/0:11:11,0:-15.249,.,.	0/0:8:8,0:-11.09,.,.	0/0:11:11,0:-15.249,.,.	0/0:11:11,0:-15.249,.,.
un	40056	287_14	T	A	.	PASS	NS=129;AF=0.027	GT:DP:AD:GL	0/0:7:7,0:-9.704,.,.	0/0:14:14,0:-19.408,.,.	./.:0:.,.:.,.,.	0/0:5:5,0:-6.931,.,.	0/0:6:6,0:-8.318,.,.	0/0:13:13,0:-18.022,.,.	0/0:3:3,0:-4.159,.,.	0/0:11:11,0:-15.249,.,.	./.:0:.,.:.,.,.	./.:0:.,.:.,.,.	./.:0:.,.:.,.,.	./.:0:.,.:.,.,.	0/0:5:5,0:-6.931,.,.	0/0:13:13,0:-18.022,.,.	0/0:4:4,0:-5.545,.,.	0/0:14:14,0:-19.408,.,.	0/0:25:25,0:-34.657,.,.	0/0:24:24,0:-33.271,.,.	0/0:13:13,0:-18.022,.,.	0/0:18:18,0:-24.953,.,.	0/0:15:15,0:-20.794,.,.	0/0:9:9,0:-12.477,.,.	0/0:12:12,0:-16.636,.,.	0/0:21:21,0:-29.112,.,.	0/0:17:17,0:-23.567,.,.	0/0:18:18,0:-24.953,.,.	0/0:13:13,0:-18.022,.,.	0/0:16:16,0:-22.181,.,.	0/0:19:19,0:-26.34,.,.	./.:0:.,.:.,.,.	0/0:20:20,0:-27.726,.,.	./.:0:.,.:.,.,.	./.:0:.,.:.,.,.	./.:0:.,.:.,.,.	./.:0:.,.:.,.,.	./.:0:.,.:.,.,.	./.:0:.,.:.,.,.	./.:0:.,.:.,.,.	0/0:4:4,0:-5.545,.,.	./.:0:.,.:.,.,.	./.:0:.,.:.,.,.	./.:0:.,.:.,.,.	./.:0:.,.:.,.,.	./.:0:.,.:.,.,.	./.:0:.,.:.,.,.	./.:0:.,.:.,.,.	0/0:18:18,0:-24.953,.,.	0/0:18:18,0:-24.953,.,.	0/0:15:15,0:-20.794,.,.	0/0:24:24,0:-33.271,.,.	0/0:18:18,0:-24.953,.,.	0/0:7:7,0:-9.704,.,.	0/0:15:15,0:-20.794,.,.	0/0:3:3,0:-4.159,.,.	0/0:11:11,0:-15.249,.,.	0/0:9:9,0:-12.477,.,.	0/0:16:16,0:-22.181,.,.	0/0:6:6,0:-8.318,.,.	0/0:11:11,0:-15.249,.,.	0/0:21:21,0:-29.112,.,.	0/0:18:18,0:-24.953,.,.	0/0:21:21,0:-18.874,.,.	0/0:23:23,0:-31.885,.,.	0/0:26:26,0:-36.044,.,.	0/0:28:28,0:-38.816,.,.	0/0:12:12,0:-16.636,.,.	0/0:18:18,0:-24.953,.,.	0/0:9:9,0:-12.477,.,.	0/0:3:3,0:-4.159,.,.	0/0:14:14,0:-19.408,.,.	0/0:7:7,0:-9.704,.,.	0/0:16:16,0:-22.181,.,.	0/0:5:5,0:-6.931,.,.	0/0:16:16,0:-22.181,.,.	./.:0:.,.:.,.,.	0/0:11:11,0:-15.249,.,.	0/0:11:11,0:-15.249,.,.	0/0:11:11,0:-15.249,.,.	0/0:13:13,0:-18.022,.,.	./.:0:.,.:.,.,.	./.:0:.,.:.,.,.	./.:0:.,.:.,.,.	./.:0:.,.:.,.,.	./.:0:.,.:.,.,.	./.:0:.,.:.,.,.	0/0:14:14,0:-19.408,.,.	./.:11:.,.:.,.,.	0/0:8:8,0:-11.09,.,.	0/0:20:20,0:-27.726,.,.	0/1:5:4,1:.,6.09,.	./.:0:.,.:.,.,.	0/1:5:2,3:.,4.19,.	0/1:12:4,8:.,7.43,.	0/1:12:9,3:.,3.452,.	0/0:7:7,0:-9.704,.,.	0/0:9:9,0:-12.477,.,.	0/0:7:7,0:-9.704,.,.	0/0:11:11,0:-15.249,.,.	0/0:10:10,0:-13.863,.,.	0/0:8:8,0:-11.09,.,.	0/0:11:11,0:-15.249,.,.	0/0:10:10,0:-13.863,.,.	./.:0:.,.:.,.,.	0/0:12:12,0:-16.636,.,.	0/0:7:7,0:-9.704,.,.	0/0:15:15,0:-19.408,.,.	0/0:12:12,0:-16.636,.,.	0/0:12:12,0:-16.636,.,.	0/0:15:15,0:-20.794,.,.	0/0:16:16,0:-22.181,.,.	0/0:14:14,0:-19.408,.,.	0/0:12:12,0:-16.636,.,.	0/0:7:7,0:-9.704,.,.	0/0:13:13,0:-18.022,.,.	0/0:4:4,0:-5.545,.,.	0/0:5:5,0:-6.931,.,.	0/0:11:11,0:-15.249,.,.	0/0:7:7,0:-9.704,.,.	0/0:5:5,0:-6.931,.,.	0/0:5:5,0:-6.931,.,.	0/0:19:19,0:-26.34,.,.	0/0:4:4,0:-5.545,.,.	0/0:8:8,0:-11.09,.,.	0/0:5:5,0:-6.931,.,.	0/0:5:5,0:-6.931,.,.	0/0:4:4,0:-5.545,.,.	0/0:8:8,0:-11.09,.,.	0/0:21:21,0:-29.112,.,.	0/0:3:3,0:-4.159,.,.	./.:0:.,.:.,.,.	./.:0:.,.:.,.,.	./.:0:.,.:.,.,.	0/1:10:6,4:.,8.39,.	0/0:6:6,0:-8.318,.,.	0/0:20:20,0:-27.726,.,.	0/1:9:4,5:.,8.68,.	0/1:9:6,3:.,5.57,.	0/0:15:15,0:-20.794,.,.	0/0:10:10,0:-13.863,.,.	0/0:15:15,0:-20.794,.,.	0/0:5:5,0:-6.931,.,.	0/0:16:16,0:-22.181,.,.	./.:0:.,.:.,.,.	./.:0:.,.:.,.,.	./.:0:.,.:.,.,.	./.:0:.,.:.,.,.	0/0:5:5,0:-6.931,.,.	0/0:4:4,0:-5.545,.,.	0/0:10:10,0:-13.863,.,.	0/0:7:7,0:-9.704,.,.	0/0:9:9,0:-12.477,.,.	0/0:14:14,0:-19.408,.,.	0/0:4:4,0:-5.545,.,.	0/0:8:8,0:-11.09,.,.	./.:0:.,.:.,.,.	0/0:12:12,0:-16.636,.,.	0/0:5:5,0:-6.931,.,.	./.:0:.,.:.,.,.	./.:0:.,.:.,.,.	./.:0:.,.:.,.,.	./.:0:.,.:.,.,.	0/0:17:17,0:-23.567,.,.	0/0:6:6,0:-8.318,.,.	0/0:3:3,0:-4.159,.,.	0/0:7:7,0:-9.704,.,.	./.:0:.,.:.,.,.	0/0:11:11,0:-15.249,.,.	0/0:5:5,0:-6.931,.,.	0/0:3:3,0:-4.159,.,.	0/0:3:3,0:-4.159,.,.	0/0:3:3,0:-4.159,.,.	./.:0:.,.:.,.,.
un	44697	320_35	C	G	.	PASS	NS=126;AF=0.024	GT:DP:AD:GL	0/0:11:11,0:-15.249,.,.	0/0:20:20,0:-27.726,.,.	0/0:4:4,0:-5.545,.,.	0/0:9:9,0:-12.477,.,.	0/0:26:26,0:-36.044,.,.	0/0:41:41,0:-56.838,.,.	0/0:16:16,0:-22.181,.,.	0/0:28:28,0:-38.816,.,.	0/0:17:17,0:-23.567,.,.	0/0:6:6,0:-8.318,.,.	0/0:11:11,0:-15.249,.,.	./.:0:.,.:.,.,.	0/0:21:21,0:-29.112,.,.	1/1:18:0,18:.,.,-24.953	0/0:12:12,0:-16.636,.,.	1/1:31:0,31:.,.,-31.943	1/1:59:0,59:.,.,-81.791	0/0:13:13,0:-18.022,.,.	0/0:26:26,0:-36.044,.,.	0/0:33:33,0:-45.748,.,.	0/0:28:28,0:-38.816,.,.	0/0:21:21,0:-29.112,.,.	0/0:28:28,0:-38.816,.,.	0/0:18:18,0:-24.953,.,.	0/0:15:15,0:-20.794,.,.	0/0:40:40,0:-55.452,.,.	0/0:25:25,0:-34.657,.,.	0/0:29:29,0:-40.203,.,.	0/0:19:19,0:-26.34,.,.	0/0:11:11,0:-15.249,.,.	0/0:41:41,0:-56.838,.,.	0/0:17:17,0:-23.567,.,.	0/0:24:24,0:-33.271,.,.	0/0:13:13,0:-18.022,.,.	./.:0:.,.:.,.,.	0/0:24:24,0:-33.271,.,.	0/0:26:26,0:-36.044,.,.	0/0:8:8,0:-11.09,.,.	./.:0:.,.:.,.,.	0/0:19:19,0:-26.34,.,.	0/0:19:19,0:-26.34,.,.	0/0:4:4,0:-5.545,.,.	0/0:11:11,0:-15.249,.,.	./.:0:.,.:.,.,.	./.:0:.,.:.,.,.	./.:0:.,.:.,.,.	0/0:15:15,0:-20.794,.,.	0/0:23:23,0:-31.885,.,.	0/0:12:12,0:-16.636,.,.	0/0:22:22,0:-30.498,.,.	./.:0:.,.:.,.,.	./.:0:.,.:.,.,.	./.:0:.,.:.,.,.	./.:0:.,.:.,.,.	./.:0:.,.:.,.,.	./.:0:.,.:.,.,.	0/0:14:14,0:-19.408,.,.	0/0:4:4,0:-5.545,.,.	./.:0:.,.:.,.,.	./.:0:.,.:.,.,.	./.:0:.,.:.,.,.	./.:0:.,.:.,.,.	./.:0:.,.:.,.,.	./.:0:.,.:.,.,.	./.:0:.,.:.,.,.	0/0:18:18,0:-24.953,.,.	0/0:8:8,0:-11.09,.,.	./.:0:.,.:.,.,.	0/0:5:5,0:-6.931,.,.	0/0:14:14,0:-19.408,.,.	0/0:22:22,0:-30.498,.,.	0/0:15:15,0:-20.794,.,.	0/0:7:7,0:-9.704,.,.	0/0:3:3,0:-4.159,.,.	./.:0:.,.:.,.,.	./.:0:.,.:.,.,.	./.:0:.,.:.,.,.	./.:0:.,.:.,.,.	./.:0:.,.:.,.,.	0/0:6:6,0:-8.318,.,.	0/0:28:28,0:-38.816,.,.	0/0:7:7,0:-9.704,.,.	./.:0:.,.:.,.,.	./.:0:.,.:.,.,.	./.:0:.,.:.,.,.	0/0:20:20,0:-27.726,.,.	0/0:31:31,0:-42.975,.,.	0/0:48:48,0:-66.542,.,.	0/0:48:48,0:-66.542,.,.	0/0:17:17,0:-23.567,.,.	0/0:15:15,0:-20.794,.,.	0/0:21:21,0:-29.112,.,.	0/0:17:17,0:-23.567,.,.	0/0:25:25,0:-34.657,.,.	0/0:23:23,0:-31.885,.,.	0/0:16:16,0:-22.181,.,.	0/0:22:22,0:-30.498,.,.	0/0:13:13,0:-18.022,.,.	0/0:10:10,0:-13.863,.,.	0/0:6:6,0:-8.318,.,.	0/0:10:10,0:-13.863,.,.	0/0:18:18,0:-24.953,.,.	0/0:7:7,0:-9.704,.,.	0/0:15:15,0:-20.794,.,.	0/0:10:10,0:-13.863,.,.	0/0:13:13,0:-18.022,.,.	0/0:16:16,0:-22.181,.,.	0/0:15:15,0:-20.794,.,.	0/0:15:15,0:-20.794,.,.	0/0:19:19,0:-26.34,.,.	0/0:19:19,0:-26.34,.,.	0/0:20:20,0:-27.726,.,.	0/0:24:24,0:-33.271,.,.	./.:0:.,.:.,.,.	./.:0:.,.:.,.,.	./.:0:.,.:.,.,.	./.:0:.,.:.,.,.	./.:0:.,.:.,.,.	./.:0:.,.:.,.,.	./.:0:.,.:.,.,.	./.:0:.,.:.,.,.	./.:0:.,.:.,.,.	./.:0:.,.:.,.,.	./.:0:.,.:.,.,.	0/0:14:14,0:-19.408,.,.	0/0:4:4,0:-5.545,.,.	0/0:11:11,0:-15.249,.,.	0/0:29:29,0:-40.203,.,.	0/0:4:4,0:-5.545,.,.	./.:0:.,.:.,.,.	./.:0:.,.:.,.,.	./.:0:.,.:.,.,.	0/0:5:5,0:-6.931,.,.	0/0:6:6,0:-8.318,.,.	0/0:16:16,0:-22.181,.,.	0/0:7:7,0:-9.704,.,.	0/0:16:16,0:-22.181,.,.	0/0:21:21,0:-29.112,.,.	0/0:14:14,0:-19.408,.,.	0/0:11:11,0:-15.249,.,.	0/0:13:13,0:-18.022,.,.	0/0:22:22,0:-30.498,.,.	0/0:9:9,0:-12.477,.,.	0/0:8:8,0:-11.09,.,.	0/0:6:6,0:-8.318,.,.	0/0:14:14,0:-19.408,.,.	./.:0:.,.:.,.,.	0/0:5:5,0:-6.931,.,.	0/0:6:6,0:-8.318,.,.	0/0:4:4,0:-5.545,.,.	0/0:11:11,0:-15.249,.,.	0/0:15:15,0:-20.794,.,.	0/0:11:11,0:-15.249,.,.	0/0:10:10,0:-13.863,.,.	0/0:7:7,0:-9.704,.,.	0/0:6:6,0:-8.318,.,.	0/0:4:4,0:-5.545,.,.	./.:0:.,.:.,.,.	./.:0:.,.:.,.,.	./.:0:.,.:.,.,.	./.:0:.,.:.,.,.	0/0:22:22,0:-30.498,.,.	0/0:11:11,0:-15.249,.,.	0/0:14:14,0:-19.408,.,.	0/0:7:7,0:-9.704,.,.	0/0:8:8,0:-11.09,.,.	0/0:7:7,0:-9.704,.,.	0/0:9:9,0:-12.477,.,.	0/0:8:8,0:-11.09,.,.	0/0:6:6,0:-8.318,.,.	0/0:18:18,0:-24.953,.,.	0/0:9:9,0:-12.477,.,.
un	45061	322_119	T	G	.	PASS	NS=121;AF=0.012	GT:DP:AD:GL	./.:15:.,.:.,.,.	0/0:30:30,0:-22.499,.,.	0/0:24:24,0:-33.271,.,.	0/0:61:61,0:-38.985,.,.	0/0:55:55,0:-38.787,.,.	0/0:59:59,0:-43.75,.,.	0/0:33:33,0:-19.05,.,.	0/0:55:55,0:-46.369,.,.	0/0:41:41,0:-28.782,.,.	0/1:31:24,7:.,5.52,.	0/0:40:40,0:-43.902,.,.	0/0:15:15,0:-4.62,.,.	0/0:23:23,0:-31.885,.,.	./.:0:.,.:.,.,.	./.:0:.,.:.,.,.	./.:0:.,.:.,.,.	./.:0:.,.:.,.,.	./.:0:.,.:.,.,.	0/0:53:53,0:-43.825,.,.	0/0:32:32,0:-25.004,.,.	0/0:31:31,0:-30.623,.,.	0/0:37:37,0:-31.337,.,.	0/0:46:46,0:-21.156,.,.	0/0:51:51,0:-33.87,.,.	0/0:37:37,0:-31.337,.,.	0/0:57:57,0:-41.263,.,.	0/0:36:36,0:-22.663,.,.	0/0:49:49,0:-38.765,.,.	0/0:47:47,0:-44.22,.,.	0/1:18:14,4:.,2.905,.	./.:0:.,.:.,.,.	0/0:22:22,0:-30.498,.,.	0/0:38:38,0:-18.317,.,.	0/1:25:18,7:.,10.37,.	0/0:9:9,0:-4,.,.	0/0:49:49,0:-38.765,.,.	0/0:31:31,0:-42.975,.,.	0/0:10:10,0:-5.164,.,.	./.:0:.,.:.,.,.	0/0:31:31,0:-23.749,.,.	0/0:18:18,0:-8.001,.,.	0/0:11:11,0:-6.35,.,.	0/0:7:7,0:-9.704,.,.	0/0:7:7,0:-9.704,.,.	0/0:4:4,0:-5.545,.,.	0/0:14:14,0:-10.006,.,.	0/0:28:28,0:-20.012,.,.	0/0:14:14,0:-10.006,.,.	0/0:30:30,0:-41.589,.,.	0/0:36:36,0:-30.064,.,.	./.:0:.,.:.,.,.	./.:0:.,.:.,.,.	./.:0:.,.:.,.,.	./.:0:.,.:.,.,.	./.:0:.,.:.,.,.	0/0:3:3,0:-4.159,.,.	0/0:26:26,0:-10.855,.,.	0/0:6:6,0:-8.318,.,.	./.:0:.,.:.,.,.	./.:0:.,.:.,.,.	./.:0:.,.:.,.,.	./.:0:.,.:.,.,.	./.:0:.,.:.,.,.	./.:0:.,.:.,.,.	./.:0:.,.:.,.,.	0/0:34:34,0:-35.914,.,.	0/0:9:9,0:-4,.,.	0/0:12:12,0:-7.554,.,.	0/0:9:9,0:-2.865,.,.	0/0:34:34,0:-13.715,.,.	0/0:35:35,0:-37.241,.,.	0/0:28:28,0:-38.816,.,.	0/0:13:13,0:-8.774,.,.	0/0:5:5,0:-6.931,.,.	0/0:10:10,0:-13.863,.,.	./.:0:.,.:.,.,.	./.:0:.,.:.,.,.	./.:0:.,.:.,.,.	./.:0:.,.:.,.,.	0/0:16:16,0:-12.502,.,.	0/0:27:27,0:-18.777,.,.	0/0:13:13,0:-5.73,.,.	0/0:28:28,0:-27.991,.,.	0/0:5:5,0:-6.931,.,.	0/0:15:15,0:-20.794,.,.	0/0:49:49,0:-46.822,.,.	0/0:60:60,0:-44.997,.,.	0/0:110:110,0:-14.899,.,.	0/0:47:47,0:-44.22,.,.	0/0:28:28,0:-38.816,.,.	0/0:16:16,0:-22.181,.,.	0/0:25:25,0:-34.657,.,.	0/0:24:24,0:-33.271,.,.	0/0:34:34,0:-47.134,.,.	0/0:28:28,0:-20.012,.,.	0/0:31:31,0:-31.943,.,.	0/0:20:20,0:-10.328,.,.	0/0:26:26,0:-36.044,.,.	0/0:16:16,0:-22.181,.,.	0/0:18:18,0:-15.032,.,.	0/0:6:6,0:-8.318,.,.	./.:0:.,.:.,.,.	./.:0:.,.:.,.,.	./.:0:.,.:.,.,.	./.:0:.,.:.,.,.	./.:0:.,.:.,.,.	./.:0:.,.:.,.,.	./.:0:.,.:.,.,.	0/0:23:23,0:-21.461,.,.	0/0:16:16,0:-22.181,.,.	0/0:27:27,0:-18.777,.,.	0/0:22:22,0:-30.498,.,.	0/0:17:17,0:-13.763,.,.	0/0:13:13,0:-18.022,.,.	0/0:11:11,0:-15.249,.,.	./.:0:.,.:.,.,.	0/0:10:10,0:-13.863,.,.	./.:0:.,.:.,.,.	0/0:18:18,0:-24.953,.,.	0/0:12:12,0:-7.554,.,.	0/0:11:11,0:-15.249,.,.	./.:0:.,.:.,.,.	./.:0:.,.:.,.,.	./.:0:.,.:.,.,.	0/0:30:30,0:-30.623,.,.	0/0:19:19,0:-26.34,.,.	0/0:19:19,0:-26.34,.,.	0/0:33:33,0:-34.588,.,.	0/0:10:10,0:-5.164,.,.	0/0:5:5,0:-6.931,.,.	0/0:4:4,0:-5.545,.,.	0/0:10:10,0:-13.863,.,.	0/0:20:20,0:-27.726,.,.	0/0:16:16,0:-22.181,.,.	0/0:26:26,0:-25.369,.,.	0/0:14:14,0:-10.006,.,.	0/0:25:25,0:-34.657,.,.	0/0:36:36,0:-38.57,.,.	0/0:14:14,0:-19.408,.,.	0/0:8:8,0:-11.09,.,.	0/0:23:23,0:-21.461,.,.	0/0:19:19,0:-26.34,.,.	./.:0:.,.:.,.,.	0/0:13:13,0:-18.022,.,.	0/0:7:7,0:-9.704,.,.	0/0:22:22,0:-20.165,.,.	./.:0:.,.:.,.,.	0/0:12:12,0:-16.636,.,.	0/0:5:5,0:-6.931,.,.	0/0:13:13,0:-18.022,.,.	0/0:21:21,0:-18.874,.,.	./.:0:.,.:.,.,.	0/0:13:13,0:-8.774,.,.	0/0:6:6,0:-8.318,.,.	./.:5:.,.:.,.,.	0/0:18:18,0:-15.032,.,.	0/0:6:6,0:-8.318,.,.	./.:0:.,.:.,.,.	./.:0:.,.:.,.,.	./.:0:.,.:.,.,.	./.:0:.,.:.,.,.	0/0:37:37,0:-23.877,.,.	0/0:13:13,0:-18.022,.,.	0/0:11:11,0:-6.35,.,.	./.:0:.,.:.,.,.	./.:0:.,.:.,.,.	./.:0:.,.:.,.,.	./.:0:.,.:.,.,.	./.:0:.,.:.,.,.	./.:0:.,.:.,.,.	./.:0:.,.:.,.,.	./.:0:.,.:.,.,.
un	51533	369_11	T	G	.	PASS	NS=126;AF=0.032	GT:DP:AD:GL	0/0:5:5,0:-6.931,.,.	0/0:7:7,0:-9.704,.,.	./.:0:.,.:.,.,.	0/0:7:7,0:-9.704,.,.	0/0:16:16,0:-22.181,.,.	0/0:20:20,0:-27.726,.,.	0/0:4:4,0:-5.545,.,.	0/0:12:12,0:-16.636,.,.	./.:0:.,.:.,.,.	./.:0:.,.:.,.,.	./.:0:.,.:.,.,.	./.:0:.,.:.,.,.	0/0:8:8,0:-11.09,.,.	1/1:12:0,12:.,.,-16.636	./.:0:.,.:.,.,.	1/1:12:0,12:.,.,-16.636	1/1:21:0,21:.,.,-18.874	1/1:20:0,20:.,.,-27.726	0/0:9:9,0:-12.477,.,.	0/0:20:20,0:-27.726,.,.	0/0:32:32,0:-44.361,.,.	0/0:27:27,0:-37.43,.,.	0/0:21:21,0:-29.112,.,.	0/0:18:18,0:-24.953,.,.	0/0:18:18,0:-24.953,.,.	0/0:28:28,0:-38.816,.,.	0/0:9:9,0:-12.477,.,.	0/0:19:19,0:-26.34,.,.	0/0:15:15,0:-20.794,.,.	./.:0:.,.:.,.,.	0/0:21:21,0:-29.112,.,.	0/0:11:11,0:-15.249,.,.	0/0:19:19,0:-26.34,.,.	0/0:12:12,0:-16.636,.,.	./.:0:.,.:.,.,.	0/0:16:16,0:-22.181,.,.	0/0:15:15,0:-20.794,.,.	0/0:4:4,0:-5.545,.,.	./.:0:.,.:.,.,.	0/0:5:5,0:-6.931,.,.	0/0:7:7,0:-9.704,.,.	./.:0:.,.:.,.,.	0/0:4:4,0:-5.545,.,.	./.:0:.,.:.,.,.	./.:0:.,.:.,.,.	./.:0:.,.:.,.,.	0/0:17:17,0:-23.567,.,.	./.:0:.,.:.,.,.	0/0:14:14,0:-19.408,.,.	0/0:23:23,0:-31.885,.,.	./.:0:.,.:.,.,.	./.:0:.,.:.,.,.	./.:0:.,.:.,.,.	./.:0:.,.:.,.,.	./.:0:.,.:.,.,.	0/0:12:12,0:-16.636,.,.	0/0:12:12,0:-16.636,.,.	0/0:8:8,0:-11.09,.,.	0/0:5:5,0:-6.931,.,.	0/0:5:5,0:-6.931,.,.	0/0:15:15,0:-20.794,.,.	0/0:10:10,0:-13.863,.,.	0/0:11:11,0:-15.249,.,.	0/0:9:9,0:-12.477,.,.	0/0:10:10,0:-13.863,.,.	0/0:12:12,0:-16.636,.,.	0/0:7:7,0:-9.704,.,.	0/0:7:7,0:-9.704,.,.	0/0:6:6,0:-8.318,.,.	0/0:9:9,0:-12.477,.,.	./.:0:.,.:.,.,.	./.:0:.,.:.,.,.	./.:0:.,.:.,.,.	0/0:12:12,0:-16.636,.,.	./.:0:.,.:.,.,.	0/0:8:8,0:-11.09,.,.	0/0:14:14,0:-19.408,.,.	0/0:6:6,0:-8.318,.,.	0/0:5:5,0:-6.931,.,.	./.:0:.,.:.,.,.	./.:0:.,.:.,.,.	./.:0:.,.:.,.,.	./.:0:.,.:.,.,.	./.:0:.,.:.,.,.	./.:0:.,.:.,.,.	0/0:9:9,0:-12.477,.,.	0/0:7:7,0:-9.704,.,.	0/0:22:22,0:-30.498,.,.	0/0:13:13,0:-18.022,.,.	0/0:10:10,0:-13.863,.,.	0/0:6:6,0:-8.318,.,.	0/0:8:8,0:-11.09,.,.	0/0:13:13,0:-18.022,.,.	0/0:11:11,0:-15.249,.,.	0/0:17:17,0:-23.567,.,.	0/0:11:11,0:-15.249,.,.	0/0:12:12,0:-16.636,.,.	0/0:17:17,0:-23.567,.,.	0/0:10:10,0:-13.863,.,.	0/0:7:7,0:-9.704,.,.	0/0:9:9,0:-12.477,.,.	0/0:4:4,0:-5.545,.,.	./.:0:.,.:.,.,.	0/0:6:6,0:-8.318,.,.	0/0:8:8,0:-11.09,.,.	0/0:10:10,0:-13.863,.,.	0/0:11:11,0:-15.249,.,.	0/0:5:5,0:-6.931,.,.	0/0:14:14,0:-19.408,.,.	0/0:9:9,0:-12.477,.,.	0/0:8:8,0:-11.09,.,.	0/0:4:4,0:-5.545,.,.	./.:0:.,.:.,.,.	0/0:12:12,0:-16.636,.,.	0/0:7:7,0:-9.704,.,.	0/0:4:4,0:-5.545,.,.	0/0:7:7,0:-9.704,.,.	./.:0:.,.:.,.,.	0/0:3:3,0:-4.159,.,.	0/0:4:4,0:-5.545,.,.	0/0:12:12,0:-16.636,.,.	./.:0:.,.:.,.,.	./.:0:.,.:.,.,.	./.:0:.,.:.,.,.	0/0:12:12,0:-16.636,.,.	0/0:10:10,0:-13.863,.,.	0/0:13:13,0:-18.022,.,.	0/0:14:14,0:-19.408,.,.	0/0:4:4,0:-5.545,.,.	0/0:4:4,0:-5.545,.,.	0/0:5:5,0:-6.931,.,.	0/0:9:9,0:-12.477,.,.	0/0:8:8,0:-11.09,.,.	0/0:5:5,0:-6.931,.,.	0/0:16:16,0:-22.181,.,.	0/0:10:10,0:-13.863,.,.	0/0:12:12,0:-16.636,.,.	0/0:13:13,0:-18.022,.,.	0/0:3:3,0:-4.159,.,.	0/0:8:8,0:-11.09,.,.	0/0:3:3,0:-4.159,.,.	./.:0:.,.:.,.,.	0/0:5:5,0:-6.931,.,.	0/0:11:11,0:-15.249,.,.	0/0:6:6,0:-8.318,.,.	0/0:7:7,0:-9.704,.,.	0/0:4:4,0:-5.545,.,.	./.:0:.,.:.,.,.	0/0:5:5,0:-6.931,.,.	0/0:4:4,0:-5.545,.,.	0/0:7:7,0:-9.704,.,.	0/0:8:8,0:-11.09,.,.	0/0:7:7,0:-9.704,.,.	./.:0:.,.:.,.,.	./.:0:.,.:.,.,.	./.:0:.,.:.,.,.	./.:0:.,.:.,.,.	./.:0:.,.:.,.,.	./.:0:.,.:.,.,.	./.:0:.,.:.,.,.	./.:0:.,.:.,.,.	0/0:15:15,0:-20.794,.,.	0/0:6:6,0:-8.318,.,.	0/0:6:6,0:-8.318,.,.	0/0:6:6,0:-8.318,.,.	0/0:7:7,0:-9.704,.,.	./.:0:.,.:.,.,.	0/0:5:5,0:-6.931,.,.	./.:0:.,.:.,.,.	0/0:14:14,0:-19.408,.,.	0/0:5:5,0:-6.931,.,.	0/0:4:4,0:-5.545,.,.
un	58527	419_5	G	A	.	PASS	NS=129;AF=0.054	GT:DP:AD:GL	0/0:11:11,0:-15.249,.,.	0/0:32:32,0:-44.361,.,.	0/0:14:14,0:-19.408,.,.	0/0:33:33,0:-45.748,.,.	0/0:62:62,0:-85.95,.,.	0/0:44:44,0:-60.997,.,.	0/0:41:41,0:-56.838,.,.	0/0:45:45,0:-62.383,.,.	0/0:21:21,0:-29.112,.,.	0/0:8:8,0:-11.09,.,.	0/0:34:34,0:-47.134,.,.	0/0:14:14,0:-19.408,.,.	0/0:35:35,0:-48.52,.,.	0/0:44:44,0:-60.997,.,.	0/0:43:43,0:-59.611,.,.	0/0:32:32,0:-44.361,.,.	0/0:82:82,0:-113.676,.,.	0/0:9:9,0:-12.477,.,.	0/0:44:44,0:-60.997,.,.	./.:0:.,.:.,.,.	0/0:55:55,0:-76.246,.,.	0/0:55:55,0:-76.246,.,.	0/0:58:58,0:-80.405,.,.	0/0:53:53,0:-73.474,.,.	0/0:19:19,0:-26.34,.,.	0/0:41:41,0:-56.838,.,.	0/0:38:38,0:-52.679,.,.	./.:0:.,.:.,.,.	0/0:29:29,0:-40.203,.,.	0/0:12:12,0:-16.636,.,.	0/0:58:58,0:-80.405,.,.	0/0:18:18,0:-24.953,.,.	0/0:32:32,0:-44.361,.,.	0/0:19:19,0:-26.34,.,.	./.:0:.,.:.,.,.	0/0:36:36,0:-49.907,.,.	0/0:32:32,0:-44.361,.,.	0/0:8:8,0:-11.09,.,.	./.:0:.,.:.,.,.	0/0:22:22,0:-30.498,.,.	0/0:16:16,0:-22.181,.,.	0/0:5:5,0:-6.931,.,.	0/0:17:17,0:-23.567,.,.	./.:0:.,.:.,.,.	./.:0:.,.:.,.,.	./.:0:.,.:.,.,.	0/0:9:9,0:-12.477,.,.	0/0:26:26,0:-36.044,.,.	0/0:27:27,0:-37.43,.,.	0/0:21:21,0:-29.112,.,.	./.:0:.,.:.,.,.	./.:0:.,.:.,.,.	./.:0:.,.:.,.,.	./.:0:.,.:.,.,.	./.:0:.,.:.,.,.	0/0:7:7,0:-9.704,.,.	0/0:21:21,0:-29.112,.,.	0/0:7:7,0:-9.704,.,.	./.:0:.,.:.,.,.	./.:0:.,.:.,.,.	./.:0:.,.:.,.,.	./.:0:.,.:.,.,.	./.:0:.,.:.,.,.	./.:0:.,.:.,.,.	./.:0:.,.:.,.,.	0/0:18:18,0:-24.953,.,.	0/0:8:8,0:-11.09,.,.	./.:0:.,.:.,.,.	0/0:6:6,0:-9.704,.,.	0/0:23:23,0:-31.885,.,.	0/0:10:10,0:-13.863,.,.	0/0:31:31,0:-42.975,.,.	0/0:19:19,0:-26.34,.,.	./.:0:.,.:.,.,.	./.:0:.,.:.,.,.	./.:0:.,.:.,.,.	./.:0:.,.:.,.,.	./.:0:.,.:.,.,.	./.:0:.,.:.,.,.	0/0:16:16,0:-22.181,.,.	0/0:17:17,0:-24.953,.,.	0/0:17:17,0:-23.567,.,.	./.:0:.,.:.,.,.	./.:0:.,.:.,.,.	./.:0:.,.:.,.,.	0/0:37:37,0:-51.293,.,.	0/0:42:42,0:-58.224,.,.	0/0:75:75,0:-103.972,.,.	0/0:73:73,0:-101.199,.,.	0/0:36:36,0:-38.57,.,.	0/0:20:20,0:-27.726,.,.	0/0:24:24,0:-33.271,.,.	0/0:24:24,0:-33.271,.,.	0/0:39:39,0:-54.065,.,.	0/0:31:31,0:-42.975,.,.	0/0:28:28,0:-38.816,.,.	0/0:24:24,0:-33.271,.,.	0/0:30:30,0:-41.589,.,.	./.:0:.,.:.,.,.	./.:0:.,.:.,.,.	./.:0:.,.:.,.,.	./.:0:.,.:.,.,.	1/1:10:0,10:.,.,-13.863	1/1:32:0,32:.,.,-44.361	./.:0:.,.:.,.,.	0/0:30:30,0:-41.589,.,.	0/1:20:8,12:.,16.77,.	0/0:29:29,0:-40.203,.,.	0/0:32:32,0:-44.361,.,.	0/0:30:30,0:-41.589,.,.	0/0:26:26,0:-36.044,.,.	0/0:13:13,0:-18.022,.,.	0/0:31:31,0:-42.975,.,.	0/0:17:17,0:-13.763,.,.	0/0:20:20,0:-27.726,.,.	0/0:8:8,0:-11.09,.,.	./.:0:.,.:.,.,.	./.:0:.,.:.,.,.	0/0:19:19,0:-26.34,.,.	0/0:13:13,0:-18.022,.,.	0/0:5:5,0:-6.931,.,.	0/0:5:5,0:-6.931,.,.	0/0:13:13,0:-18.022,.,.	0/0:21:21,0:-29.112,.,.	0/0:31:31,0:-42.975,.,.	0/0:12:12,0:-16.636,.,.	0/0:23:23,0:-31.885,.,.	0/0:38:38,0:-52.679,.,.	./.:0:.,.:.,.,.	0/0:9:9,0:-12.477,.,.	0/0:11:11,0:-15.249,.,.	0/0:12:12,0:-16.636,.,.	0/0:14:14,0:-19.408,.,.	0/0:19:19,0:-26.34,.,.	0/0:24:24,0:-33.271,.,.	0/0:21:21,0:-29.112,.,.	0/0:25:25,0:-34.657,.,.	0/0:30:30,0:-41.589,.,.	0/0:24:24,0:-33.271,.,.	0/0:21:21,0:-29.112,.,.	0/0:35:35,0:-48.52,.,.	0/0:28:28,0:-38.816,.,.	0/0:23:23,0:-31.885,.,.	0/0:29:29,0:-40.203,.,.	0/0:6:6,0:-8.318,.,.	0/0:17:17,0:-23.567,.,.	./.:0:.,.:.,.,.	0/0:14:14,0:-19.408,.,.	0/0:11:11,0:-15.249,.,.	0/0:7:7,0:-9.704,.,.	0/0:14:14,0:-19.408,.,.	0/0:20:20,0:-27.726,.,.	0/0:7:7,0:-9.704,.,.	0/0:12:12,0:-16.636,.,.	./.:0:.,.:.,.,.	0/0:11:11,0:-15.249,.,.	0/0:5:5,0:-6.931,.,.	./.:0:.,.:.,.,.	./.:0:.,.:.,.,.	./.:0:.,.:.,.,.	./.:0:.,.:.,.,.	0/0:30:30,0:-42.975,.,.	0/0:19:19,0:-26.34,.,.	0/0:22:22,0:-30.498,.,.	1/1:11:0,11:.,.,-15.249	0/0:9:9,0:-12.477,.,.	1/1:14:0,14:.,.,-19.408	0/1:20:12,8:.,16.77,.	./.:0:.,.:.,.,.	1/1:15:0,15:.,.,-20.794	1/1:17:0,17:.,.,-13.763	0/0:20:20,0:-27.726,.,.
un	60085	430_23	C	T	.	PASS	NS=130;AF=0.038	GT:DP:AD:GL	0/0:4:4,0:-5.545,.,.	0/0:17:17,0:-23.567,.,.	0/0:16:16,0:-22.181,.,.	0/0:13:13,0:-18.022,.,.	0/0:19:19,0:-26.34,.,.	0/0:34:34,0:-47.134,.,.	0/0:35:35,0:-48.52,.,.	0/0:21:21,0:-29.112,.,.	0/0:8:8,0:-11.09,.,.	0/0:8:8,0:-11.09,.,.	0/0:9:9,0:-12.477,.,.	./.:0:.,.:.,.,.	0/0:16:16,0:-22.181,.,.	1/1:6:0,6:.,.,-8.318	1/1:10:0,10:.,.,-13.863	1/1:9:0,9:.,.,-12.477	1/1:9:0,9:.,.,-12.477	1/1:13:0,13:.,.,-8.774	0/0:35:35,0:-48.52,.,.	0/0:29:29,0:-40.203,.,.	0/0:24:24,0:-33.271,.,.	0/0:31:31,0:-42.975,.,.	0/0:18:18,0:-24.953,.,.	0/0:37:37,0:-51.293,.,.	0/0:7:7,0:-9.704,.,.	0/0:25:25,0:-34.657,.,.	0/0:13:13,0:-18.022,.,.	0/0:12:12,0:-16.636,.,.	0/0:10:10,0:-13.863,.,.	0/0:4:4,0:-5.545,.,.	0/0:22:22,0:-30.498,.,.	./.:0:.,.:.,.,.	./.:0:.,.:.,.,.	./.:0:.,.:.,.,.	./.:0:.,.:.,.,.	./.:0:.,.:.,.,.	./.:0:.,.:.,.,.	./.:0:.,.:.,.,.	./.:0:.,.:.,.,.	0/0:12:12,0:-16.636,.,.	0/0:9:9,0:-12.477,.,.	./.:0:.,.:.,.,.	0/0:8:8,0:-11.09,.,.	./.:0:.,.:.,.,.	./.:0:.,.:.,.,.	./.:0:.,.:.,.,.	0/0:10:10,0:-13.863,.,.	0/0:14:14,0:-19.408,.,.	0/0:11:11,0:-15.249,.,.	0/0:6:6,0:-8.318,.,.	./.:0:.,.:.,.,.	./.:0:.,.:.,.,.	./.:0:.,.:.,.,.	./.:0:.,.:.,.,.	./.:0:.,.:.,.,.	0/0:3:3,0:-4.159,.,.	0/0:18:18,0:-24.953,.,.	0/0:7:7,0:-9.704,.,.	./.:0:.,.:.,.,.	./.:0:.,.:.,.,.	./.:0:.,.:.,.,.	./.:0:.,.:.,.,.	./.:0:.,.:.,.,.	./.:0:.,.:.,.,.	./.:0:.,.:.,.,.	0/0:8:8,0:-11.09,.,.	0/0:11:11,0:-15.249,.,.	0/0:9:9,0:-12.477,.,.	0/0:8:8,0:-11.09,.,.	0/0:15:15,0:-20.794,.,.	0/0:18:18,0:-24.953,.,.	0/0:24:24,0:-33.271,.,.	0/0:14:14,0:-19.408,.,.	0/0:6:6,0:-8.318,.,.	./.:0:.,.:.,.,.	./.:0:.,.:.,.,.	./.:0:.,.:.,.,.	./.:0:.,.:.,.,.	./.:0:.,.:.,.,.	0/0:6:6,0:-8.318,.,.	0/0:5:5,0:-6.931,.,.	0/0:8:8,0:-11.09,.,.	./.:0:.,.:.,.,.	./.:0:.,.:.,.,.	./.:0:.,.:.,.,.	0/0:27:27,0:-37.43,.,.	0/0:15:15,0:-20.794,.,.	0/0:64:64,0:-88.723,.,.	0/0:25:25,0:-34.657,.,.	0/0:17:17,0:-23.567,.,.	0/0:11:11,0:-15.249,.,.	0/0:25:25,0:-34.657,.,.	0/0:15:15,0:-20.794,.,.	0/0:21:21,0:-29.112,.,.	0/0:9:9,0:-12.477,.,.	0/0:22:22,0:-30.498,.,.	0/0:12:12,0:-16.636,.,.	0/0:3:3,0:-4.159,.,.	0/0:15:15,0:-20.794,.,.	0/0:12:12,0:-16.636,.,.	0/0:7:7,0:-9.704,.,.	0/0:19:19,0:-26.34,.,.	0/0:5:5,0:-6.931,.,.	0/0:22:22,0:-30.498,.,.	0/0:22:22,0:-30.498,.,.	0/0:14:14,0:-19.408,.,.	0/0:15:15,0:-20.794,.,.	0/0:11:11,0:-15.249,.,.	0/0:17:17,0:-23.567,.,.	0/0:18:18,0:-24.953,.,.	0/0:11:11,0:-15.249,.,.	0/0:16:16,0:-22.181,.,.	0/0:9:9,0:-12.477,.,.	0/0:6:6,0:-8.318,.,.	0/0:10:10,0:-13.863,.,.	./.:0:.,.:.,.,.	0/0:5:5,0:-6.931,.,.	./.:0:.,.:.,.,.	0/0:10:10,0:-13.863,.,.	0/0:12:12,0:-16.636,.,.	0/0:7:7,0:-9.704,.,.	0/0:3:3,0:-4.159,.,.	0/0:10:10,0:-13.863,.,.	0/0:8:8,0:-11.09,.,.	0/0:21:21,0:-29.112,.,.	0/0:15:15,0:-20.794,.,.	0/0:12:12,0:-16.636,.,.	0/0:12:12,0:-16.636,.,.	0/0:5:5,0:-6.931,.,.	0/0:13:13,0:-18.022,.,.	0/0:4:4,0:-5.545,.,.	0/0:7:7,0:-9.704,.,.	0/0:17:17,0:-23.567,.,.	0/0:11:11,0:-15.249,.,.	0/0:9:9,0:-12.477,.,.	0/0:9:9,0:-12.477,.,.	0/0:29:29,0:-40.203,.,.	0/0:18:18,0:-24.953,.,.	0/0:17:17,0:-23.567,.,.	0/0:15:15,0:-20.794,.,.	0/0:4:4,0:-5.545,.,.	0/0:14:14,0:-19.408,.,.	0/0:18:18,0:-24.953,.,.	0/0:12:12,0:-16.636,.,.	0/0:5:5,0:-6.931,.,.	0/0:9:9,0:-12.477,.,.	0/0:5:5,0:-6.931,.,.	0/0:5:5,0:-6.931,.,.	0/0:12:12,0:-16.636,.,.	0/0:10:10,0:-13.863,.,.	0/0:9:9,0:-12.477,.,.	0/0:19:19,0:-26.34,.,.	0/0:6:6,0:-8.318,.,.	./.:0:.,.:.,.,.	./.:0:.,.:.,.,.	./.:0:.,.:.,.,.	./.:0:.,.:.,.,.	./.:0:.,.:.,.,.	./.:0:.,.:.,.,.	./.:0:.,.:.,.,.	./.:0:.,.:.,.,.	0/0:27:27,0:-37.43,.,.	0/0:11:11,0:-15.249,.,.	0/0:7:7,0:-9.704,.,.	0/0:15:15,0:-20.794,.,.	0/0:7:7,0:-9.704,.,.	0/0:16:16,0:-22.181,.,.	0/0:14:14,0:-19.408,.,.	0/0:14:14,0:-19.408,.,.	0/0:10:10,0:-13.863,.,.	0/0:10:10,0:-13.863,.,.	0/0:10:10,0:-13.863,.,.
un	62079	444_57	T	C	.	PASS	NS=137;AF=0.011	GT:DP:AD:GL	0/0:24:24,0:-33.271,.,.	0/0:20:20,0:-27.726,.,.	0/0:17:17,0:-23.567,.,.	0/0:47:47,0:-65.156,.,.	0/0:46:46,0:-63.77,.,.	0/0:47:47,0:-65.156,.,.	0/0:50:50,0:-69.315,.,.	0/0:57:57,0:-79.019,.,.	0/0:34:34,0:-47.134,.,.	0/0:18:18,0:-24.953,.,.	0/0:40:40,0:-55.452,.,.	0/0:8:8,0:-11.09,.,.	0/0:32:32,0:-44.361,.,.	0/0:17:17,0:-23.567,.,.	0/1:34:24,10:.,16.03,.	0/0:24:24,0:-33.271,.,.	1/1:49:0,49:.,.,-67.928	0/0:18:18,0:-24.953,.,.	0/0:72:72,0:-99.813,.,.	0/0:65:65,0:-90.109,.,.	0/0:50:50,0:-69.315,.,.	0/0:53:53,0:-73.474,.,.	0/0:52:52,0:-72.087,.,.	0/0:61:61,0:-83.178,.,.	0/0:27:27,0:-37.43,.,.	0/0:71:71,0:-98.427,.,.	0/0:27:27,0:-37.43,.,.	0/0:41:41,0:-56.838,.,.	0/0:55:55,0:-76.246,.,.	0/0:12:12,0:-16.636,.,.	0/0:48:48,0:-66.542,.,.	0/0:18:18,0:-24.953,.,.	0/0:22:22,0:-30.498,.,.	0/0:13:13,0:-18.022,.,.	0/0:5:5,0:-6.931,.,.	0/0:29:29,0:-40.203,.,.	0/0:14:14,0:-19.408,.,.	0/0:5:5,0:-6.931,.,.	./.:0:.,.:.,.,.	0/0:43:43,0:-59.611,.,.	0/0:26:26,0:-36.044,.,.	0/0:9:9,0:-12.477,.,.	0/0:30:30,0:-41.589,.,.	0/0:5:5,0:-6.931,.,.	0/0:15:15,0:-20.794,.,.	0/0:19:19,0:-26.34,.,.	0/0:17:17,0:-23.567,.,.	0/0:13:13,0:-18.022,.,.	0/0:10:10,0:-13.863,.,.	0/0:21:21,0:-29.112,.,.	./.:0:.,.:.,.,.	./.:0:.,.:.,.,.	./.:0:.,.:.,.,.	./.:0:.,.:.,.,.	./.:0:.,.:.,.,.	./.:0:.,.:.,.,.	0/0:29:29,0:-40.203,.,.	0/0:9:9,0:-12.477,.,.	./.:0:.,.:.,.,.	./.:0:.,.:.,.,.	./.:0:.,.:.,.,.	./.:0:.,.:.,.,.	./.:0:.,.:.,.,.	./.:0:.,.:.,.,.	./.:0:.,.:.,.,.	0/0:10:10,0:-13.863,.,.	0/0:9:9,0:-12.477,.,.	0/0:4:4,0:-5.545,.,.	./.:0:.,.:.,.,.	0/0:20:20,0:-27.726,.,.	0/0:15:15,0:-20.794,.,.	0/0:12:12,0:-16.636,.,.	0/0:8:8,0:-11.09,.,.	./.:0:.,.:.,.,.	0/0:9:9,0:-12.477,.,.	./.:0:.,.:.,.,.	./.:0:.,.:.,.,.	./.:0:.,.:.,.,.	./.:0:.,.:.,.,.	0/0:17:17,0:-23.567,.,.	0/0:27:27,0:-37.43,.,.	0/0:14:14,0:-19.408,.,.	./.:0:.,.:.,.,.	./.:0:.,.:.,.,.	./.:0:.,.:.,.,.	0/0:19:19,0:-26.34,.,.	0/0:23:23,0:-31.885,.,.	0/0:56:56,0:-77.632,.,.	0/0:66:66,0:-91.495,.,.	0/0:26:26,0:-36.044,.,.	0/0:21:21,0:-29.112,.,.	0/0:28:28,0:-38.816,.,.	0/0:39:39,0:-54.065,.,.	0/0:49:49,0:-67.928,.,.	0/0:21:21,0:-29.112,.,.	0/0:19:19,0:-26.34,.,.	0/0:13:13,0:-18.022,.,.	0/0:16:16,0:-22.181,.,.	0/0:23:23,0:-31.885,.,.	0/0:27:27,0:-37.43,.,.	./.:0:.,.:.,.,.	0/0:16:16,0:-22.181,.,.	0/0:6:6,0:-8.318,.,.	0/0:31:31,0:-42.975,.,.	0/0:19:19,0:-26.34,.,.	0/0:18:18,0:-24.953,.,.	0/0:38:38,0:-52.679,.,.	0/0:24:24,0:-33.271,.,.	0/0:23:23,0:-31.885,.,.	0/0:32:32,0:-44.361,.,.	0/0:10:10,0:-13.863,.,.	0/0:16:16,0:-22.181,.,.	0/0:13:13,0:-18.022,.,.	0/0:18:18,0:-24.953,.,.	0/0:19:19,0:-26.34,.,.	0/0:8:8,0:-11.09,.,.	0/0:18:18,0:-24.953,.,.	./.:0:.,.:.,.,.	0/0:19:19,0:-26.34,.,.	0/0:12:12,0:-16.636,.,.	0/0:10:10,0:-13.863,.,.	./.:0:.,.:.,.,.	./.:0:.,.:.,.,.	./.:0:.,.:.,.,.	0/0:15:15,0:-20.794,.,.	0/0:6:6,0:-8.318,.,.	0/0:19:19,0:-26.34,.,.	0/0:50:50,0:-69.315,.,.	0/0:8:8,0:-11.09,.,.	./.:0:.,.:.,.,.	./.:0:.,.:.,.,.	./.:0:.,.:.,.,.	0/0:20:20,0:-27.726,.,.	0/0:7:7,0:-9.704,.,.	0/0:14:14,0:-19.408,.,.	0/0:22:22,0:-30.498,.,.	0/0:40:40,0:-55.452,.,.	0/0:27:27,0:-37.43,.,.	0/0:12:12,0:-16.636,.,.	0/0:20:20,0:-27.726,.,.	0/0:17:17,0:-23.567,.,.	0/0:17:17,0:-23.567,.,.	0/0:22:22,0:-30.498,.,.	0/0:15:15,0:-20.794,.,.	0/0:6:6,0:-8.318,.,.	0/0:16:16,0:-22.181,.,.	0/0:10:10,0:-13.863,.,.	0/0:15:15,0:-20.794,.,.	0/0:15:15,0:-20.794,.,.	0/0:6:6,0:-8.318,.,.	0/0:14:14,0:-19.408,.,.	0/0:12:12,0:-16.636,.,.	0/0:11:11,0:-15.249,.,.	0/0:11:11,0:-15.249,.,.	0/0:8:8,0:-11.09,.,.	0/0:7:7,0:-9.704,.,.	./.:0:.,.:.,.,.	./.:0:.,.:.,.,.	./.:0:.,.:.,.,.	./.:0:.,.:.,.,.	./.:0:.,.:.,.,.	0/0:45:45,0:-60.997,.,.	0/0:9:9,0:-12.477,.,.	0/0:12:12,0:-16.636,.,.	0/0:8:8,0:-11.09,.,.	0/0:10:10,0:-13.863,.,.	0/0:30:30,0:-41.589,.,.	0/0:21:21,0:-29.112,.,.	0/0:17:17,0:-23.567,.,.	0/0:29:29,0:-40.203,.,.	0/0:16:16,0:-22.181,.,.	0/0:20:20,0:-27.726,.,.
un	81525	583_43	G	A	.	PASS	NS=127;AF=0.047	GT:DP:AD:GL	0/0:20:20,0:-27.726,.,.	0/0:24:24,0:-33.271,.,.	0/0:3:3,0:-4.159,.,.	0/0:7:7,0:-9.704,.,.	0/0:22:22,0:-30.498,.,.	0/0:23:23,0:-31.885,.,.	0/0:10:10,0:-13.863,.,.	0/0:41:41,0:-56.838,.,.	0/0:11:11,0:-15.249,.,.	0/0:9:9,0:-12.477,.,.	0/0:12:12,0:-16.636,.,.	./.:0:.,.:.,.,.	0/0:11:11,0:-15.249,.,.	1/1:19:0,19:.,.,-26.34	1/1:12:0,12:.,.,-16.636	1/1:38:0,38:.,.,-52.679	1/1:31:0,31:.,.,-42.975	1/1:11:0,11:.,.,-15.249	0/0:29:29,0:-40.203,.,.	0/0:20:20,0:-27.726,.,.	0/0:39:39,0:-54.065,.,.	0/0:33:33,0:-45.748,.,.	0/0:23:23,0:-31.885,.,.	0/0:30:30,0:-41.589,.,.	0/0:19:19,0:-26.34,.,.	0/0:33:33,0:-45.748,.,.	0/0:34:34,0:-47.134,.,.	0/0:21:21,0:-29.112,.,.	0/0:24:24,0:-33.271,.,.	0/0:8:8,0:-11.09,.,.	0/0:55:55,0:-76.246,.,.	0/0:26:26,0:-36.044,.,.	0/0:32:32,0:-44.361,.,.	0/0:15:15,0:-20.794,.,.	./.:0:.,.:.,.,.	0/0:27:27,0:-37.43,.,.	0/0:16:16,0:-22.181,.,.	0/0:9:9,0:-12.477,.,.	./.:0:.,.:.,.,.	0/0:23:23,0:-31.885,.,.	0/0:21:21,0:-29.112,.,.	0/0:5:5,0:-6.931,.,.	0/0:15:15,0:-20.794,.,.	./.:0:.,.:.,.,.	./.:0:.,.:.,.,.	./.:0:.,.:.,.,.	0/0:12:12,0:-16.636,.,.	0/0:13:13,0:-18.022,.,.	0/0:16:16,0:-22.181,.,.	0/0:8:8,0:-11.09,.,.	./.:0:.,.:.,.,.	./.:0:.,.:.,.,.	./.:0:.,.:.,.,.	./.:0:.,.:.,.,.	./.:0:.,.:.,.,.	./.:0:.,.:.,.,.	0/0:12:12,0:-16.636,.,.	0/0:4:4,0:-5.545,.,.	./.:0:.,.:.,.,.	./.:0:.,.:.,.,.	./.:0:.,.:.,.,.	./.:0:.,.:.,.,.	./.:0:.,.:.,.,.	./.:0:.,.:.,.,.	./.:0:.,.:.,.,.	./.:0:.,.:.,.,.	./.:0:.,.:.,.,.	./.:0:.,.:.,.,.	./.:0:.,.:.,.,.	./.:0:.,.:.,.,.	0/0:10:10,0:-13.863,.,.	0/0:14:14,0:-19.408,.,.	0/0:10:10,0:-13.863,.,.	./.:0:.,.:.,.,.	0/0:9:9,0:-12.477,.,.	./.:0:.,.:.,.,.	./.:0:.,.:.,.,.	./.:0:.,.:.,.,.	./.:0:.,.:.,.,.	0/0:6:6,0:-8.318,.,.	0/0:30:30,0:-41.589,.,.	0/0:12:12,0:-16.636,.,.	./.:0:.,.:.,.,.	./.:0:.,.:.,.,.	./.:0:.,.:.,.,.	0/0:29:29,0:-40.203,.,.	0/0:33:33,0:-45.748,.,.	0/0:58:58,0:-80.405,.,.	0/0:54:54,0:-74.86,.,.	0/0:13:13,0:-18.022,.,.	0/0:16:16,0:-22.181,.,.	0/1:22:8,14:.,15.92,.	0/1:25:16,9:.,17.79,.	0/0:30:30,0:-41.589,.,.	0/0:24:24,0:-33.271,.,.	0/0:14:14,0:-19.408,.,.	0/0:15:15,0:-20.794,.,.	0/0:21:21,0:-29.112,.,.	0/0:18:18,0:-24.953,.,.	0/0:20:20,0:-27.726,.,.	0/0:15:15,0:-20.794,.,.	0/0:8:8,0:-11.09,.,.	0/0:7:7,0:-9.704,.,.	0/0:25:25,0:-34.657,.,.	0/0:11:11,0:-15.249,.,.	0/0:8:8,0:-11.09,.,.	0/0:19:19,0:-26.34,.,.	0/0:16:16,0:-22.181,.,.	0/0:29:29,0:-40.203,.,.	0/0:17:17,0:-23.567,.,.	0/0:13:13,0:-18.022,.,.	0/0:13:13,0:-18.022,.,.	0/0:12:12,0:-16.636,.,.	./.:0:.,.:.,.,.	./.:0:.,.:.,.,.	./.:0:.,.:.,.,.	./.:0:.,.:.,.,.	./.:0:.,.:.,.,.	0/0:8:8,0:-11.09,.,.	0/0:3:3,0:-4.159,.,.	0/0:7:7,0:-9.704,.,.	./.:0:.,.:.,.,.	./.:0:.,.:.,.,.	./.:0:.,.:.,.,.	0/0:15:15,0:-20.794,.,.	0/0:8:8,0:-11.09,.,.	0/0:13:13,0:-18.022,.,.	0/0:25:25,0:-34.657,.,.	0/0:6:6,0:-8.318,.,.	0/0:5:5,0:-6.931,.,.	0/0:4:4,0:-5.545,.,.	0/0:8:8,0:-11.09,.,.	0/0:10:10,0:-13.863,.,.	0/0:9:9,0:-12.477,.,.	0/0:21:21,0:-29.112,.,.	0/0:10:10,0:-13.863,.,.	0/0:16:16,0:-22.181,.,.	0/0:22:22,0:-30.498,.,.	0/0:27:27,0:-37.43,.,.	0/0:13:13,0:-18.022,.,.	0/0:15:15,0:-20.794,.,.	0/0:10:10,0:-13.863,.,.	0/0:12:12,0:-16.636,.,.	0/0:7:7,0:-9.704,.,.	./.:0:.,.:.,.,.	0/0:18:18,0:-24.953,.,.	./.:0:.,.:.,.,.	0/0:6:6,0:-8.318,.,.	0/0:5:5,0:-6.931,.,.	0/0:8:8,0:-11.09,.,.	0/0:13:13,0:-18.022,.,.	0/0:5:5,0:-6.931,.,.	0/0:9:9,0:-12.477,.,.	0/0:10:10,0:-13.863,.,.	0/0:3:3,0:-4.159,.,.	0/0:5:5,0:-6.931,.,.	0/0:3:3,0:-4.159,.,.	./.:0:.,.:.,.,.	./.:0:.,.:.,.,.	./.:0:.,.:.,.,.	./.:0:.,.:.,.,.	0/0:29:29,0:-40.203,.,.	0/0:14:14,0:-19.408,.,.	0/0:14:14,0:-19.408,.,.	0/0:9:9,0:-12.477,.,.	0/0:6:6,0:-8.318,.,.	0/0:15:15,0:-20.794,.,.	0/0:5:5,0:-6.931,.,.	0/0:10:10,0:-13.863,.,.	0/0:13:13,0:-18.022,.,.	0/0:14:14,0:-19.408,.,.	0/0:11:11,0:-15.249,.,.
un	84864	607_22	G	A	.	PASS	NS=118;AF=0.013	GT:DP:AD:GL	0/0:4:4,0:-5.545,.,.	0/0:12:12,0:-16.636,.,.	0/0:5:5,0:-6.931,.,.	0/0:17:17,0:-23.567,.,.	0/0:24:24,0:-33.271,.,.	0/0:21:21,0:-29.112,.,.	0/0:18:18,0:-24.953,.,.	0/0:11:11,0:-15.249,.,.	0/0:12:12,0:-15.249,.,.	0/0:5:5,0:-6.931,.,.	0/0:9:9,0:-12.477,.,.	0/0:4:4,0:-5.545,.,.	0/0:10:10,0:-13.863,.,.	0/0:26:26,0:-36.044,.,.	0/0:16:16,0:-22.181,.,.	0/0:20:20,0:-27.726,.,.	0/0:26:26,0:-36.044,.,.	0/0:22:22,0:-30.498,.,.	0/0:12:12,0:-16.636,.,.	0/0:27:27,0:-37.43,.,.	0/0:21:21,0:-29.112,.,.	./.:0:.,.:.,.,.	0/0:14:14,0:-19.408,.,.	0/0:25:25,0:-34.657,.,.	0/0:11:11,0:-15.249,.,.	0/0:12:12,0:-16.636,.,.	0/0:21:21,0:-29.112,.,.	0/0:9:9,0:-12.477,.,.	0/0:11:11,0:-15.249,.,.	./.:0:.,.:.,.,.	0/0:20:20,0:-27.726,.,.	0/0:13:13,0:-18.022,.,.	0/0:23:23,0:-31.885,.,.	0/0:12:12,0:-16.636,.,.	./.:0:.,.:.,.,.	0/0:29:29,0:-40.203,.,.	0/0:26:26,0:-36.044,.,.	0/0:3:3,0:-4.159,.,.	0/0:3:3,0:-4.159,.,.	./.:0:.,.:.,.,.	./.:0:.,.:.,.,.	./.:0:.,.:.,.,.	./.:0:.,.:.,.,.	./.:0:.,.:.,.,.	./.:0:.,.:.,.,.	./.:0:.,.:.,.,.	0/0:6:6,0:-11.09,.,.	0/0:10:10,0:-13.863,.,.	0/0:12:12,0:-16.636,.,.	0/0:17:17,0:-23.567,.,.	./.:0:.,.:.,.,.	./.:0:.,.:.,.,.	0/0:5:5,0:-6.931,.,.	0/0:8:8,0:-11.09,.,.	0/0:5:5,0:-6.931,.,.	0/0:4:4,0:-6.931,.,.	0/0:17:17,0:-23.567,.,.	0/0:12:12,0:-16.636,.,.	./.:0:.,.:.,.,.	./.:0:.,.:.,.,.	./.:0:.,.:.,.,.	./.:0:.,.:.,.,.	./.:0:.,.:.,.,.	./.:0:.,.:.,.,.	./.:0:.,.:.,.,.	1/1:12:0,12:.,.,-16.636	0/1:13:6,7:.,13.11,.	0/0:9:9,0:-12.477,.,.	./.:5:.,.:.,.,.	0/0:9:9,0:-12.477,.,.	0/0:12:12,0:-16.636,.,.	0/0:16:16,0:-22.181,.,.	0/0:11:11,0:-15.249,.,.	./.:0:.,.:.,.,.	0/0:8:8,0:-11.09,.,.	./.:0:.,.:.,.,.	./.:0:.,.:.,.,.	./.:0:.,.:.,.,.	./.:0:.,.:.,.,.	0/0:7:7,0:-9.704,.,.	0/0:10:10,0:-13.863,.,.	0/0:6:6,0:-8.318,.,.	0/0:5:5,0:-8.318,.,.	0/0:3:3,0:-4.159,.,.	0/0:4:4,0:-5.545,.,.	0/0:14:14,0:-19.408,.,.	0/0:9:9,0:-12.477,.,.	0/0:30:30,0:-41.589,.,.	0/0:21:21,0:-29.112,.,.	0/0:10:10,0:-13.863,.,.	0/0:4:4,0:-5.545,.,.	0/0:16:16,0:-22.181,.,.	0/0:12:12,0:-19.408,.,.	0/0:24:24,0:-33.271,.,.	0/0:10:10,0:-13.863,.,.	0/0:15:15,0:-20.794,.,.	0/0:14:14,0:-19.408,.,.	0/0:16:16,0:-22.181,.,.	0/0:18:18,0:-24.953,.,.	0/0:8:8,0:-11.09,.,.	./.:0:.,.:.,.,.	0/0:8:8,0:-11.09,.,.	./.:0:.,.:.,.,.	./.:0:.,.:.,.,.	./.:0:.,.:.,.,.	./.:0:.,.:.,.,.	./.:0:.,.:.,.,.	./.:0:.,.:.,.,.	0/0:15:15,0:-20.794,.,.	0/0:10:10,0:-13.863,.,.	0/0:18:18,0:-24.953,.,.	0/0:22:22,0:-30.498,.,.	0/0:19:19,0:-26.34,.,.	0/0:8:8,0:-11.09,.,.	./.:0:.,.:.,.,.	0/0:7:7,0:-9.704,.,.	0/0:5:5,0:-6.931,.,.	0/0:3:3,0:-4.159,.,.	0/0:6:6,0:-9.704,.,.	0/0:11:11,0:-15.249,.,.	0/0:14:14,0:-19.408,.,.	./.:0:.,.:.,.,.	./.:0:.,.:.,.,.	./.:0:.,.:.,.,.	0/0:26:26,0:-36.044,.,.	0/0:8:8,0:-11.09,.,.	0/0:12:12,0:-16.636,.,.	0/0:16:16,0:-22.181,.,.	0/0:5:5,0:-6.931,.,.	0/0:9:9,0:-12.477,.,.	0/0:4:4,0:-5.545,.,.	0/0:6:6,0:-8.318,.,.	0/0:16:16,0:-22.181,.,.	./.:0:.,.:.,.,.	0/0:8:8,0:-11.09,.,.	0/0:12:12,0:-16.636,.,.	0/0:9:9,0:-12.477,.,.	./.:0:.,.:.,.,.	./.:0:.,.:.,.,.	./.:0:.,.:.,.,.	./.:0:.,.:.,.,.	./.:0:.,.:.,.,.	0/0:3:3,0:-4.159,.,.	0/0:7:7,0:-9.704,.,.	0/0:5:5,0:-6.931,.,.	0/0:5:5,0:-6.931,.,.	0/0:8:8,0:-11.09,.,.	0/0:6:6,0:-8.318,.,.	0/0:10:10,0:-13.863,.,.	0/0:9:9,0:-12.477,.,.	0/0:9:9,0:-12.477,.,.	0/0:9:9,0:-12.477,.,.	0/0:7:7,0:-9.704,.,.	0/0:4:4,0:-5.545,.,.	./.:0:.,.:.,.,.	0/0:3:3,0:-4.159,.,.	0/0:4:4,0:-5.545,.,.	./.:0:.,.:.,.,.	./.:0:.,.:.,.,.	./.:0:.,.:.,.,.	./.:0:.,.:.,.,.	0/0:14:14,0:-18.022,.,.	0/0:6:6,0:-8.318,.,.	0/0:11:11,0:-15.249,.,.	./.:0:.,.:.,.,.	./.:0:.,.:.,.,.	./.:0:.,.:.,.,.	./.:0:.,.:.,.,.	./.:0:.,.:.,.,.	./.:0:.,.:.,.,.	./.:0:.,.:.,.,.	./.:0:.,.:.,.,.
un	95503	683_21	A	T	.	PASS	NS=136;AF=0.081	GT:DP:AD:GL	0/0:10:10,0:-13.863,.,.	0/0:16:16,0:-22.181,.,.	./.:0:.,.:.,.,.	0/0:16:16,0:-22.181,.,.	0/0:29:29,0:-40.203,.,.	0/0:25:25,0:-34.657,.,.	0/0:14:14,0:-19.408,.,.	0/0:23:23,0:-31.885,.,.	0/0:15:15,0:-20.794,.,.	0/0:12:12,0:-16.636,.,.	0/0:15:15,0:-11.249,.,.	0/0:3:3,0:-4.159,.,.	0/0:8:8,0:-11.09,.,.	0/0:24:24,0:-33.271,.,.	0/0:22:22,0:-30.498,.,.	0/0:25:25,0:-34.657,.,.	0/0:23:23,0:-31.885,.,.	0/0:11:11,0:-15.249,.,.	0/0:35:35,0:-48.52,.,.	0/0:33:33,0:-45.748,.,.	0/0:28:28,0:-38.816,.,.	0/1:18:8,10:.,17.36,.	0/0:23:23,0:-31.885,.,.	0/0:21:21,0:-29.112,.,.	0/0:20:20,0:-27.726,.,.	0/0:24:24,0:-33.271,.,.	0/0:18:18,0:-24.953,.,.	0/0:21:21,0:-29.112,.,.	0/0:19:19,0:-26.34,.,.	0/0:10:10,0:-13.863,.,.	0/0:43:43,0:-59.611,.,.	0/0:16:16,0:-22.181,.,.	0/0:28:28,0:-38.816,.,.	0/0:16:16,0:-22.181,.,.	./.:0:.,.:.,.,.	0/0:21:21,0:-29.112,.,.	0/0:12:12,0:-16.636,.,.	0/0:6:6,0:-8.318,.,.	./.:0:.,.:.,.,.	0/0:12:12,0:-16.636,.,.	0/0:12:12,0:-16.636,.,.	./.:0:.,.:.,.,.	0/0:8:8,0:-11.09,.,.	0/0:5:5,0:-6.931,.,.	0/0:5:5,0:-6.931,.,.	0/0:7:7,0:-9.704,.,.	./.:0:.,.:.,.,.	0/0:23:23,0:-31.885,.,.	0/0:7:7,0:-9.704,.,.	0/0:14:14,0:-19.408,.,.	./.:0:.,.:.,.,.	./.:0:.,.:.,.,.	./.:0:.,.:.,.,.	./.:0:.,.:.,.,.	./.:0:.,.:.,.,.	0/0:7:7,0:-9.704,.,.	./.:0:.,.:.,.,.	./.:0:.,.:.,.,.	./.:0:.,.:.,.,.	./.:0:.,.:.,.,.	./.:0:.,.:.,.,.	./.:0:.,.:.,.,.	./.:0:.,.:.,.,.	./.:0:.,.:.,.,.	./.:0:.,.:.,.,.	0/0:8:8,0:-11.09,.,.	0/1:10:4,6:.,8.39,.	./.:0:.,.:.,.,.	0/0:4:4,0:-5.545,.,.	0/0:9:9,0:-12.477,.,.	1/1:12:0,12:.,.,-16.636	1/1:24:0,24:.,.,-33.271	1/1:10:0,10:.,.,-13.863	./.:0:.,.:.,.,.	0/0:8:8,0:-11.09,.,.	./.:0:.,.:.,.,.	./.:0:.,.:.,.,.	./.:0:.,.:.,.,.	./.:0:.,.:.,.,.	0/0:4:4,0:-8.318,.,.	0/0:9:9,0:-12.477,.,.	0/0:6:6,0:-8.318,.,.	./.:0:.,.:.,.,.	./.:0:.,.:.,.,.	./.:0:.,.:.,.,.	0/0:18:18,0:-24.953,.,.	0/0:18:18,0:-24.953,.,.	0/0:34:34,0:-47.134,.,.	0/0:36:36,0:-49.907,.,.	0/0:18:18,0:-24.953,.,.	0/0:16:16,0:-22.181,.,.	0/0:8:8,0:-11.09,.,.	0/0:11:11,0:-15.249,.,.	0/0:13:13,0:-18.022,.,.	0/0:9:9,0:-12.477,.,.	0/0:15:15,0:-20.794,.,.	0/0:8:8,0:-11.09,.,.	0/0:14:14,0:-19.408,.,.	0/0:11:11,0:-15.249,.,.	0/1:11:6,5:.,10.9,.	0/1:11:5,6:.,10.9,.	0/1:12:3,9:.,3.452,.	0/0:7:7,0:-9.704,.,.	0/0:17:17,0:-23.567,.,.	0/0:15:15,0:-20.794,.,.	0/0:10:10,0:-13.863,.,.	0/1:15:9,6:.,12.58,.	0/0:15:15,0:-20.794,.,.	0/0:25:25,0:-34.657,.,.	0/0:17:17,0:-23.567,.,.	0/0:12:12,0:-16.636,.,.	0/0:10:10,0:-13.863,.,.	0/0:14:14,0:-19.408,.,.	0/0:4:4,0:-5.545,.,.	0/0:12:12,0:-16.636,.,.	0/0:7:7,0:-9.704,.,.	0/0:8:8,0:-11.09,.,.	./.:0:.,.:.,.,.	0/0:12:12,0:-16.636,.,.	0/0:9:9,0:-12.477,.,.	0/0:6:6,0:-8.318,.,.	./.:0:.,.:.,.,.	./.:0:.,.:.,.,.	./.:0:.,.:.,.,.	0/0:12:12,0:-16.636,.,.	0/0:8:8,0:-11.09,.,.	0/0:10:10,0:-13.863,.,.	0/0:15:15,0:-20.794,.,.	0/0:6:6,0:-8.318,.,.	0/0:5:5,0:-6.931,.,.	0/0:6:6,0:-8.318,.,.	0/0:10:10,0:-13.863,.,.	0/0:6:6,0:-8.318,.,.	0/0:11:11,0:-15.249,.,.	0/0:15:15,0:-20.794,.,.	0/0:12:12,0:-16.636,.,.	0/0:19:19,0:-26.34,.,.	0/1:27:14,13:.,28.53,.	0/0:16:16,0:-22.181,.,.	1/1:13:0,13:.,.,-16.636	0/0:14:14,0:-19.408,.,.	0/1:9:5,4:.,8.68,.	1/1:22:0,22:.,.,-30.498	0/0:13:13,0:-18.022,.,.	0/0:5:5,0:-6.931,.,.	0/0:10:10,0:-13.863,.,.	0/0:5:5,0:-6.931,.,.	0/0:3:3,0:-4.159,.,.	0/0:12:12,0:-16.636,.,.	0/0:6:6,0:-8.318,.,.	0/0:7:7,0:-9.704,.,.	0/0:14:14,0:-19.408,.,.	0/0:10:10,0:-13.863,.,.	./.:0:.,.:.,.,.	./.:0:.,.:.,.,.	./.:0:.,.:.,.,.	./.:0:.,.:.,.,.	0/1:6:3,3:.,6.45,.	0/0:3:3,0:-4.159,.,.	0/0:4:4,0:-5.545,.,.	./.:0:.,.:.,.,.	0/0:17:17,0:-23.567,.,.	0/0:8:8,0:-11.09,.,.	0/0:11:11,0:-15.249,.,.	1/1:9:0,9:.,.,-12.477	0/0:6:6,0:-8.318,.,.	0/0:8:8,0:-11.09,.,.	0/0:9:9,0:-12.477,.,.	0/0:11:11,0:-15.249,.,.	0/0:5:5,0:-6.931,.,.	0/0:8:8,0:-11.09,.,.	0/1:10:6,4:.,8.39,.
un	96084	687_42	T	C	.	PASS	NS=121;AF=0.136	GT:DP:AD:GL	0/0:10:10,0:-13.863,.,.	0/0:18:18,0:-24.953,.,.	0/0:11:11,0:-15.249,.,.	0/0:27:27,0:-37.43,.,.	0/0:19:19,0:-26.34,.,.	0/0:26:26,0:-36.044,.,.	0/0:20:20,0:-27.726,.,.	0/0:36:36,0:-49.907,.,.	0/0:20:20,0:-27.726,.,.	0/0:15:15,0:-20.794,.,.	0/0:14:14,0:-19.408,.,.	0/0:4:4,0:-5.545,.,.	0/0:13:13,0:-18.022,.,.	0/0:15:15,0:-20.794,.,.	0/0:21:21,0:-29.112,.,.	0/0:25:25,0:-34.657,.,.	0/0:50:50,0:-69.315,.,.	./.:0:.,.:.,.,.	0/1:32:16,16:.,35.16,.	0/0:27:27,0:-37.43,.,.	0/0:19:19,0:-26.34,.,.	0/1:33:19,14:.,30,.	0/1:21:10,11:.,21.92,.	0/0:27:27,0:-37.43,.,.	0/0:17:17,0:-23.567,.,.	0/0:28:28,0:-38.816,.,.	0/0:10:10,0:-13.863,.,.	0/0:25:25,0:-34.657,.,.	0/0:18:18,0:-24.953,.,.	0/0:11:11,0:-15.249,.,.	0/0:42:42,0:-58.224,.,.	0/0:24:24,0:-33.271,.,.	0/0:18:18,0:-24.953,.,.	0/0:16:16,0:-22.181,.,.	0/0:3:3,0:-4.159,.,.	0/0:20:20,0:-27.726,.,.	0/0:19:19,0:-26.34,.,.	0/0:5:5,0:-6.931,.,.	./.:0:.,.:.,.,.	0/0:18:18,0:-24.953,.,.	0/0:15:15,0:-20.794,.,.	0/0:9:9,0:-12.477,.,.	0/0:9:9,0:-12.477,.,.	./.:0:.,.:.,.,.	./.:0:.,.:.,.,.	./.:0:.,.:.,.,.	0/0:11:11,0:-15.249,.,.	0/0:14:14,0:-19.408,.,.	0/0:15:15,0:-20.794,.,.	0/0:10:10,0:-13.863,.,.	./.:0:.,.:.,.,.	./.:0:.,.:.,.,.	./.:0:.,.:.,.,.	./.:0:.,.:.,.,.	./.:0:.,.:.,.,.	./.:0:.,.:.,.,.	0/0:10:10,0:-13.863,.,.	0/0:3:3,0:-4.159,.,.	./.:0:.,.:.,.,.	./.:0:.,.:.,.,.	./.:0:.,.:.,.,.	./.:0:.,.:.,.,.	./.:0:.,.:.,.,.	./.:0:.,.:.,.,.	./.:0:.,.:.,.,.	0/0:8:8,0:-11.09,.,.	0/0:5:5,0:-6.931,.,.	./.:0:.,.:.,.,.	0/0:5:5,0:-6.931,.,.	0/1:10:4,6:.,8.39,.	0/1:13:6,7:.,13.11,.	0/0:19:19,0:-26.34,.,.	0/0:4:4,0:-5.545,.,.	./.:0:.,.:.,.,.	0/0:6:6,0:-8.318,.,.	./.:0:.,.:.,.,.	./.:0:.,.:.,.,.	./.:0:.,.:.,.,.	./.:0:.,.:.,.,.	0/0:4:4,0:-5.545,.,.	0/0:17:17,0:-23.567,.,.	0/0:7:7,0:-9.704,.,.	./.:0:.,.:.,.,.	./.:0:.,.:.,.,.	./.:0:.,.:.,.,.	0/0:19:19,0:-26.34,.,.	0/0:28:28,0:-38.816,.,.	0/0:51:51,0:-70.701,.,.	0/0:40:40,0:-55.452,.,.	0/0:30:30,0:-41.589,.,.	0/0:14:14,0:-19.408,.,.	0/0:23:23,0:-31.885,.,.	0/0:25:25,0:-34.657,.,.	0/0:29:29,0:-40.203,.,.	0/1:24:12,12:.,26.37,.	0/0:18:18,0:-24.953,.,.	0/0:15:15,0:-20.794,.,.	0/0:14:14,0:-19.408,.,.	0/1:9:3,6:.,5.57,.	0/0:10:10,0:-13.863,.,.	1/1:10:0,10:.,.,-5.164	0/0:17:17,0:-23.567,.,.	./.:0:.,.:.,.,.	0/1:14:10,4:.,6.13,.	0/0:9:9,0:-12.477,.,.	0/0:12:12,0:-16.636,.,.	0/1:22:12,10:.,21.79,.	0/0:12:12,0:-16.636,.,.	0/0:27:27,0:-37.43,.,.	0/0:15:15,0:-20.794,.,.	0/0:15:15,0:-20.794,.,.	0/0:14:14,0:-19.408,.,.	0/0:16:16,0:-22.181,.,.	./.:0:.,.:.,.,.	./.:0:.,.:.,.,.	./.:0:.,.:.,.,.	./.:0:.,.:.,.,.	./.:0:.,.:.,.,.	1/1:15:0,15:.,.,-20.794	0/0:11:11,0:-15.249,.,.	0/1:9:5,4:.,8.68,.	0/1:5:3,2:.,4.19,.	1/1:6:0,6:.,.,-8.318	0/1:7:4,3:.,6.45,.	./.:9:.,.:.,.,.	./.:9:.,.:.,.,.	./.:9:.,.:.,.,.	./.:20:.,.:.,.,.	./.:0:.,.:.,.,.	./.:0:.,.:.,.,.	./.:0:.,.:.,.,.	./.:0:.,.:.,.,.	0/0:13:13,0:-18.022,.,.	0/0:5:5,0:-6.931,.,.	0/0:9:9,0:-12.477,.,.	0/0:14:14,0:-19.408,.,.	0/0:14:14,0:-19.408,.,.	0/1:7:4,3:.,6.09,.	0/1:14:9,5:.,9.83,.	0/1:8:3,5:.,6.09,.	0/1:16:9,7:.,15.13,.	0/0:11:11,0:-15.249,.,.	0/1:15:5,10:.,9.29,.	0/0:9:9,0:-12.477,.,.	./.:0:.,.:.,.,.	0/0:10:10,0:-13.863,.,.	./.:0:.,.:.,.,.	./.:0:.,.:.,.,.	./.:0:.,.:.,.,.	./.:0:.,.:.,.,.	1/1:8:0,8:.,.,-2.865	0/0:13:13,0:-18.022,.,.	0/0:5:5,0:-6.931,.,.	0/0:7:7,0:-9.704,.,.	0/0:4:4,0:-5.545,.,.	0/0:7:7,0:-9.704,.,.	./.:0:.,.:.,.,.	./.:0:.,.:.,.,.	./.:0:.,.:.,.,.	./.:0:.,.:.,.,.	./.:0:.,.:.,.,.	0/0:25:25,0:-34.657,.,.	0/0:4:4,0:-5.545,.,.	0/0:15:15,0:-20.794,.,.	1/1:6:0,6:.,.,-8.318	./.:0:.,.:.,.,.	1/1:13:0,13:.,.,-18.022	0/1:12:4,8:.,7.43,.	0/0:12:12,0:-16.636,.,.	0/1:10:4,6:.,8.39,.	0/1:8:5,3:.,6.09,.	0/1:12:3,9:.,3.452,.
un	97487	697_45	C	A	.	PASS	NS=125;AF=0.488	GT:DP:AD:GL	0/0:6:6,0:-8.318,.,.	0/0:31:31,0:-42.975,.,.	0/0:3:3,0:-4.159,.,.	0/0:7:7,0:-9.704,.,.	0/0:15:15,0:-20.794,.,.	0/0:41:41,0:-56.838,.,.	0/0:10:10,0:-13.863,.,.	0/0:24:24,0:-33.271,.,.	./.:0:.,.:.,.,.	./.:0:.,.:.,.,.	./.:0:.,.:.,.,.	./.:0:.,.:.,.,.	0/0:12:12,0:-16.636,.,.	0/0:14:14,0:-19.408,.,.	0/0:11:11,0:-15.249,.,.	0/0:12:12,0:-16.636,.,.	0/0:34:34,0:-47.134,.,.	0/0:17:17,0:-23.567,.,.	0/1:30:17,13:.,28.03,.	0/0:46:46,0:-63.77,.,.	0/1:35:12,23:.,22.85,.	0/1:43:20,23:.,43.74,.	0/1:31:11,20:.,21.52,.	0/0:31:31,0:-42.975,.,.	0/0:27:27,0:-37.43,.,.	0/0:38:38,0:-52.679,.,.	0/0:28:28,0:-38.816,.,.	0/0:22:22,0:-30.498,.,.	0/0:22:22,0:-30.498,.,.	./.:0:.,.:.,.,.	0/0:48:48,0:-66.542,.,.	0/0:20:20,0:-27.726,.,.	0/0:28:28,0:-38.816,.,.	0/0:23:23,0:-31.885,.,.	./.:0:.,.:.,.,.	0/0:41:41,0:-56.838,.,.	0/0:19:19,0:-26.34,.,.	0/0:5:5,0:-6.931,.,.	./.:0:.,.:.,.,.	0/0:8:8,0:-11.09,.,.	0/0:11:11,0:-15.249,.,.	./.:0:.,.:.,.,.	0/0:14:14,0:-19.408,.,.	./.:0:.,.:.,.,.	./.:0:.,.:.,.,.	./.:0:.,.:.,.,.	0/1:16:6,10:.,12.17,.	0/0:27:27,0:-37.43,.,.	0/0:23:23,0:-31.885,.,.	1/1:25:0,25:.,.,-34.657	./.:0:.,.:.,.,.	./.:0:.,.:.,.,.	./.:0:.,.:.,.,.	./.:0:.,.:.,.,.	./.:0:.,.:.,.,.	./.:0:.,.:.,.,.	0/0:23:23,0:-31.885,.,.	0/0:5:5,0:-6.931,.,.	./.:0:.,.:.,.,.	./.:0:.,.:.,.,.	./.:0:.,.:.,.,.	./.:0:.,.:.,.,.	./.:0:.,.:.,.,.	./.:0:.,.:.,.,.	./.:0:.,.:.,.,.	1/1:11:0,11:.,.,-15.249	0/1:15:6,9:.,12.58,.	./.:0:.,.:.,.,.	1/1:7:0,7:.,.,-9.704	0/1:7:3,4:.,8.79,.	0/0:18:18,0:-24.953,.,.	0/0:19:19,0:-26.34,.,.	0/1:9:4,5:.,8.68,.	./.:0:.,.:.,.,.	1/1:3:0,3:.,.,-4.159	./.:0:.,.:.,.,.	./.:0:.,.:.,.,.	./.:0:.,.:.,.,.	./.:0:.,.:.,.,.	1/1:7:0,7:.,.,-9.704	0/1:12:7,5:.,10.65,.	1/1:11:0,11:.,.,-15.249	./.:0:.,.:.,.,.	./.:0:.,.:.,.,.	./.:0:.,.:.,.,.	1/1:18:0,18:.,.,-24.953	1/1:18:0,18:.,.,-24.953	1/1:35:0,35:.,.,-48.52	1/1:38:0,38:.,.,-52.679	0/1:29:17,12:.,25.5,.	1/1:12:0,12:.,.,-16.636	1/1:19:0,19:.,.,-26.34	1/1:21:0,21:.,.,-29.112	1/1:34:0,34:.,.,-47.134	1/1:30:0,30:.,.,-41.589	1/1:23:0,23:.,.,-31.885	1/1:25:0,25:.,.,-34.657	1/1:19:0,19:.,.,-26.34	1/1:12:0,12:.,.,-16.636	1/1:16:0,16:.,.,-22.181	1/1:16:0,16:.,.,-22.181	0/1:30:17,13:.,28.03,.	1/1:7:0,7:.,.,-9.704	1/1:21:0,21:.,.,-29.112	0/1:12:4,8:.,7.43,.	1/1:25:0,25:.,.,-34.657	1/1:21:0,21:.,.,-29.112	0/1:11:5,6:.,10.9,.	1/1:27:0,27:.,.,-37.43	1/1:31:0,31:.,.,-42.975	1/1:17:0,17:.,.,-23.567	1/1:19:0,19:.,.,-26.34	1/1:23:0,23:.,.,-31.885	1/1:10:0,10:.,.,-13.863	0/1:6:2,4:.,3.066,.	./.:0:.,.:.,.,.	0/1:6:2,4:.,3.715,.	./.:0:.,.:.,.,.	1/1:22:0,22:.,.,-30.498	1/1:11:0,11:.,.,-15.249	1/1:12:0,12:.,.,-16.636	1/1:6:0,6:.,.,-8.318	1/1:7:0,7:.,.,-9.704	1/1:17:0,17:.,.,-23.567	./.:0:.,.:.,.,.	./.:0:.,.:.,.,.	./.:0:.,.:.,.,.	./.:0:.,.:.,.,.	./.:0:.,.:.,.,.	0/0:9:9,0:-12.477,.,.	0/0:8:8,0:-11.09,.,.	0/1:7:4,3:.,6.09,.	1/1:13:0,13:.,.,-18.022	./.:0:.,.:.,.,.	0/0:34:34,0:-47.134,.,.	1/1:10:0,10:.,.,-13.863	1/1:21:0,21:.,.,-29.112	1/1:19:0,19:.,.,-26.34	1/1:22:0,22:.,.,-30.498	0/1:23:14,9:.,18.68,.	1/1:28:0,28:.,.,-27.991	1/1:36:0,36:.,.,-49.907	1/1:31:0,31:.,.,-42.975	1/1:21:0,21:.,.,-29.112	1/1:5:0,5:.,.,-6.931	./.:0:.,.:.,.,.	./.:0:.,.:.,.,.	1/1:11:0,11:.,.,-15.249	1/1:11:0,11:.,.,-15.249	1/1:6:0,6:.,.,-8.318	0/0:19:19,0:-9.158,.,.	1/1:19:0,19:.,.,-26.34	0/0:10:10,0:-13.863,.,.	0/0:6:6,0:-8.318,.,.	./.:0:.,.:.,.,.	0/0:17:17,0:-23.567,.,.	0/0:8:8,0:-11.09,.,.	./.:0:.,.:.,.,.	./.:0:.,.:.,.,.	./.:0:.,.:.,.,.	./.:0:.,.:.,.,.	0/0:37:37,0:-51.293,.,.	0/0:21:21,0:-29.112,.,.	0/0:5:5,0:-6.931,.,.	0/0:15:15,0:-20.794,.,.	0/1:7:4,3:.,6.45,.	0/1:13:5,8:.,10.29,.	0/0:6:6,0:-8.318,.,.	0/0:11:11,0:-15.249,.,.	0/0:10:10,0:-13.863,.,.	0/1:5:1,4:.,3.066,.	0/0:5:5,0:-6.931,.,.
un	99034	708_52	A	G	.	PASS	NS=118;AF=0.314	GT:DP:AD:GL	1/1:7:0,7:.,.,-11.09	1/1:26:0,26:.,.,-36.044	./.:0:.,.:.,.,.	1/1:6:0,6:.,.,-8.318	1/1:11:0,11:.,.,-15.249	1/1:42:0,42:.,.,-58.224	1/1:10:0,10:.,.,-13.863	1/1:18:0,18:.,.,-24.953	./.:0:.,.:.,.,.	./.:0:.,.:.,.,.	./.:0:.,.:.,.,.	./.:0:.,.:.,.,.	1/1:5:0,5:.,.,-9.704	./.:0:.,.:.,.,.	./.:0:.,.:.,.,.	./.:0:.,.:.,.,.	./.:0:.,.:.,.,.	./.:0:.,.:.,.,.	0/0:31:31,0:-42.975,.,.	0/0:27:27,0:-37.43,.,.	0/0:21:21,0:-29.112,.,.	./.:0:.,.:.,.,.	0/0:34:34,0:-47.134,.,.	0/0:37:37,0:-51.293,.,.	1/1:24:0,24:.,.,-33.271	1/1:32:0,32:.,.,-34.588	1/1:25:0,25:.,.,-34.657	1/1:26:0,26:.,.,-36.044	1/1:23:0,23:.,.,-31.885	./.:0:.,.:.,.,.	1/1:48:0,48:.,.,-66.542	1/1:28:0,28:.,.,-38.816	1/1:39:0,39:.,.,-54.065	1/1:25:0,25:.,.,-34.657	./.:0:.,.:.,.,.	1/1:27:0,27:.,.,-37.43	1/1:30:0,30:.,.,-41.589	1/1:8:0,8:.,.,-11.09	./.:0:.,.:.,.,.	1/1:22:0,22:.,.,-30.498	1/1:15:0,15:.,.,-20.794	./.:0:.,.:.,.,.	1/1:14:0,14:.,.,-19.408	1/1:4:0,4:.,.,-5.545	1/1:6:0,6:.,.,-8.318	1/1:18:0,18:.,.,-15.032	0/0:16:16,0:-22.181,.,.	0/0:14:14,0:-19.408,.,.	0/0:11:11,0:-15.249,.,.	0/0:15:15,0:-20.794,.,.	./.:0:.,.:.,.,.	./.:0:.,.:.,.,.	./.:0:.,.:.,.,.	./.:0:.,.:.,.,.	./.:0:.,.:.,.,.	./.:0:.,.:.,.,.	./.:0:.,.:.,.,.	./.:0:.,.:.,.,.	./.:0:.,.:.,.,.	./.:0:.,.:.,.,.	./.:0:.,.:.,.,.	./.:0:.,.:.,.,.	./.:0:.,.:.,.,.	./.:0:.,.:.,.,.	./.:0:.,.:.,.,.	1/1:9:0,9:.,.,-12.477	1/1:11:0,11:.,.,-15.249	./.:0:.,.:.,.,.	1/1:8:0,8:.,.,-11.09	0/0:14:14,0:-19.408,.,.	0/0:13:13,0:-18.022,.,.	0/0:12:12,0:-16.636,.,.	0/0:10:10,0:-13.863,.,.	./.:0:.,.:.,.,.	0/0:7:7,0:-9.704,.,.	./.:0:.,.:.,.,.	./.:0:.,.:.,.,.	./.:0:.,.:.,.,.	./.:0:.,.:.,.,.	./.:0:.,.:.,.,.	./.:0:.,.:.,.,.	./.:0:.,.:.,.,.	./.:0:.,.:.,.,.	./.:0:.,.:.,.,.	./.:0:.,.:.,.,.	0/0:17:17,0:-23.567,.,.	0/0:17:17,0:-23.567,.,.	0/0:30:30,0:-41.589,.,.	0/0:26:26,0:-25.369,.,.	0/0:16:16,0:-22.181,.,.	0/0:14:14,0:-19.408,.,.	0/0:15:15,0:-20.794,.,.	0/0:29:29,0:-40.203,.,.	0/0:25:25,0:-34.657,.,.	0/0:22:22,0:-30.498,.,.	0/0:18:18,0:-24.953,.,.	0/0:19:19,0:-26.34,.,.	0/0:27:27,0:-37.43,.,.	0/0:11:11,0:-15.249,.,.	0/0:18:18,0:-24.953,.,.	0/0:10:10,0:-13.863,.,.	0/0:12:12,0:-16.636,.,.	0/0:7:7,0:-9.704,.,.	0/0:23:23,0:-31.885,.,.	0/0:5:5,0:-6.931,.,.	0/0:22:22,0:-30.498,.,.	0/0:12:12,0:-16.636,.,.	0/0:9:9,0:-12.477,.,.	0/0:27:27,0:-37.43,.,.	0/0:24:24,0:-33.271,.,.	0/0:14:14,0:-19.408,.,.	0/0:16:16,0:-22.181,.,.	0/0:17:17,0:-23.567,.,.	0/0:7:7,0:-9.704,.,.	0/0:12:12,0:-16.636,.,.	0/0:4:4,0:-5.545,.,.	./.:0:.,.:.,.,.	./.:0:.,.:.,.,.	0/0:11:11,0:-15.249,.,.	0/0:6:6,0:-8.318,.,.	0/0:11:11,0:-15.249,.,.	0/0:9:9,0:-12.477,.,.	0/0:10:10,0:-13.863,.,.	0/0:17:17,0:-23.567,.,.	0/0:16:16,0:-22.181,.,.	0/0:6:6,0:-8.318,.,.	0/0:19:19,0:-26.34,.,.	0/0:25:25,0:-34.657,.,.	0/0:12:12,0:-16.636,.,.	./.:0:.,.:.,.,.	./.:0:.,.:.,.,.	./.:0:.,.:.,.,.	0/0:12:12,0:-16.636,.,.	0/0:18:18,0:-24.953,.,.	0/0:25:25,0:-34.657,.,.	0/0:6:6,0:-8.318,.,.	0/0:17:17,0:-23.567,.,.	0/0:23:23,0:-31.885,.,.	0/0:13:13,0:-18.022,.,.	0/0:16:16,0:-22.181,.,.	0/0:18:18,0:-24.953,.,.	0/0:12:12,0:-16.636,.,.	0/0:16:16,0:-22.181,.,.	0/0:13:13,0:-18.022,.,.	0/0:8:8,0:-11.09,.,.	0/0:15:15,0:-20.794,.,.	./.:0:.,.:.,.,.	0/0:8:8,0:-11.09,.,.	0/0:10:10,0:-13.863,.,.	0/0:3:3,0:-4.159,.,.	0/0:19:19,0:-26.34,.,.	0/0:17:17,0:-23.567,.,.	1/1:16:0,16:.,.,-22.181	1/1:7:0,7:.,.,-9.704	./.:0:.,.:.,.,.	1/1:12:0,12:.,.,-16.636	1/1:4:0,4:.,.,-5.545	./.:0:.,.:.,.,.	./.:0:.,.:.,.,.	./.:0:.,.:.,.,.	./.:0:.,.:.,.,.	1/1:30:0,30:.,.,-41.589	1/1:17:0,17:.,.,-23.567	1/1:5:0,5:.,.,-6.931	0/0:14:14,0:-19.408,.,.	./.:0:.,.:.,.,.	0/0:16:16,0:-22.181,.,.	0/0:12:12,0:-16.636,.,.	0/0:13:13,0:-18.022,.,.	0/0:11:11,0:-15.249,.,.	./.:0:.,.:.,.,.	0/0:14:14,0:-19.408,.,.
un	104870	750_8	A	G	.	PASS	NS=122;AF=0.443	GT:DP:AD:GL	1/1:4:0,4:.,.,-5.545	1/1:20:0,20:.,.,-27.726	1/1:13:0,13:.,.,-18.022	1/1:28:0,28:.,.,-38.816	1/1:25:0,25:.,.,-34.657	1/1:26:0,26:.,.,-25.369	1/1:20:0,20:.,.,-27.726	1/1:27:0,27:.,.,-37.43	1/1:14:0,14:.,.,-19.408	1/1:7:0,7:.,.,-9.704	1/1:15:0,15:.,.,-20.794	1/1:4:0,4:.,.,-5.545	1/1:17:0,17:.,.,-23.567	./.:0:.,.:.,.,.	./.:0:.,.:.,.,.	./.:0:.,.:.,.,.	./.:0:.,.:.,.,.	./.:0:.,.:.,.,.	0/0:26:26,0:-36.044,.,.	0/0:29:29,0:-40.203,.,.	0/0:25:25,0:-34.657,.,.	0/0:28:28,0:-38.816,.,.	0/0:26:26,0:-36.044,.,.	0/0:22:22,0:-30.498,.,.	1/1:18:0,18:.,.,-24.953	1/1:34:0,34:.,.,-47.134	1/1:17:0,17:.,.,-23.567	1/1:22:0,22:.,.,-30.498	1/1:25:0,25:.,.,-34.657	1/1:13:0,13:.,.,-18.022	1/1:48:0,48:.,.,-66.542	1/1:13:0,13:.,.,-18.022	1/1:20:0,20:.,.,-27.726	1/1:20:0,20:.,.,-27.726	1/1:6:0,6:.,.,-8.318	1/1:19:0,19:.,.,-26.34	1/1:20:0,20:.,.,-27.726	1/1:3:0,3:.,.,-4.159	./.:0:.,.:.,.,.	1/1:19:0,19:.,.,-16.307	1/1:10:0,10:.,.,-13.863	./.:0:.,.:.,.,.	1/1:12:0,12:.,.,-16.636	./.:0:.,.:.,.,.	./.:0:.,.:.,.,.	./.:0:.,.:.,.,.	0/0:10:10,0:-13.863,.,.	0/0:18:18,0:-24.953,.,.	0/0:9:9,0:-12.477,.,.	0/0:21:21,0:-29.112,.,.	./.:0:.,.:.,.,.	./.:0:.,.:.,.,.	./.:0:.,.:.,.,.	./.:0:.,.:.,.,.	./.:0:.,.:.,.,.	0/1:6:4,2:.,3.715,.	./.:0:.,.:.,.,.	./.:0:.,.:.,.,.	./.:0:.,.:.,.,.	./.:0:.,.:.,.,.	./.:0:.,.:.,.,.	./.:0:.,.:.,.,.	./.:0:.,.:.,.,.	./.:0:.,.:.,.,.	./.:0:.,.:.,.,.	0/1:14:10,4:.,6.13,.	1/1:10:0,10:.,.,-13.863	1/1:3:0,3:.,.,-4.159	./.:0:.,.:.,.,.	0/0:9:9,0:-12.477,.,.	./.:0:.,.:.,.,.	./.:0:.,.:.,.,.	./.:0:.,.:.,.,.	0/0:7:7,0:-9.704,.,.	1/1:9:0,9:.,.,-12.477	./.:0:.,.:.,.,.	./.:0:.,.:.,.,.	./.:0:.,.:.,.,.	./.:0:.,.:.,.,.	1/1:3:0,3:.,.,-4.159	0/0:12:12,0:-16.636,.,.	1/1:8:0,8:.,.,-2.865	./.:0:.,.:.,.,.	./.:0:.,.:.,.,.	./.:0:.,.:.,.,.	0/1:20:10,10:.,21.97,.	0/1:26:15,11:.,23.55,.	0/1:51:27,24:.,44.97,.	0/0:26:26,0:-36.044,.,.	1/1:24:0,24:.,.,-33.271	0/1:14:5,9:.,9.83,.	0/1:11:7,4:.,7.96,.	1/1:16:0,16:.,.,-22.181	0/1:16:9,7:.,15.13,.	1/1:19:0,19:.,.,-26.34	1/1:14:0,14:.,.,-19.408	1/1:10:0,10:.,.,-13.863	0/1:20:5,15:.,5.75,.	0/0:7:7,0:-9.704,.,.	0/0:11:11,0:-15.249,.,.	0/1:14:6,8:.,12.9,.	0/1:9:4,5:.,7.96,.	0/0:3:3,0:-4.159,.,.	0/1:15:8,7:.,15.31,.	0/0:12:12,0:-16.636,.,.	0/1:17:5,12:.,8.02,.	0/0:20:20,0:-27.726,.,.	0/0:8:8,0:-11.09,.,.	0/0:12:12,0:-16.636,.,.	0/0:13:13,0:-18.022,.,.	0/0:14:14,0:-19.408,.,.	0/0:17:17,0:-23.567,.,.	0/0:14:14,0:-19.408,.,.	0/0:8:8,0:-11.09,.,.	0/0:9:9,0:-12.477,.,.	0/0:7:7,0:-9.704,.,.	0/0:3:3,0:-4.159,.,.	./.:0:.,.:.,.,.	0/0:9:9,0:-12.477,.,.	0/0:7:7,0:-9.704,.,.	0/0:6:6,0:-8.318,.,.	0/0:3:3,0:-4.159,.,.	0/0:7:7,0:-9.704,.,.	0/0:15:15,0:-20.794,.,.	./.:22:.,.:.,.,.	./.:7:.,.:.,.,.	./.:19:.,.:.,.,.	./.:12:.,.:.,.,.	./.:0:.,.:.,.,.	0/0:7:7,0:-9.704,.,.	0/0:5:5,0:-6.931,.,.	0/1:10:5,5:.,10.99,.	0/0:11:11,0:-15.249,.,.	0/0:8:8,0:-11.09,.,.	0/0:12:12,0:-16.636,.,.	1/1:12:0,12:.,.,-16.636	0/0:14:14,0:-19.408,.,.	0/0:22:22,0:-30.498,.,.	0/0:12:12,0:-16.636,.,.	0/0:11:11,0:-15.249,.,.	0/0:13:13,0:-18.022,.,.	0/0:5:5,0:-6.931,.,.	0/0:10:10,0:-13.863,.,.	1/1:12:0,12:.,.,-16.636	./.:6:.,.:.,.,.	0/0:7:7,0:-9.704,.,.	0/0:5:5,0:-6.931,.,.	0/0:5:5,0:-6.931,.,.	0/0:10:10,0:-13.863,.,.	0/0:3:3,0:-4.159,.,.	0/0:15:15,0:-20.794,.,.	0/0:8:8,0:-11.09,.,.	1/1:7:0,7:.,.,-9.704	./.:0:.,.:.,.,.	./.:0:.,.:.,.,.	./.:0:.,.:.,.,.	./.:0:.,.:.,.,.	./.:0:.,.:.,.,.	./.:0:.,.:.,.,.	./.:0:.,.:.,.,.	./.:0:.,.:.,.,.	1/1:27:0,27:.,.,-37.43	1/1:13:0,13:.,.,-18.022	1/1:14:0,14:.,.,-19.408	0/0:4:4,0:-5.545,.,.	./.:0:.,.:.,.,.	0/0:4:4,0:-5.545,.,.	0/0:8:8,0:-11.09,.,.	0/0:5:5,0:-6.931,.,.	0/0:8:8,0:-11.09,.,.	0/0:7:7,0:-9.704,.,.	0/0:10:10,0:-13.863,.,.
un	112711	806_9	C	T	.	PASS	NS=128;AF=0.129	GT:DP:AD:GL	0/0:9:9,0:-12.477,.,.	0/0:25:25,0:-34.657,.,.	./.:0:.,.:.,.,.	0/0:6:6,0:-8.318,.,.	0/0:22:22,0:-30.498,.,.	0/0:36:36,0:-49.907,.,.	0/0:6:6,0:-8.318,.,.	0/0:19:19,0:-26.34,.,.	./.:0:.,.:.,.,.	./.:0:.,.:.,.,.	./.:0:.,.:.,.,.	./.:0:.,.:.,.,.	0/0:7:7,0:-9.704,.,.	0/0:21:21,0:-29.112,.,.	0/0:4:4,0:-5.545,.,.	0/0:30:30,0:-41.589,.,.	0/0:49:49,0:-67.928,.,.	0/0:17:17,0:-23.567,.,.	0/0:43:43,0:-59.611,.,.	0/0:29:29,0:-40.203,.,.	0/0:44:44,0:-60.997,.,.	0/0:34:34,0:-47.134,.,.	0/0:35:35,0:-48.52,.,.	0/0:36:36,0:-49.907,.,.	0/0:17:17,0:-23.567,.,.	0/0:23:23,0:-31.885,.,.	0/0:23:23,0:-31.885,.,.	0/0:18:18,0:-24.953,.,.	0/0:18:18,0:-24.953,.,.	./.:0:.,.:.,.,.	0/0:32:32,0:-44.361,.,.	0/0:26:26,0:-36.044,.,.	0/0:47:47,0:-65.156,.,.	0/0:22:22,0:-30.498,.,.	./.:0:.,.:.,.,.	0/0:28:28,0:-38.816,.,.	0/0:22:22,0:-30.498,.,.	0/0:3:3,0:-4.159,.,.	./.:0:.,.:.,.,.	0/0:15:15,0:-20.794,.,.	0/0:13:13,0:-18.022,.,.	./.:0:.,.:.,.,.	0/0:6:6,0:-8.318,.,.	./.:0:.,.:.,.,.	./.:0:.,.:.,.,.	./.:0:.,.:.,.,.	1/1:20:0,20:.,.,-27.726	1/1:34:0,34:.,.,-47.134	0/1:15:7,8:.,15.31,.	1/1:12:0,12:.,.,-16.636	./.:0:.,.:.,.,.	./.:0:.,.:.,.,.	./.:0:.,.:.,.,.	./.:0:.,.:.,.,.	./.:0:.,.:.,.,.	./.:0:.,.:.,.,.	0/0:23:23,0:-31.885,.,.	0/0:6:6,0:-8.318,.,.	./.:0:.,.:.,.,.	./.:0:.,.:.,.,.	./.:0:.,.:.,.,.	./.:0:.,.:.,.,.	./.:0:.,.:.,.,.	./.:0:.,.:.,.,.	./.:0:.,.:.,.,.	0/0:11:11,0:-15.249,.,.	0/0:15:15,0:-20.794,.,.	0/0:6:6,0:-8.318,.,.	0/0:14:14,0:-19.408,.,.	0/0:20:20,0:-27.726,.,.	0/0:6:6,0:-8.318,.,.	0/0:28:28,0:-38.816,.,.	0/0:17:17,0:-23.567,.,.	./.:0:.,.:.,.,.	./.:0:.,.:.,.,.	./.:0:.,.:.,.,.	./.:0:.,.:.,.,.	./.:0:.,.:.,.,.	./.:0:.,.:.,.,.	0/0:10:10,0:-13.863,.,.	0/0:5:5,0:-6.931,.,.	0/0:19:19,0:-26.34,.,.	./.:0:.,.:.,.,.	./.:0:.,.:.,.,.	./.:0:.,.:.,.,.	0/0:28:28,0:-38.816,.,.	0/0:20:20,0:-27.726,.,.	0/0:26:26,0:-36.044,.,.	0/1:29:12,17:.,25.5,.	0/0:16:16,0:-22.181,.,.	0/0:14:14,0:-19.408,.,.	0/0:9:9,0:-12.477,.,.	0/0:14:14,0:-19.408,.,.	0/0:13:13,0:-18.022,.,.	0/0:15:15,0:-20.794,.,.	0/0:14:14,0:-19.408,.,.	0/0:17:17,0:-23.567,.,.	0/0:21:21,0:-29.112,.,.	0/0:18:18,0:-24.953,.,.	0/0:13:13,0:-8.774,.,.	0/0:16:16,0:-22.181,.,.	0/0:11:11,0:-15.249,.,.	0/1:15:10,5:.,9.29,.	0/1:13:8,5:.,10.29,.	0/0:18:18,0:-24.953,.,.	0/0:25:25,0:-34.657,.,.	0/1:23:12,11:.,24.13,.	0/1:14:8,6:.,12.9,.	0/0:33:33,0:-45.748,.,.	0/0:22:22,0:-30.498,.,.	0/0:14:14,0:-19.408,.,.	0/0:13:13,0:-18.022,.,.	0/0:15:15,0:-20.794,.,.	0/0:9:9,0:-12.477,.,.	0/0:9:9,0:-12.477,.,.	0/0:6:6,0:-8.318,.,.	0/0:10:10,0:-13.863,.,.	./.:0:.,.:.,.,.	0/0:3:3,0:-4.159,.,.	0/0:9:9,0:-12.477,.,.	0/0:8:8,0:-11.09,.,.	0/0:4:4,0:-5.545,.,.	0/0:3:3,0:-4.159,.,.	1/1:10:0,10:.,.,-13.863	0/1:19:10,9:.,19.72,.	1/1:21:0,21:.,.,-29.112	0/1:13:7,6:.,13.11,.	0/1:22:12,10:.,21.79,.	./.:0:.,.:.,.,.	1/1:11:0,11:.,.,-15.249	1/1:7:0,7:.,.,-9.704	1/1:10:0,10:.,.,-13.863	0/0:12:12,0:-16.636,.,.	1/1:9:0,9:.,.,-12.477	1/1:16:0,16:.,.,-22.181	0/0:3:3,0:-4.159,.,.	0/0:19:19,0:-26.34,.,.	0/0:20:20,0:-27.726,.,.	0/0:12:12,0:-16.636,.,.	0/0:16:16,0:-22.181,.,.	0/0:16:16,0:-22.181,.,.	0/0:18:18,0:-24.953,.,.	0/0:28:28,0:-38.816,.,.	0/1:9:6,3:.,5.57,.	0/0:6:6,0:-8.318,.,.	0/0:4:4,0:-5.545,.,.	0/0:6:6,0:-8.318,.,.	./.:5:.,.:.,.,.	0/0:13:13,0:-18.022,.,.	0/0:13:13,0:-18.022,.,.	0/0:11:11,0:-15.249,.,.	0/0:13:13,0:-18.022,.,.	0/0:11:11,0:-15.249,.,.	./.:0:.,.:.,.,.	./.:0:.,.:.,.,.	./.:0:.,.:.,.,.	./.:0:.,.:.,.,.	./.:0:.,.:.,.,.	./.:0:.,.:.,.,.	./.:0:.,.:.,.,.	./.:0:.,.:.,.,.	1/1:24:0,24:.,.,-8.594	0/0:14:14,0:-19.408,.,.	0/1:13:8,5:.,10.29,.	0/0:16:16,0:-22.181,.,.	0/0:8:8,0:-11.09,.,.	0/0:15:15,0:-20.794,.,.	0/0:8:8,0:-11.09,.,.	0/0:7:7,0:-9.704,.,.	0/0:9:9,0:-12.477,.,.	0/0:7:7,0:-9.704,.,.	0/0:10:10,0:-13.863,.,.
un	112864	807_22	A	C	.	PASS	NS=119;AF=0.134	GT:DP:AD:GL	0/0:7:7,0:-9.704,.,.	0/0:19:19,0:-26.34,.,.	0/0:3:3,0:-4.159,.,.	0/0:22:22,0:-30.498,.,.	0/0:38:38,0:-52.679,.,.	0/0:19:19,0:-26.34,.,.	0/0:23:23,0:-31.885,.,.	0/0:20:20,0:-27.726,.,.	0/0:6:6,0:-8.318,.,.	0/0:10:10,0:-13.863,.,.	0/0:24:24,0:-33.271,.,.	0/0:4:4,0:-5.545,.,.	0/0:16:16,0:-22.181,.,.	./.:0:.,.:.,.,.	./.:0:.,.:.,.,.	./.:0:.,.:.,.,.	./.:0:.,.:.,.,.	./.:0:.,.:.,.,.	./.:0:.,.:.,.,.	0/0:14:14,0:-19.408,.,.	0/0:14:14,0:-19.408,.,.	0/0:11:11,0:-15.249,.,.	0/0:32:32,0:-44.361,.,.	0/0:26:26,0:-36.044,.,.	0/0:14:14,0:-19.408,.,.	0/0:19:19,0:-26.34,.,.	0/0:14:14,0:-19.408,.,.	0/0:13:13,0:-18.022,.,.	0/0:16:16,0:-22.181,.,.	./.:0:.,.:.,.,.	0/0:31:31,0:-42.975,.,.	0/0:15:15,0:-20.794,.,.	0/0:25:25,0:-34.657,.,.	0/0:7:7,0:-9.704,.,.	./.:0:.,.:.,.,.	0/0:24:24,0:-33.271,.,.	0/0:19:19,0:-26.34,.,.	0/0:5:5,0:-6.931,.,.	0/0:5:5,0:-6.931,.,.	0/0:7:7,0:-9.704,.,.	0/0:9:9,0:-12.477,.,.	./.:0:.,.:.,.,.	0/0:6:6,0:-8.318,.,.	./.:0:.,.:.,.,.	./.:0:.,.:.,.,.	./.:0:.,.:.,.,.	0/0:11:11,0:-15.249,.,.	0/0:29:29,0:-40.203,.,.	0/0:10:10,0:-13.863,.,.	0/0:23:23,0:-31.885,.,.	./.:0:.,.:.,.,.	./.:0:.,.:.,.,.	./.:0:.,.:.,.,.	./.:0:.,.:.,.,.	./.:0:.,.:.,.,.	0/1:13:8,5:.,10.29,.	1/1:22:0,22:.,.,-30.498	1/1:6:0,6:.,.,-8.318	./.:0:.,.:.,.,.	./.:0:.,.:.,.,.	0/1:6:4,2:.,3.066,.	0/0:7:7,0:-9.704,.,.	0/0:6:6,0:-8.318,.,.	0/0:13:13,0:-18.022,.,.	0/1:6:4,2:.,8.79,.	./.:5:.,.:.,.,.	./.:14:.,.:.,.,.	./.:0:.,.:.,.,.	./.:8:.,.:.,.,.	./.:12:.,.:.,.,.	0/0:12:12,0:-16.636,.,.	0/0:16:16,0:-22.181,.,.	0/0:12:12,0:-16.636,.,.	0/0:8:8,0:-11.09,.,.	./.:0:.,.:.,.,.	0/0:6:6,0:-8.318,.,.	0/0:9:9,0:-12.477,.,.	0/0:11:11,0:-15.249,.,.	./.:0:.,.:.,.,.	./.:0:.,.:.,.,.	./.:0:.,.:.,.,.	./.:0:.,.:.,.,.	./.:0:.,.:.,.,.	./.:0:.,.:.,.,.	./.:0:.,.:.,.,.	0/1:21:12,9:.,19.34,.	0/0:21:21,0:-29.112,.,.	0/0:33:33,0:-45.748,.,.	0/0:26:26,0:-25.369,.,.	1/1:7:0,7:.,.,-9.704	./.:0:.,.:.,.,.	0/0:13:13,0:-18.022,.,.	0/1:15:8,7:.,15.31,.	1/1:13:0,13:.,.,-18.022	1/1:5:0,5:.,.,-6.931	1/1:8:0,8:.,.,-11.09	1/1:10:0,10:.,.,-13.863	1/1:7:0,7:.,.,-9.704	./.:0:.,.:.,.,.	./.:0:.,.:.,.,.	./.:0:.,.:.,.,.	./.:0:.,.:.,.,.	0/0:9:9,0:-12.477,.,.	0/0:19:19,0:-26.34,.,.	0/0:14:14,0:-19.408,.,.	0/0:16:16,0:-22.181,.,.	0/0:11:11,0:-15.249,.,.	0/0:9:9,0:-12.477,.,.	0/0:26:26,0:-36.044,.,.	0/0:9:9,0:-12.477,.,.	0/0:18:18,0:-24.953,.,.	0/0:19:19,0:-26.34,.,.	0/0:19:19,0:-26.34,.,.	0/0:14:14,0:-19.408,.,.	0/0:11:11,0:-15.249,.,.	0/0:11:11,0:-15.249,.,.	0/0:9:9,0:-12.477,.,.	./.:0:.,.:.,.,.	0/1:6:2,4:.,3.715,.	1/1:8:0,8:.,.,-11.09	1/1:11:0,11:.,.,-15.249	./.:0:.,.:.,.,.	./.:0:.,.:.,.,.	./.:0:.,.:.,.,.	./.:0:.,.:.,.,.	./.:0:.,.:.,.,.	./.:0:.,.:.,.,.	./.:0:.,.:.,.,.	./.:0:.,.:.,.,.	./.:0:.,.:.,.,.	./.:0:.,.:.,.,.	./.:0:.,.:.,.,.	0/1:11:7,4:.,7.96,.	0/0:8:8,0:-2.865,.,.	0/0:8:8,0:-11.09,.,.	1/1:3:0,3:.,.,-4.159	0/1:16:6,10:.,12.17,.	0/0:14:14,0:-19.408,.,.	0/0:11:11,0:-15.249,.,.	0/0:9:9,0:-12.477,.,.	0/0:9:9,0:-12.477,.,.	0/0:22:22,0:-30.498,.,.	0/0:12:12,0:-16.636,.,.	0/0:10:10,0:-13.863,.,.	0/0:6:6,0:-8.318,.,.	0/0:4:4,0:-5.545,.,.	0/0:13:13,0:-18.022,.,.	0/0:7:7,0:-9.704,.,.	0/0:8:8,0:-11.09,.,.	0/0:13:13,0:-18.022,.,.	0/0:12:12,0:-16.636,.,.	0/0:20:20,0:-27.726,.,.	1/1:4:0,4:.,.,-5.545	0/0:7:7,0:-9.704,.,.	./.:0:.,.:.,.,.	0/0:7:7,0:-9.704,.,.	0/0:4:4,0:-5.545,.,.	./.:0:.,.:.,.,.	./.:0:.,.:.,.,.	./.:0:.,.:.,.,.	./.:0:.,.:.,.,.	0/0:16:16,0:-22.181,.,.	0/0:12:12,0:-16.636,.,.	0/0:5:5,0:-6.931,.,.	0/0:13:13,0:-18.022,.,.	0/0:8:8,0:-11.09,.,.	0/0:4:4,0:-5.545,.,.	0/0:8:8,0:-11.09,.,.	0/0:8:8,0:-11.09,.,.	0/0:9:9,0:-12.477,.,.	0/0:9:9,0:-12.477,.,.	0/0:3:3,0:-4.159,.,.
un	113412	811_10	T	G	.	PASS	NS=144;AF=0.010	GT:DP:AD:GL	./.:0:.,.:.,.,.	./.:0:.,.:.,.,.	./.:0:.,.:.,.,.	./.:0:.,.:.,.,.	./.:0:.,.:.,.,.	./.:0:.,.:.,.,.	./.:0:.,.:.,.,.	./.:0:.,.:.,.,.	./.:0:.,.:.,.,.	./.:0:.,.:.,.,.	./.:0:.,.:.,.,.	./.:0:.,.:.,.,.	0/0:5:5,0:-6.931,.,.	./.:5:.,.:.,.,.	./.:0:.,.:.,.,.	./.:5:.,.:.,.,.	./.:9:.,.:.,.,.	./.:21:.,.:.,.,.	0/0:39:39,0:-54.065,.,.	0/0:19:19,0:-26.34,.,.	0/0:38:38,0:-52.679,.,.	0/0:31:31,0:-42.975,.,.	0/0:37:37,0:-51.293,.,.	0/0:35:35,0:-48.52,.,.	0/0:41:41,0:-56.838,.,.	0/0:47:47,0:-65.156,.,.	0/0:29:29,0:-40.203,.,.	0/0:38:38,0:-52.679,.,.	0/0:12:12,0:-16.636,.,.	0/0:11:11,0:-15.249,.,.	0/0:33:33,0:-45.748,.,.	0/0:27:27,0:-37.43,.,.	0/0:30:30,0:-41.589,.,.	0/0:39:39,0:-54.065,.,.	0/0:3:3,0:-4.159,.,.	0/0:38:38,0:-52.679,.,.	0/0:29:29,0:-40.203,.,.	0/0:5:5,0:-6.931,.,.	0/0:3:3,0:-4.159,.,.	0/0:36:36,0:-48.52,.,.	0/0:15:15,0:-20.794,.,.	0/0:5:5,0:-6.931,.,.	0/0:20:20,0:-27.726,.,.	0/0:6:6,0:-8.318,.,.	0/0:8:8,0:-11.09,.,.	0/0:13:13,0:-18.022,.,.	0/0:35:35,0:-48.52,.,.	0/0:35:35,0:-48.52,.,.	0/0:44:44,0:-60.997,.,.	0/0:37:37,0:-51.293,.,.	./.:0:.,.:.,.,.	./.:0:.,.:.,.,.	0/0:18:18,0:-24.953,.,.	0/0:5:5,0:-6.931,.,.	0/0:7:7,0:-9.704,.,.	0/0:13:13,0:-18.022,.,.	0/0:30:30,0:-41.589,.,.	0/0:15:15,0:-20.794,.,.	0/0:14:14,0:-19.408,.,.	0/0:14:14,0:-19.408,.,.	0/0:13:13,0:-18.022,.,.	0/0:27:27,0:-37.43,.,.	0/0:19:19,0:-26.34,.,.	0/0:43:43,0:-59.611,.,.	0/0:23:23,0:-31.885,.,.	0/0:21:21,0:-29.112,.,.	0/0:54:54,0:-74.86,.,.	0/0:27:27,0:-37.43,.,.	0/0:16:16,0:-22.181,.,.	0/0:14:14,0:-19.408,.,.	0/0:21:21,0:-29.112,.,.	0/0:21:21,0:-29.112,.,.	0/0:14:14,0:-19.408,.,.	0/0:18:18,0:-24.953,.,.	0/0:22:22,0:-30.498,.,.	0/0:20:20,0:-27.726,.,.	0/0:16:16,0:-22.181,.,.	0/0:13:13,0:-18.022,.,.	0/0:6:6,0:-8.318,.,.	0/0:6:6,0:-8.318,.,.	0/0:18:18,0:-24.953,.,.	0/0:21:21,0:-29.112,.,.	./.:0:.,.:.,.,.	./.:0:.,.:.,.,.	./.:0:.,.:.,.,.	0/0:17:17,0:-23.567,.,.	0/0:20:20,0:-27.726,.,.	0/0:20:20,0:-27.726,.,.	0/0:34:34,0:-47.134,.,.	0/1:16:12,4:.,4.6,.	0/0:14:14,0:-3.53,.,.	./.:21:.,.:.,.,.	0/1:30:22,8:.,10.78,.	0/0:31:31,0:-42.975,.,.	0/0:15:15,0:-20.794,.,.	0/0:21:21,0:-29.112,.,.	0/0:21:21,0:-29.112,.,.	0/0:27:27,0:-37.43,.,.	0/0:27:27,0:-37.43,.,.	0/0:34:34,0:-47.134,.,.	0/0:10:10,0:-13.863,.,.	0/0:29:29,0:-40.203,.,.	0/0:7:7,0:-9.704,.,.	0/0:50:50,0:-69.315,.,.	0/0:19:19,0:-26.34,.,.	./.:0:.,.:.,.,.	0/0:33:33,0:-45.748,.,.	0/0:23:23,0:-31.885,.,.	0/0:42:42,0:-58.224,.,.	0/0:35:35,0:-48.52,.,.	0/0:15:15,0:-20.794,.,.	0/0:41:41,0:-56.838,.,.	0/0:34:34,0:-47.134,.,.	0/0:25:25,0:-34.657,.,.	0/0:15:15,0:-20.794,.,.	0/0:14:14,0:-19.408,.,.	0/0:14:14,0:-19.408,.,.	0/0:11:11,0:-15.249,.,.	0/0:26:26,0:-36.044,.,.	0/0:15:15,0:-20.794,.,.	0/0:23:23,0:-31.885,.,.	0/0:11:11,0:-15.249,.,.	0/0:16:16,0:-22.181,.,.	0/0:16:16,0:-22.181,.,.	0/0:37:37,0:-51.293,.,.	0/0:20:20,0:-27.726,.,.	0/0:19:19,0:-26.34,.,.	0/0:34:34,0:-47.134,.,.	0/0:12:12,0:-16.636,.,.	0/0:17:17,0:-23.567,.,.	0/0:10:10,0:-13.863,.,.	0/0:21:21,0:-18.874,.,.	0/1:18:14,4:.,2.905,.	0/0:16:16,0:-22.181,.,.	0/0:39:39,0:-54.065,.,.	0/0:21:21,0:-29.112,.,.	0/0:27:27,0:-37.43,.,.	0/0:25:25,0:-34.657,.,.	0/0:28:28,0:-38.816,.,.	0/0:23:23,0:-31.885,.,.	0/0:30:30,0:-41.589,.,.	0/0:30:30,0:-41.589,.,.	0/0:14:14,0:-19.408,.,.	0/0:7:7,0:-11.09,.,.	0/0:10:10,0:-13.863,.,.	0/0:6:6,0:-8.318,.,.	0/0:16:16,0:-27.726,.,.	0/0:16:16,0:-22.181,.,.	0/0:17:17,0:-29.112,.,.	0/0:23:23,0:-31.885,.,.	0/0:18:18,0:-24.953,.,.	0/0:35:35,0:-48.52,.,.	0/0:15:15,0:-20.794,.,.	0/0:11:11,0:-15.249,.,.	0/0:4:4,0:-5.545,.,.	0/0:14:14,0:-19.408,.,.	0/0:8:8,0:-11.09,.,.	./.:0:.,.:.,.,.	./.:0:.,.:.,.,.	./.:0:.,.:.,.,.	./.:0:.,.:.,.,.	0/0:22:22,0:-30.498,.,.	0/0:22:22,0:-30.498,.,.	0/0:12:12,0:-16.636,.,.	0/0:15:15,0:-20.794,.,.	./.:0:.,.:.,.,.	0/0:17:17,0:-23.567,.,.	0/0:13:13,0:-18.022,.,.	0/0:6:6,0:-8.318,.,.	0/0:4:4,0:-5.545,.,.	0/0:10:10,0:-13.863,.,.	0/0:9:9,0:-12.477,.,.
un	113687	813_5	C	T	.	PASS	NS=140;AF=0.014	GT:DP:AD:GL	0/0:10:10,0:-5.164,.,.	0/0:19:19,0:-26.34,.,.	0/0:9:9,0:-12.477,.,.	0/0:22:22,0:-30.498,.,.	./.:0:.,.:.,.,.	0/0:37:37,0:-51.293,.,.	0/0:38:38,0:-52.679,.,.	0/0:29:29,0:-40.203,.,.	0/0:10:10,0:-13.863,.,.	0/0:8:8,0:-11.09,.,.	0/0:29:29,0:-40.203,.,.	0/0:9:9,0:-12.477,.,.	0/0:15:15,0:-20.794,.,.	0/0:26:26,0:-36.044,.,.	1/1:31:0,31:.,.,-42.975	0/0:25:25,0:-34.657,.,.	0/0:42:42,0:-58.224,.,.	1/1:15:0,15:.,.,-20.794	0/0:29:29,0:-38.816,.,.	0/0:34:34,0:-47.134,.,.	0/0:36:36,0:-49.907,.,.	0/0:40:40,0:-55.452,.,.	0/0:30:30,0:-41.589,.,.	0/0:20:20,0:-27.726,.,.	0/0:25:25,0:-34.657,.,.	0/0:49:49,0:-67.928,.,.	0/0:28:28,0:-38.816,.,.	0/0:32:32,0:-44.361,.,.	0/0:32:32,0:-44.361,.,.	0/0:8:8,0:-11.09,.,.	0/0:63:63,0:-87.337,.,.	0/0:14:14,0:-19.408,.,.	0/0:29:29,0:-40.203,.,.	0/0:11:11,0:-15.249,.,.	./.:0:.,.:.,.,.	0/0:28:28,0:-38.816,.,.	0/0:20:20,0:-27.726,.,.	0/0:11:11,0:-15.249,.,.	./.:0:.,.:.,.,.	0/0:12:12,0:-16.636,.,.	0/0:13:13,0:-18.022,.,.	0/0:7:7,0:-9.704,.,.	0/0:12:12,0:-16.636,.,.	./.:0:.,.:.,.,.	./.:0:.,.:.,.,.	./.:0:.,.:.,.,.	0/0:19:19,0:-26.34,.,.	0/0:22:22,0:-30.498,.,.	0/0:22:22,0:-30.498,.,.	0/0:27:27,0:-37.43,.,.	./.:0:.,.:.,.,.	./.:0:.,.:.,.,.	./.:0:.,.:.,.,.	./.:0:.,.:.,.,.	./.:0:.,.:.,.,.	./.:0:.,.:.,.,.	0/0:21:21,0:-29.112,.,.	0/0:15:15,0:-20.794,.,.	./.:0:.,.:.,.,.	./.:0:.,.:.,.,.	./.:0:.,.:.,.,.	0/0:5:5,0:-6.931,.,.	0/0:4:4,0:-5.545,.,.	0/0:10:10,0:-13.863,.,.	0/0:3:3,0:-4.159,.,.	0/0:25:25,0:-34.657,.,.	0/0:5:5,0:-6.931,.,.	0/0:10:10,0:-13.863,.,.	0/0:3:3,0:-4.159,.,.	0/0:22:22,0:-30.498,.,.	0/0:18:18,0:-24.953,.,.	0/0:31:31,0:-42.975,.,.	0/0:5:5,0:-6.931,.,.	0/0:7:7,0:-9.704,.,.	0/0:9:9,0:-12.477,.,.	./.:0:.,.:.,.,.	./.:0:.,.:.,.,.	./.:0:.,.:.,.,.	./.:0:.,.:.,.,.	0/0:6:6,0:-8.318,.,.	0/0:9:9,0:-12.477,.,.	0/0:3:3,0:-4.159,.,.	./.:0:.,.:.,.,.	./.:0:.,.:.,.,.	./.:0:.,.:.,.,.	0/0:26:26,0:-36.044,.,.	0/0:27:27,0:-37.43,.,.	0/0:61:61,0:-84.564,.,.	0/0:64:64,0:-88.723,.,.	0/0:19:19,0:-26.34,.,.	0/0:18:18,0:-24.953,.,.	0/0:14:14,0:-19.408,.,.	0/0:26:26,0:-36.044,.,.	0/0:22:22,0:-30.498,.,.	0/0:28:28,0:-38.816,.,.	0/0:22:22,0:-30.498,.,.	0/0:21:21,0:-29.112,.,.	0/0:16:16,0:-22.181,.,.	0/0:12:12,0:-20.794,.,.	0/0:16:16,0:-22.181,.,.	0/0:13:13,0:-18.022,.,.	0/0:17:17,0:-23.567,.,.	0/0:3:3,0:-4.159,.,.	0/0:9:9,0:-12.477,.,.	0/0:16:16,0:-22.181,.,.	0/0:14:14,0:-19.408,.,.	0/0:11:11,0:-15.249,.,.	0/0:18:18,0:-24.953,.,.	0/0:12:12,0:-16.636,.,.	0/0:14:14,0:-19.408,.,.	0/0:11:11,0:-15.249,.,.	0/0:11:11,0:-15.249,.,.	0/0:16:16,0:-22.181,.,.	0/0:14:14,0:-19.408,.,.	0/0:9:9,0:-12.477,.,.	0/0:7:7,0:-9.704,.,.	./.:0:.,.:.,.,.	./.:0:.,.:.,.,.	0/0:16:16,0:-22.181,.,.	0/0:6:6,0:-8.318,.,.	0/0:7:7,0:-9.704,.,.	./.:0:.,.:.,.,.	./.:0:.,.:.,.,.	./.:0:.,.:.,.,.	0/0:13:13,0:-18.022,.,.	0/0:16:16,0:-22.181,.,.	0/0:9:9,0:-12.477,.,.	0/0:20:20,0:-27.726,.,.	./.:0:.,.:.,.,.	0/0:7:7,0:-9.704,.,.	0/0:6:6,0:-8.318,.,.	0/0:7:7,0:-9.704,.,.	0/0:8:8,0:-11.09,.,.	0/0:8:8,0:-11.09,.,.	0/0:28:28,0:-38.816,.,.	0/0:18:18,0:-24.953,.,.	0/0:18:18,0:-24.953,.,.	0/0:14:14,0:-19.408,.,.	0/0:20:20,0:-27.726,.,.	0/0:17:17,0:-23.567,.,.	0/0:17:17,0:-23.567,.,.	0/0:9:9,0:-12.477,.,.	0/0:20:20,0:-27.726,.,.	0/0:13:13,0:-18.022,.,.	0/0:4:4,0:-5.545,.,.	0/0:12:12,0:-16.636,.,.	0/0:3:3,0:-4.159,.,.	0/0:5:5,0:-6.931,.,.	0/0:11:11,0:-15.249,.,.	0/0:5:5,0:-6.931,.,.	0/0:9:9,0:-12.477,.,.	0/0:21:21,0:-29.112,.,.	0/0:7:7,0:-9.704,.,.	0/0:10:10,0:-13.863,.,.	0/0:3:3,0:-4.159,.,.	0/0:6:6,0:-8.318,.,.	./.:0:.,.:.,.,.	./.:0:.,.:.,.,.	./.:0:.,.:.,.,.	./.:0:.,.:.,.,.	./.:0:.,.:.,.,.	0/0:24:24,0:-33.271,.,.	0/0:12:12,0:-16.636,.,.	0/0:18:18,0:-24.953,.,.	0/0:13:13,0:-18.022,.,.	0/0:5:5,0:-6.931,.,.	0/0:15:15,0:-20.794,.,.	0/0:8:8,0:-11.09,.,.	0/0:3:3,0:-4.159,.,.	0/0:7:7,0:-9.704,.,.	0/0:12:12,0:-16.636,.,.	0/0:8:8,0:-11.09,.,.
un	115667	827_25	T	A	.	PASS	NS=124;AF=0.032	GT:DP:AD:GL	0/0:23:23,0:-31.885,.,.	0/0:21:21,0:-29.112,.,.	0/0:29:29,0:-40.203,.,.	0/0:49:49,0:-67.928,.,.	0/0:62:62,0:-85.95,.,.	./.:0:.,.:.,.,.	0/0:47:47,0:-65.156,.,.	0/0:72:72,0:-99.813,.,.	0/0:41:41,0:-56.838,.,.	0/0:32:32,0:-44.361,.,.	0/0:44:44,0:-60.997,.,.	0/0:12:12,0:-16.636,.,.	0/0:30:30,0:-41.589,.,.	./.:0:.,.:.,.,.	./.:0:.,.:.,.,.	./.:0:.,.:.,.,.	./.:0:.,.:.,.,.	./.:0:.,.:.,.,.	0/0:41:41,0:-45.238,.,.	0/0:69:69,0:-95.654,.,.	0/0:56:56,0:-77.632,.,.	0/0:45:45,0:-62.383,.,.	0/0:64:64,0:-88.723,.,.	0/0:55:55,0:-76.246,.,.	0/0:49:49,0:-67.928,.,.	0/0:53:53,0:-73.474,.,.	0/0:44:44,0:-60.997,.,.	0/0:38:38,0:-52.679,.,.	0/0:43:43,0:-59.611,.,.	0/0:30:30,0:-41.589,.,.	./.:0:.,.:.,.,.	0/0:43:43,0:-59.611,.,.	0/0:43:43,0:-59.611,.,.	0/0:26:26,0:-36.044,.,.	0/0:7:7,0:-9.704,.,.	0/0:33:33,0:-45.748,.,.	0/0:42:42,0:-58.224,.,.	0/0:17:17,0:-23.567,.,.	./.:0:.,.:.,.,.	0/0:49:49,0:-66.542,.,.	0/0:21:21,0:-29.112,.,.	0/0:14:14,0:-19.408,.,.	0/0:25:25,0:-34.657,.,.	0/0:12:12,0:-16.636,.,.	0/0:14:14,0:-19.408,.,.	0/0:19:19,0:-26.34,.,.	0/0:27:27,0:-37.43,.,.	0/0:38:38,0:-52.679,.,.	0/0:47:47,0:-65.156,.,.	0/0:31:31,0:-42.975,.,.	./.:0:.,.:.,.,.	./.:0:.,.:.,.,.	./.:0:.,.:.,.,.	./.:0:.,.:.,.,.	./.:0:.,.:.,.,.	./.:0:.,.:.,.,.	0/0:24:24,0:-33.271,.,.	0/0:14:14,0:-19.408,.,.	./.:0:.,.:.,.,.	./.:0:.,.:.,.,.	./.:0:.,.:.,.,.	./.:0:.,.:.,.,.	./.:0:.,.:.,.,.	./.:0:.,.:.,.,.	./.:0:.,.:.,.,.	0/0:25:25,0:-25.369,.,.	0/0:10:10,0:-13.863,.,.	./.:0:.,.:.,.,.	0/0:9:9,0:-12.477,.,.	0/1:30:23,7:.,6.39,.	0/0:31:31,0:-42.975,.,.	0/0:39:39,0:-54.065,.,.	0/0:17:17,0:-23.567,.,.	./.:0:.,.:.,.,.	0/0:18:18,0:-24.953,.,.	./.:0:.,.:.,.,.	./.:0:.,.:.,.,.	./.:0:.,.:.,.,.	./.:0:.,.:.,.,.	./.:0:.,.:.,.,.	./.:0:.,.:.,.,.	./.:0:.,.:.,.,.	./.:0:.,.:.,.,.	./.:0:.,.:.,.,.	./.:0:.,.:.,.,.	./.:0:.,.:.,.,.	./.:0:.,.:.,.,.	./.:0:.,.:.,.,.	./.:0:.,.:.,.,.	0/0:30:30,0:-41.589,.,.	0/0:17:17,0:-23.567,.,.	0/0:32:32,0:-44.361,.,.	0/0:38:38,0:-52.679,.,.	0/0:47:47,0:-65.156,.,.	0/0:29:29,0:-40.203,.,.	0/0:34:34,0:-47.134,.,.	0/0:27:27,0:-37.43,.,.	0/0:26:26,0:-36.044,.,.	1/1:23:0,23:.,.,-31.885	0/0:19:19,0:-26.34,.,.	0/0:15:15,0:-20.794,.,.	0/0:20:20,0:-27.726,.,.	0/0:8:8,0:-11.09,.,.	0/1:25:9,16:.,17.79,.	0/0:27:27,0:-37.43,.,.	0/0:28:28,0:-38.816,.,.	0/1:31:11,20:.,21.52,.	0/0:23:23,0:-31.885,.,.	0/0:24:24,0:-33.271,.,.	1/1:37:0,37:.,.,-51.293	0/0:11:11,0:-15.249,.,.	./.:0:.,.:.,.,.	0/0:18:18,0:-24.953,.,.	0/0:13:13,0:-18.022,.,.	0/0:21:21,0:-29.112,.,.	0/0:3:3,0:-4.159,.,.	0/0:11:11,0:-15.249,.,.	./.:0:.,.:.,.,.	0/0:25:25,0:-34.657,.,.	0/0:16:16,0:-22.181,.,.	0/0:9:9,0:-12.477,.,.	0/0:3:3,0:-4.159,.,.	0/0:17:17,0:-23.567,.,.	0/0:8:8,0:-11.09,.,.	0/0:25:25,0:-34.657,.,.	0/0:20:20,0:-27.726,.,.	0/0:18:18,0:-24.953,.,.	0/0:40:40,0:-55.452,.,.	0/0:8:8,0:-11.09,.,.	0/0:15:15,0:-20.794,.,.	0/0:8:8,0:-11.09,.,.	0/0:14:14,0:-19.408,.,.	0/0:23:23,0:-31.885,.,.	0/0:30:30,0:-41.589,.,.	0/0:26:26,0:-36.044,.,.	0/0:25:25,0:-34.657,.,.	0/0:30:30,0:-41.589,.,.	./.:0:.,.:.,.,.	./.:0:.,.:.,.,.	./.:0:.,.:.,.,.	./.:0:.,.:.,.,.	./.:0:.,.:.,.,.	0/0:16:16,0:-22.181,.,.	0/0:15:15,0:-20.794,.,.	0/0:4:4,0:-5.545,.,.	0/0:25:25,0:-34.657,.,.	./.:0:.,.:.,.,.	./.:0:.,.:.,.,.	./.:0:.,.:.,.,.	./.:0:.,.:.,.,.	0/0:22:22,0:-30.498,.,.	0/0:26:26,0:-36.044,.,.	0/0:9:9,0:-12.477,.,.	0/0:12:12,0:-16.636,.,.	0/0:5:5,0:-6.931,.,.	0/0:15:15,0:-20.794,.,.	0/0:6:6,0:-8.318,.,.	0/0:6:6,0:-8.318,.,.	./.:0:.,.:.,.,.	0/0:3:3,0:-4.159,.,.	0/0:10:10,0:-13.863,.,.	0/0:37:37,0:-51.293,.,.	0/0:17:17,0:-27.726,.,.	0/0:18:18,0:-24.953,.,.	0/0:22:22,0:-30.498,.,.	0/0:9:9,0:-12.477,.,.	0/0:11:11,0:-15.249,.,.	0/0:22:22,0:-30.498,.,.	0/0:17:17,0:-23.567,.,.	0/0:24:24,0:-33.271,.,.	0/0:15:15,0:-20.794,.,.	0/1:22:10,12:.,21.79,.
un	116784	835_22	G	A	.	PASS	NS=121;AF=0.124	GT:DP:AD:GL	1/1:3:0,3:.,.,-4.159	1/1:15:0,15:.,.,-20.794	./.:0:.,.:.,.,.	./.:0:.,.:.,.,.	0/1:4:1,3:.,4.19,.	1/1:12:0,12:.,.,-16.636	1/1:4:0,4:.,.,-5.545	1/1:10:0,10:.,.,-5.164	./.:0:.,.:.,.,.	./.:0:.,.:.,.,.	./.:0:.,.:.,.,.	./.:0:.,.:.,.,.	1/1:4:0,4:.,.,-5.545	0/0:12:12,0:-16.636,.,.	0/0:4:4,0:-5.545,.,.	0/0:8:8,0:-11.09,.,.	0/0:13:13,0:-18.022,.,.	0/0:12:12,0:-16.636,.,.	0/0:23:23,0:-31.885,.,.	0/0:24:24,0:-22.76,.,.	0/0:21:21,0:-29.112,.,.	0/0:24:24,0:-33.271,.,.	0/0:20:20,0:-33.271,.,.	0/0:26:26,0:-36.044,.,.	1/1:14:0,14:.,.,-19.408	1/1:14:0,14:.,.,-19.408	1/1:7:0,7:.,.,-9.704	1/1:6:0,6:.,.,-8.318	1/1:14:0,14:.,.,-19.408	./.:0:.,.:.,.,.	1/1:16:0,16:.,.,-22.181	./.:0:.,.:.,.,.	./.:0:.,.:.,.,.	./.:0:.,.:.,.,.	./.:0:.,.:.,.,.	./.:0:.,.:.,.,.	./.:0:.,.:.,.,.	./.:0:.,.:.,.,.	./.:0:.,.:.,.,.	0/0:7:7,0:-9.704,.,.	0/0:11:11,0:-15.249,.,.	./.:0:.,.:.,.,.	0/0:9:9,0:-12.477,.,.	./.:0:.,.:.,.,.	./.:0:.,.:.,.,.	./.:0:.,.:.,.,.	0/0:10:10,0:-13.863,.,.	0/0:19:19,0:-26.34,.,.	0/0:17:17,0:-23.567,.,.	0/0:12:12,0:-16.636,.,.	./.:0:.,.:.,.,.	./.:0:.,.:.,.,.	./.:0:.,.:.,.,.	./.:0:.,.:.,.,.	./.:0:.,.:.,.,.	./.:0:.,.:.,.,.	0/0:18:18,0:-24.953,.,.	0/0:10:10,0:-13.863,.,.	./.:0:.,.:.,.,.	./.:0:.,.:.,.,.	./.:0:.,.:.,.,.	0/0:4:4,0:-5.545,.,.	0/0:6:6,0:-8.318,.,.	0/0:14:14,0:-19.408,.,.	0/0:9:9,0:-12.477,.,.	0/0:13:13,0:-18.022,.,.	1/1:10:0,10:.,.,-13.863	0/0:4:4,0:-5.545,.,.	0/1:7:4,3:.,6.45,.	0/0:11:11,0:-15.249,.,.	0/0:15:15,0:-20.794,.,.	0/0:15:15,0:-20.794,.,.	0/0:13:13,0:-18.022,.,.	0/0:8:8,0:-11.09,.,.	./.:0:.,.:.,.,.	./.:0:.,.:.,.,.	./.:0:.,.:.,.,.	./.:0:.,.:.,.,.	./.:0:.,.:.,.,.	./.:0:.,.:.,.,.	./.:0:.,.:.,.,.	./.:0:.,.:.,.,.	./.:0:.,.:.,.,.	./.:0:.,.:.,.,.	./.:0:.,.:.,.,.	0/0:16:16,0:-22.181,.,.	0/0:14:14,0:-19.408,.,.	0/0:12:12,0:-16.636,.,.	0/0:21:21,0:-29.112,.,.	0/0:11:11,0:-15.249,.,.	0/0:3:3,0:-4.159,.,.	0/0:5:5,0:-6.931,.,.	0/0:15:15,0:-20.794,.,.	0/0:11:11,0:-15.249,.,.	0/0:9:9,0:-12.477,.,.	0/0:8:8,0:-11.09,.,.	0/0:6:6,0:-8.318,.,.	0/0:12:12,0:-16.636,.,.	0/0:8:8,0:-11.09,.,.	0/0:10:10,0:-13.863,.,.	0/0:19:19,0:-26.34,.,.	0/0:15:15,0:-20.794,.,.	0/0:5:5,0:-6.931,.,.	0/0:20:20,0:-27.726,.,.	0/0:10:10,0:-13.863,.,.	0/0:29:29,0:-40.203,.,.	0/0:14:14,0:-19.408,.,.	0/0:9:9,0:-12.477,.,.	0/0:15:15,0:-20.794,.,.	0/0:11:11,0:-15.249,.,.	0/0:16:16,0:-22.181,.,.	0/0:18:18,0:-24.953,.,.	0/0:15:15,0:-20.794,.,.	0/0:15:15,0:-20.794,.,.	0/0:11:11,0:-15.249,.,.	0/0:7:7,0:-9.704,.,.	0/0:7:7,0:-9.704,.,.	./.:0:.,.:.,.,.	0/0:5:5,0:-6.931,.,.	0/0:7:7,0:-9.704,.,.	0/0:4:4,0:-5.545,.,.	0/0:5:5,0:-6.931,.,.	0/0:8:8,0:-11.09,.,.	0/0:6:6,0:-8.318,.,.	0/0:14:14,0:-19.408,.,.	0/0:8:8,0:-11.09,.,.	0/0:10:10,0:-13.863,.,.	0/0:8:8,0:-11.09,.,.	./.:0:.,.:.,.,.	./.:0:.,.:.,.,.	./.:0:.,.:.,.,.	./.:0:.,.:.,.,.	0/0:7:7,0:-9.704,.,.	0/0:7:7,0:-9.704,.,.	0/0:12:12,0:-16.636,.,.	0/0:7:7,0:-9.704,.,.	0/0:12:12,0:-16.636,.,.	0/0:17:17,0:-23.567,.,.	0/0:10:10,0:-13.863,.,.	0/0:9:9,0:-12.477,.,.	0/0:10:10,0:-13.863,.,.	0/0:12:12,0:-16.636,.,.	0/0:17:17,0:-23.567,.,.	0/0:10:10,0:-13.863,.,.	0/0:4:4,0:-5.545,.,.	0/0:10:10,0:-13.863,.,.	0/0:5:5,0:-6.931,.,.	0/0:8:8,0:-11.09,.,.	0/0:3:3,0:-4.159,.,.	0/0:4:4,0:-5.545,.,.	0/0:4:4,0:-5.545,.,.	0/0:16:16,0:-22.181,.,.	0/0:7:7,0:-9.704,.,.	./.:0:.,.:.,.,.	./.:0:.,.:.,.,.	./.:0:.,.:.,.,.	./.:0:.,.:.,.,.	./.:0:.,.:.,.,.	./.:0:.,.:.,.,.	./.:0:.,.:.,.,.	./.:0:.,.:.,.,.	0/0:26:26,0:-36.044,.,.	0/0:15:15,0:-20.794,.,.	0/0:8:8,0:-11.09,.,.	0/0:9:9,0:-12.477,.,.	0/0:6:6,0:-8.318,.,.	0/0:8:8,0:-11.09,.,.	0/0:6:6,0:-8.318,.,.	0/0:5:5,0:-6.931,.,.	0/0:7:7,0:-9.704,.,.	0/0:4:4,0:-5.545,.,.	0/0:4:4,0:-5.545,.,.
un	117196	838_14	A	G	.	PASS	NS=131;AF=0.393	GT:DP:AD:GL	0/0:6:6,0:-8.318,.,.	0/0:8:8,0:-11.09,.,.	0/0:11:11,0:-15.249,.,.	0/0:19:19,0:-26.34,.,.	0/0:20:20,0:-27.726,.,.	0/0:21:21,0:-29.112,.,.	0/0:21:21,0:-11.509,.,.	0/0:24:24,0:-15.108,.,.	./.:0:.,.:.,.,.	./.:0:.,.:.,.,.	./.:0:.,.:.,.,.	./.:0:.,.:.,.,.	0/0:13:13,0:-18.022,.,.	./.:0:.,.:.,.,.	./.:0:.,.:.,.,.	./.:0:.,.:.,.,.	./.:0:.,.:.,.,.	./.:0:.,.:.,.,.	1/1:15:0,15:.,.,-20.794	0/1:27:12,15:.,26.03,.	1/1:28:0,28:.,.,-27.991	1/1:20:0,20:.,.,-27.726	1/1:8:0,8:.,.,-11.09	1/1:41:0,41:.,.,-56.838	0/0:25:25,0:-34.657,.,.	0/0:24:24,0:-33.271,.,.	0/0:25:25,0:-34.657,.,.	0/0:22:22,0:-30.498,.,.	0/0:22:22,0:-30.498,.,.	0/0:12:12,0:-16.636,.,.	0/0:36:36,0:-49.907,.,.	0/0:17:17,0:-23.567,.,.	0/0:25:25,0:-34.657,.,.	0/0:16:16,0:-22.181,.,.	0/0:4:4,0:-5.545,.,.	0/0:24:24,0:-33.271,.,.	0/0:22:22,0:-30.498,.,.	0/0:5:5,0:-6.931,.,.	0/0:3:3,0:-4.159,.,.	0/0:23:23,0:-31.885,.,.	0/0:11:11,0:-15.249,.,.	./.:0:.,.:.,.,.	0/0:17:17,0:-23.567,.,.	./.:0:.,.:.,.,.	./.:0:.,.:.,.,.	./.:0:.,.:.,.,.	0/0:17:17,0:-23.567,.,.	0/1:15:6,9:.,12.58,.	0/0:14:14,0:-19.408,.,.	0/1:21:9,12:.,19.34,.	./.:0:.,.:.,.,.	./.:0:.,.:.,.,.	./.:0:.,.:.,.,.	./.:0:.,.:.,.,.	./.:0:.,.:.,.,.	0/0:15:15,0:-11.249,.,.	0/0:12:12,0:-16.636,.,.	0/0:11:11,0:-15.249,.,.	0/0:4:4,0:-5.545,.,.	0/0:6:6,0:-8.318,.,.	./.:0:.,.:.,.,.	./.:0:.,.:.,.,.	./.:0:.,.:.,.,.	./.:0:.,.:.,.,.	./.:0:.,.:.,.,.	0/0:17:17,0:-23.567,.,.	0/0:16:16,0:-22.181,.,.	./.:0:.,.:.,.,.	0/0:7:7,0:-9.704,.,.	1/1:13:0,13:.,.,-18.022	0/0:19:19,0:-26.34,.,.	0/0:17:17,0:-23.567,.,.	0/1:11:5,6:.,10.9,.	./.:7:.,.:.,.,.	0/0:7:7,0:-9.704,.,.	./.:0:.,.:.,.,.	./.:0:.,.:.,.,.	./.:0:.,.:.,.,.	./.:0:.,.:.,.,.	1/1:5:0,5:.,.,-6.931	0/0:16:16,0:-22.181,.,.	0/0:7:7,0:-9.704,.,.	0/0:19:19,0:-26.34,.,.	0/0:4:4,0:-5.545,.,.	0/0:17:17,0:-23.567,.,.	0/0:17:17,0:-23.567,.,.	0/0:17:17,0:-23.567,.,.	./.:0:.,.:.,.,.	0/0:36:36,0:-49.907,.,.	0/1:18:8,10:.,17.36,.	0/1:16:7,9:.,15.13,.	./.:14:.,.:.,.,.	0/1:20:9,11:.,19.57,.	0/1:28:17,11:.,22.87,.	0/1:12:3,9:.,3.452,.	0/1:15:10,5:.,9.29,.	0/0:7:7,0:-9.704,.,.	0/1:14:7,7:.,15.38,.	0/0:14:14,0:-19.408,.,.	0/1:15:6,9:.,12.58,.	0/1:10:6,4:.,8.39,.	0/0:7:7,0:-9.704,.,.	1/1:5:0,5:.,.,-6.931	1/1:13:0,13:.,.,-18.022	1/1:14:0,14:.,.,-19.408	1/1:9:0,9:.,.,-12.477	1/1:16:0,16:.,.,-22.181	1/1:11:0,11:.,.,-15.249	1/1:10:0,10:.,.,-13.863	1/1:12:0,12:.,.,-16.636	0/1:10:4,6:.,8.39,.	1/1:17:0,17:.,.,-23.567	1/1:24:0,24:.,.,-33.271	./.:0:.,.:.,.,.	0/1:6:3,3:.,6.09,.	0/0:9:9,0:-12.477,.,.	0/1:10:3,7:.,4.95,.	1/1:5:0,5:.,.,-6.931	0/1:5:3,2:.,6.09,.	./.:0:.,.:.,.,.	1/1:13:0,13:.,.,-18.022	1/1:9:0,9:.,.,-12.477	0/1:5:1,4:.,6.45,.	0/1:12:8,4:.,7.43,.	0/1:14:5,9:.,9.83,.	0/0:6:6,0:-8.318,.,.	./.:6:.,.:.,.,.	0/1:24:11,13:.,24,.	0/1:11:5,6:.,10.9,.	./.:0:.,.:.,.,.	./.:0:.,.:.,.,.	./.:0:.,.:.,.,.	0/1:7:3,4:.,6.45,.	0/0:8:8,0:-11.09,.,.	0/0:15:15,0:-11.249,.,.	./.:5:.,.:.,.,.	1/1:11:0,11:.,.,-15.249	1/1:11:0,11:.,.,-15.249	1/1:18:0,18:.,.,-24.953	1/1:9:0,9:.,.,-12.477	1/1:17:0,17:.,.,-23.567	1/1:18:0,18:.,.,-24.953	1/1:12:0,12:.,.,-16.636	0/0:8:8,0:-11.09,.,.	0/0:6:6,0:-8.318,.,.	0/1:15:8,7:.,15.31,.	1/1:4:0,4:.,.,-5.545	0/1:10:5,5:.,10.99,.	1/1:6:0,6:.,.,-8.318	./.:8:.,.:.,.,.	1/1:4:0,4:.,.,-5.545	./.:0:.,.:.,.,.	0/0:6:6,0:-8.318,.,.	0/0:7:7,0:-9.704,.,.	0/0:4:4,0:-5.545,.,.	0/0:8:8,0:-11.09,.,.	0/0:4:4,0:-5.545,.,.	0/0:12:12,0:-16.636,.,.	0/0:4:4,0:-5.545,.,.	./.:0:.,.:.,.,.	0/0:3:3,0:-4.159,.,.	0/1:31:9,22:.,14.15,.	1/1:6:0,6:.,.,-8.318	0/1:7:2,5:.,3.066,.	1/1:4:0,4:.,.,-5.545	1/1:10:0,10:.,.,-13.863	./.:0:.,.:.,.,.	1/1:4:0,4:.,.,-5.545	1/1:11:0,11:.,.,-15.249	1/1:7:0,7:.,.,-9.704	1/1:5:0,5:.,.,-6.931	1/1:5:0,5:.,.,-6.931
un	118333	846_31	A	G	.	PASS	NS=110;AF=0.027	GT:DP:AD:GL	0/0:6:6,0:-8.318,.,.	0/0:15:15,0:-20.794,.,.	0/0:18:18,0:-24.953,.,.	0/0:28:28,0:-38.816,.,.	0/0:23:23,0:-31.885,.,.	0/0:18:18,0:-24.953,.,.	0/0:25:25,0:-34.657,.,.	0/0:28:28,0:-38.816,.,.	0/0:11:11,0:-15.249,.,.	0/0:12:12,0:-16.636,.,.	0/0:24:24,0:-33.271,.,.	0/0:4:4,0:-5.545,.,.	0/0:12:12,0:-16.636,.,.	./.:0:.,.:.,.,.	./.:0:.,.:.,.,.	./.:0:.,.:.,.,.	./.:0:.,.:.,.,.	./.:0:.,.:.,.,.	0/0:13:13,0:-18.022,.,.	./.:0:.,.:.,.,.	0/0:12:12,0:-16.636,.,.	0/1:32:10,22:.,17.36,.	1/1:34:0,34:.,.,-47.134	0/0:14:14,0:-18.022,.,.	0/0:32:32,0:-44.361,.,.	0/0:22:22,0:-30.498,.,.	0/0:26:26,0:-36.044,.,.	0/0:28:28,0:-38.816,.,.	0/0:28:28,0:-38.816,.,.	0/0:9:9,0:-12.477,.,.	0/0:47:47,0:-65.156,.,.	0/0:11:11,0:-15.249,.,.	0/0:20:20,0:-27.726,.,.	0/0:14:14,0:-19.408,.,.	./.:0:.,.:.,.,.	0/0:26:26,0:-36.044,.,.	0/0:9:9,0:-12.477,.,.	0/0:8:8,0:-11.09,.,.	0/0:7:7,0:-9.704,.,.	0/0:14:14,0:-19.408,.,.	0/0:17:17,0:-23.567,.,.	0/0:4:4,0:-5.545,.,.	0/0:8:8,0:-11.09,.,.	./.:0:.,.:.,.,.	./.:0:.,.:.,.,.	./.:0:.,.:.,.,.	0/0:20:20,0:-27.726,.,.	0/0:17:17,0:-23.567,.,.	0/0:16:16,0:-22.181,.,.	0/0:25:25,0:-34.657,.,.	./.:0:.,.:.,.,.	./.:0:.,.:.,.,.	./.:0:.,.:.,.,.	./.:0:.,.:.,.,.	./.:0:.,.:.,.,.	0/0:10:10,0:-13.863,.,.	0/0:24:24,0:-33.271,.,.	0/0:7:7,0:-9.704,.,.	0/0:5:5,0:-6.931,.,.	0/0:26:26,0:-36.044,.,.	0/0:12:12,0:-16.636,.,.	0/0:13:13,0:-16.636,.,.	0/0:11:11,0:-15.249,.,.	0/0:36:36,0:-49.907,.,.	0/0:23:23,0:-31.885,.,.	0/0:13:13,0:-18.022,.,.	0/0:27:27,0:-37.43,.,.	0/0:8:8,0:-11.09,.,.	0/0:4:4,0:-5.545,.,.	0/0:6:6,0:-8.318,.,.	0/0:22:22,0:-30.498,.,.	0/0:24:24,0:-33.271,.,.	0/0:9:9,0:-12.477,.,.	0/0:11:11,0:-15.249,.,.	./.:0:.,.:.,.,.	./.:0:.,.:.,.,.	0/0:7:7,0:-9.704,.,.	0/0:27:27,0:-37.43,.,.	0/0:6:6,0:-8.318,.,.	0/0:6:6,0:-9.704,.,.	0/0:6:6,0:-8.318,.,.	0/0:5:5,0:-6.931,.,.	./.:0:.,.:.,.,.	./.:0:.,.:.,.,.	./.:0:.,.:.,.,.	./.:0:.,.:.,.,.	0/0:16:16,0:-22.181,.,.	0/0:13:13,0:-18.022,.,.	0/0:12:12,0:-16.636,.,.	0/0:10:10,0:-13.863,.,.	0/0:7:7,0:-9.704,.,.	0/0:6:6,0:-8.318,.,.	0/0:12:12,0:-16.636,.,.	0/0:15:15,0:-20.794,.,.	0/0:17:17,0:-23.567,.,.	0/0:12:12,0:-16.636,.,.	0/0:16:16,0:-22.181,.,.	0/0:18:18,0:-24.953,.,.	0/0:9:9,0:-12.477,.,.	0/0:4:4,0:-5.545,.,.	./.:0:.,.:.,.,.	0/0:9:9,0:-12.477,.,.	0/0:4:4,0:-5.545,.,.	0/0:3:3,0:-4.159,.,.	0/1:21:12,9:.,19.34,.	0/0:14:14,0:-19.408,.,.	0/0:7:7,0:-9.704,.,.	0/1:11:7,4:.,7.96,.	./.:0:.,.:.,.,.	./.:0:.,.:.,.,.	./.:0:.,.:.,.,.	./.:0:.,.:.,.,.	./.:0:.,.:.,.,.	0/0:10:10,0:-13.863,.,.	0/0:8:8,0:-11.09,.,.	0/0:7:7,0:-9.704,.,.	0/1:10:3,7:.,4.95,.	./.:0:.,.:.,.,.	./.:0:.,.:.,.,.	./.:0:.,.:.,.,.	./.:0:.,.:.,.,.	./.:0:.,.:.,.,.	./.:0:.,.:.,.,.	./.:0:.,.:.,.,.	0/0:16:16,0:-22.181,.,.	./.:0:.,.:.,.,.	0/0:11:11,0:-15.249,.,.	0/0:12:12,0:-16.636,.,.	0/0:4:4,0:-5.545,.,.	0/0:8:8,0:-11.09,.,.	0/0:5:5,0:-6.931,.,.	0/0:7:7,0:-9.704,.,.	./.:0:.,.:.,.,.	./.:0:.,.:.,.,.	./.:0:.,.:.,.,.	./.:0:.,.:.,.,.	./.:0:.,.:.,.,.	./.:0:.,.:.,.,.	./.:0:.,.:.,.,.	./.:0:.,.:.,.,.	./.:0:.,.:.,.,.	./.:0:.,.:.,.,.	0/0:5:5,0:-6.931,.,.	0/0:3:3,0:-4.159,.,.	0/0:5:5,0:-6.931,.,.	0/0:7:7,0:-9.704,.,.	./.:0:.,.:.,.,.	./.:0:.,.:.,.,.	./.:0:.,.:.,.,.	./.:0:.,.:.,.,.	./.:9:.,.:.,.,.	0/0:8:8,0:-11.09,.,.	0/0:4:4,0:-5.545,.,.	0/0:12:12,0:-16.636,.,.	./.:0:.,.:.,.,.	0/0:10:10,0:-13.863,.,.	0/0:5:5,0:-6.931,.,.	./.:0:.,.:.,.,.	./.:0:.,.:.,.,.	./.:0:.,.:.,.,.	./.:0:.,.:.,.,.	0/0:21:21,0:-29.112,.,.	0/0:13:13,0:-18.022,.,.	0/0:7:7,0:-9.704,.,.	./.:0:.,.:.,.,.	./.:0:.,.:.,.,.	./.:0:.,.:.,.,.	./.:0:.,.:.,.,.	./.:0:.,.:.,.,.	./.:0:.,.:.,.,.	./.:0:.,.:.,.,.	./.:0:.,.:.,.,.
un	124340	889_18	T	C	.	PASS	NS=134;AF=0.037	GT:DP:AD:GL	0/0:8:8,0:-11.09,.,.	0/0:15:15,0:-20.794,.,.	0/0:11:11,0:-15.249,.,.	0/0:40:40,0:-55.452,.,.	0/0:32:32,0:-44.361,.,.	0/0:30:30,0:-41.589,.,.	0/0:43:43,0:-58.224,.,.	0/0:30:30,0:-41.589,.,.	0/0:24:24,0:-33.271,.,.	0/0:17:17,0:-23.567,.,.	0/0:14:14,0:-19.408,.,.	0/0:6:6,0:-8.318,.,.	0/0:11:11,0:-15.249,.,.	1/1:20:0,20:.,.,-27.726	1/1:27:0,27:.,.,-37.43	1/1:19:0,19:.,.,-26.34	1/1:34:0,34:.,.,-47.134	1/1:20:0,20:.,.,-27.726	0/0:25:25,0:-34.657,.,.	0/0:45:45,0:-62.383,.,.	0/0:24:24,0:-33.271,.,.	0/0:44:44,0:-60.997,.,.	0/0:25:25,0:-34.657,.,.	0/0:30:30,0:-41.589,.,.	0/0:26:26,0:-36.044,.,.	0/0:24:24,0:-33.271,.,.	0/0:19:19,0:-26.34,.,.	0/0:19:19,0:-26.34,.,.	0/0:31:31,0:-42.975,.,.	0/0:7:7,0:-9.704,.,.	0/0:39:39,0:-54.065,.,.	0/0:6:6,0:-8.318,.,.	0/0:36:36,0:-38.57,.,.	0/0:20:20,0:-27.726,.,.	./.:0:.,.:.,.,.	0/0:23:23,0:-31.885,.,.	0/0:15:15,0:-20.794,.,.	0/0:5:5,0:-6.931,.,.	./.:0:.,.:.,.,.	0/0:15:15,0:-20.794,.,.	0/0:9:9,0:-12.477,.,.	0/0:4:4,0:-5.545,.,.	0/0:7:7,0:-9.704,.,.	./.:0:.,.:.,.,.	./.:0:.,.:.,.,.	./.:0:.,.:.,.,.	0/0:13:13,0:-18.022,.,.	0/0:12:12,0:-16.636,.,.	0/0:9:9,0:-12.477,.,.	0/0:28:28,0:-38.816,.,.	./.:0:.,.:.,.,.	./.:0:.,.:.,.,.	./.:0:.,.:.,.,.	./.:0:.,.:.,.,.	./.:0:.,.:.,.,.	./.:0:.,.:.,.,.	0/0:9:9,0:-12.477,.,.	0/0:6:6,0:-8.318,.,.	./.:0:.,.:.,.,.	./.:0:.,.:.,.,.	./.:0:.,.:.,.,.	./.:0:.,.:.,.,.	./.:0:.,.:.,.,.	./.:0:.,.:.,.,.	./.:0:.,.:.,.,.	0/0:8:8,0:-11.09,.,.	0/0:11:11,0:-15.249,.,.	0/0:8:8,0:-11.09,.,.	0/0:3:3,0:-4.159,.,.	0/0:11:11,0:-15.249,.,.	0/0:16:16,0:-22.181,.,.	0/0:15:15,0:-20.794,.,.	0/0:6:6,0:-8.318,.,.	./.:0:.,.:.,.,.	./.:0:.,.:.,.,.	./.:0:.,.:.,.,.	./.:0:.,.:.,.,.	./.:0:.,.:.,.,.	./.:0:.,.:.,.,.	0/0:9:9,0:-12.477,.,.	0/0:11:11,0:-15.249,.,.	0/0:7:7,0:-9.704,.,.	./.:0:.,.:.,.,.	./.:0:.,.:.,.,.	./.:0:.,.:.,.,.	0/0:16:16,0:-22.181,.,.	0/0:28:28,0:-38.816,.,.	0/0:65:65,0:-90.109,.,.	0/0:57:57,0:-79.019,.,.	0/0:17:17,0:-23.567,.,.	0/0:10:10,0:-13.863,.,.	0/0:21:21,0:-29.112,.,.	0/0:27:27,0:-37.43,.,.	0/0:26:26,0:-36.044,.,.	0/0:14:14,0:-19.408,.,.	0/0:21:21,0:-29.112,.,.	0/0:19:19,0:-26.34,.,.	0/0:18:18,0:-24.953,.,.	0/0:9:9,0:-12.477,.,.	0/0:9:9,0:-12.477,.,.	0/0:8:8,0:-11.09,.,.	0/0:3:3,0:-4.159,.,.	0/0:7:7,0:-11.09,.,.	0/0:22:22,0:-30.498,.,.	0/0:11:11,0:-15.249,.,.	0/0:11:11,0:-15.249,.,.	0/0:15:15,0:-20.794,.,.	0/0:8:8,0:-11.09,.,.	0/0:18:18,0:-24.953,.,.	0/0:10:10,0:-13.863,.,.	0/0:12:12,0:-16.636,.,.	0/0:10:10,0:-13.863,.,.	0/0:17:17,0:-23.567,.,.	0/0:9:9,0:-12.477,.,.	0/0:8:8,0:-11.09,.,.	./.:0:.,.:.,.,.	0/0:4:4,0:-5.545,.,.	./.:0:.,.:.,.,.	./.:0:.,.:.,.,.	./.:0:.,.:.,.,.	./.:0:.,.:.,.,.	./.:0:.,.:.,.,.	./.:0:.,.:.,.,.	./.:0:.,.:.,.,.	0/0:9:9,0:-12.477,.,.	0/0:7:7,0:-9.704,.,.	0/0:11:11,0:-15.249,.,.	0/0:14:14,0:-19.408,.,.	0/0:4:4,0:-5.545,.,.	0/0:11:11,0:-15.249,.,.	0/0:5:5,0:-6.931,.,.	0/0:5:5,0:-6.931,.,.	0/0:9:9,0:-12.477,.,.	0/0:6:6,0:-8.318,.,.	0/0:18:18,0:-24.953,.,.	0/0:14:14,0:-19.408,.,.	0/0:26:26,0:-36.044,.,.	0/0:13:13,0:-18.022,.,.	0/0:12:12,0:-16.636,.,.	0/0:14:14,0:-19.408,.,.	0/0:12:12,0:-16.636,.,.	0/0:12:12,0:-16.636,.,.	0/0:16:16,0:-22.181,.,.	0/0:12:12,0:-16.636,.,.	0/0:4:4,0:-5.545,.,.	0/0:10:10,0:-13.863,.,.	0/0:6:6,0:-8.318,.,.	0/0:7:7,0:-9.704,.,.	0/0:8:8,0:-11.09,.,.	0/0:5:5,0:-6.931,.,.	0/0:8:8,0:-11.09,.,.	0/0:16:16,0:-22.181,.,.	0/0:9:9,0:-12.477,.,.	0/0:8:8,0:-11.09,.,.	0/0:3:3,0:-4.159,.,.	0/0:3:3,0:-4.159,.,.	0/0:4:4,0:-5.545,.,.	./.:0:.,.:.,.,.	./.:0:.,.:.,.,.	./.:0:.,.:.,.,.	./.:0:.,.:.,.,.	0/0:24:24,0:-33.271,.,.	0/0:15:15,0:-20.794,.,.	0/0:10:10,0:-13.863,.,.	0/0:8:8,0:-11.09,.,.	0/0:5:5,0:-6.931,.,.	0/0:11:11,0:-15.249,.,.	0/0:11:11,0:-15.249,.,.	0/0:10:10,0:-13.863,.,.	0/0:12:12,0:-16.636,.,.	0/0:10:10,0:-13.863,.,.	0/0:17:17,0:-23.567,.,.
un	124783	892_41	C	G	.	PASS	NS=121;AF=0.087	GT:DP:AD:GL	./.:0:.,.:.,.,.	./.:0:.,.:.,.,.	./.:0:.,.:.,.,.	./.:0:.,.:.,.,.	./.:0:.,.:.,.,.	./.:0:.,.:.,.,.	./.:0:.,.:.,.,.	./.:0:.,.:.,.,.	./.:0:.,.:.,.,.	./.:0:.,.:.,.,.	./.:0:.,.:.,.,.	./.:0:.,.:.,.,.	./.:0:.,.:.,.,.	./.:0:.,.:.,.,.	./.:0:.,.:.,.,.	./.:0:.,.:.,.,.	./.:0:.,.:.,.,.	./.:0:.,.:.,.,.	0/0:59:59,0:-81.791,.,.	0/0:48:48,0:-66.542,.,.	0/0:54:54,0:-74.86,.,.	0/0:50:50,0:-69.315,.,.	0/0:40:40,0:-55.452,.,.	0/0:49:49,0:-67.928,.,.	1/1:25:0,25:.,.,-34.657	1/1:30:0,30:.,.,-41.589	1/1:18:0,18:.,.,-24.953	1/1:18:0,18:.,.,-24.953	1/1:9:0,9:.,.,-12.477	./.:0:.,.:.,.,.	1/1:32:0,32:.,.,-33.264	0/0:19:19,0:-26.34,.,.	0/0:33:33,0:-34.588,.,.	0/0:17:17,0:-23.567,.,.	./.:0:.,.:.,.,.	0/0:30:30,0:-40.203,.,.	0/0:21:21,0:-29.112,.,.	0/0:6:6,0:-8.318,.,.	./.:0:.,.:.,.,.	./.:19:.,.:.,.,.	./.:9:.,.:.,.,.	./.:0:.,.:.,.,.	./.:6:.,.:.,.,.	./.:0:.,.:.,.,.	./.:0:.,.:.,.,.	./.:0:.,.:.,.,.	0/0:34:34,0:-47.134,.,.	0/0:31:31,0:-42.975,.,.	0/0:31:31,0:-42.975,.,.	0/0:43:43,0:-59.611,.,.	./.:0:.,.:.,.,.	./.:0:.,.:.,.,.	./.:0:.,.:.,.,.	./.:0:.,.:.,.,.	./.:0:.,.:.,.,.	0/0:6:6,0:-9.704,.,.	0/1:27:12,15:.,26.03,.	0/1:13:5,8:.,10.29,.	./.:0:.,.:.,.,.	./.:0:.,.:.,.,.	./.:0:.,.:.,.,.	./.:0:.,.:.,.,.	./.:0:.,.:.,.,.	./.:0:.,.:.,.,.	./.:0:.,.:.,.,.	1/1:16:0,16:.,.,-22.181	0/1:26:13,13:.,28.56,.	1/1:5:0,5:.,.,-6.931	./.:0:.,.:.,.,.	0/0:31:31,0:-41.589,.,.	0/0:23:23,0:-31.885,.,.	0/0:42:42,0:-58.224,.,.	0/0:14:14,0:-19.408,.,.	0/0:14:14,0:-19.408,.,.	0/0:7:7,0:-9.704,.,.	./.:0:.,.:.,.,.	0/0:21:21,0:-29.112,.,.	0/0:18:18,0:-24.953,.,.	0/0:5:5,0:-6.931,.,.	0/0:13:13,0:-18.022,.,.	0/0:10:10,0:-5.164,.,.	0/0:19:19,0:-26.34,.,.	./.:0:.,.:.,.,.	./.:0:.,.:.,.,.	./.:0:.,.:.,.,.	0/0:38:38,0:-52.679,.,.	0/0:32:32,0:-44.361,.,.	0/0:62:62,0:-85.95,.,.	0/0:58:58,0:-80.405,.,.	0/0:28:28,0:-38.816,.,.	0/0:17:17,0:-23.567,.,.	0/0:24:24,0:-33.271,.,.	0/0:26:26,0:-36.044,.,.	0/0:27:27,0:-37.43,.,.	0/0:22:22,0:-30.498,.,.	0/0:23:23,0:-31.885,.,.	0/0:16:16,0:-22.181,.,.	0/0:23:23,0:-31.885,.,.	0/0:26:26,0:-36.044,.,.	0/0:15:15,0:-20.794,.,.	0/0:16:16,0:-22.181,.,.	0/0:22:22,0:-30.498,.,.	0/0:7:7,0:-9.704,.,.	0/0:21:21,0:-29.112,.,.	0/0:18:18,0:-24.953,.,.	0/0:18:18,0:-24.953,.,.	0/0:28:28,0:-38.816,.,.	0/0:32:32,0:-44.361,.,.	0/0:52:52,0:-72.087,.,.	0/0:30:30,0:-41.589,.,.	0/0:23:23,0:-31.885,.,.	0/0:27:27,0:-37.43,.,.	0/0:18:18,0:-24.953,.,.	0/0:21:21,0:-29.112,.,.	0/0:17:17,0:-23.567,.,.	0/0:10:10,0:-13.863,.,.	0/0:15:15,0:-20.794,.,.	0/0:4:4,0:-5.545,.,.	0/0:15:15,0:-20.794,.,.	0/0:8:8,0:-11.09,.,.	0/0:10:10,0:-13.863,.,.	0/0:5:5,0:-6.931,.,.	0/0:15:15,0:-20.794,.,.	0/0:19:19,0:-26.34,.,.	0/0:18:18,0:-24.953,.,.	0/0:19:19,0:-26.34,.,.	0/0:25:25,0:-34.657,.,.	0/0:22:22,0:-30.498,.,.	0/0:5:5,0:-6.931,.,.	0/0:19:19,0:-26.34,.,.	0/0:6:6,0:-8.318,.,.	0/0:13:13,0:-18.022,.,.	0/0:21:21,0:-29.112,.,.	0/0:19:19,0:-26.34,.,.	0/0:25:25,0:-34.657,.,.	0/0:19:19,0:-26.34,.,.	0/0:30:30,0:-41.589,.,.	0/0:23:23,0:-31.885,.,.	0/0:15:15,0:-20.794,.,.	0/0:19:19,0:-26.34,.,.	0/0:29:29,0:-40.203,.,.	0/0:18:18,0:-24.953,.,.	0/0:28:28,0:-38.816,.,.	0/0:18:18,0:-24.953,.,.	0/0:15:15,0:-20.794,.,.	0/0:7:7,0:-9.704,.,.	0/0:4:4,0:-5.545,.,.	0/0:12:12,0:-16.636,.,.	0/0:17:17,0:-23.567,.,.	0/0:16:16,0:-22.181,.,.	0/0:23:23,0:-21.461,.,.	0/0:31:31,0:-42.975,.,.	0/0:12:12,0:-16.636,.,.	0/0:11:11,0:-15.249,.,.	0/0:4:4,0:-5.545,.,.	0/0:9:9,0:-12.477,.,.	0/0:5:5,0:-6.931,.,.	./.:0:.,.:.,.,.	./.:0:.,.:.,.,.	./.:0:.,.:.,.,.	./.:0:.,.:.,.,.	./.:27:.,.:.,.,.	./.:14:.,.:.,.,.	./.:7:.,.:.,.,.	0/0:22:22,0:-30.498,.,.	0/0:6:6,0:-8.318,.,.	0/0:17:17,0:-23.567,.,.	0/0:19:19,0:-26.34,.,.	0/0:11:11,0:-15.249,.,.	0/0:21:21,0:-29.112,.,.	0/0:8:8,0:-11.09,.,.	0/0:15:15,0:-20.794,.,.
un	126859	907_17	A	G	.	PASS	NS=133;AF=0.038	GT:DP:AD:GL	0/0:11:11,0:-15.249,.,.	0/0:11:11,0:-15.249,.,.	0/0:7:7,0:-9.704,.,.	0/0:18:18,0:-24.953,.,.	0/0:29:29,0:-40.203,.,.	0/0:34:34,0:-47.134,.,.	0/0:18:18,0:-24.953,.,.	0/0:24:24,0:-33.271,.,.	0/0:15:15,0:-20.794,.,.	0/0:11:11,0:-15.249,.,.	0/0:18:18,0:-24.953,.,.	./.:0:.,.:.,.,.	0/0:14:14,0:-19.408,.,.	1/1:25:0,25:.,.,-34.657	1/1:22:0,22:.,.,-30.498	1/1:28:0,28:.,.,-38.816	1/1:35:0,35:.,.,-48.52	1/1:12:0,12:.,.,-16.636	0/0:19:19,0:-26.34,.,.	0/0:25:25,0:-34.657,.,.	0/0:17:17,0:-23.567,.,.	0/0:13:13,0:-18.022,.,.	0/0:15:15,0:-20.794,.,.	0/0:18:18,0:-24.953,.,.	0/0:16:16,0:-22.181,.,.	0/0:15:15,0:-20.794,.,.	0/0:12:12,0:-16.636,.,.	0/0:16:16,0:-22.181,.,.	0/0:17:17,0:-23.567,.,.	0/0:3:3,0:-4.159,.,.	0/0:26:26,0:-36.044,.,.	0/0:17:17,0:-23.567,.,.	0/0:17:17,0:-23.567,.,.	0/0:7:7,0:-9.704,.,.	./.:0:.,.:.,.,.	0/0:17:17,0:-23.567,.,.	0/0:19:19,0:-26.34,.,.	0/0:4:4,0:-5.545,.,.	./.:0:.,.:.,.,.	0/0:17:17,0:-23.567,.,.	0/0:10:10,0:-13.863,.,.	0/0:5:5,0:-6.931,.,.	0/0:7:7,0:-9.704,.,.	./.:0:.,.:.,.,.	./.:0:.,.:.,.,.	./.:0:.,.:.,.,.	0/0:11:11,0:-15.249,.,.	0/0:11:11,0:-15.249,.,.	0/0:13:13,0:-18.022,.,.	0/0:15:15,0:-20.794,.,.	./.:0:.,.:.,.,.	./.:0:.,.:.,.,.	./.:0:.,.:.,.,.	./.:0:.,.:.,.,.	./.:0:.,.:.,.,.	./.:0:.,.:.,.,.	0/0:13:13,0:-18.022,.,.	0/0:4:4,0:-6.931,.,.	./.:0:.,.:.,.,.	./.:0:.,.:.,.,.	./.:0:.,.:.,.,.	./.:0:.,.:.,.,.	./.:0:.,.:.,.,.	./.:0:.,.:.,.,.	./.:0:.,.:.,.,.	0/0:9:9,0:-12.477,.,.	0/0:4:4,0:-5.545,.,.	0/0:8:8,0:-11.09,.,.	0/0:6:6,0:-8.318,.,.	0/0:7:7,0:-9.704,.,.	0/0:6:6,0:-8.318,.,.	0/0:11:11,0:-15.249,.,.	0/0:4:4,0:-5.545,.,.	./.:0:.,.:.,.,.	0/0:13:13,0:-18.022,.,.	./.:0:.,.:.,.,.	./.:0:.,.:.,.,.	./.:0:.,.:.,.,.	./.:0:.,.:.,.,.	./.:0:.,.:.,.,.	./.:0:.,.:.,.,.	./.:0:.,.:.,.,.	0/0:16:16,0:-22.181,.,.	0/0:3:3,0:-4.159,.,.	0/0:8:8,0:-11.09,.,.	0/0:21:21,0:-29.112,.,.	0/0:10:10,0:-13.863,.,.	0/0:22:22,0:-30.498,.,.	0/0:25:25,0:-34.657,.,.	0/0:8:8,0:-11.09,.,.	0/0:12:12,0:-16.636,.,.	0/0:20:20,0:-27.726,.,.	0/0:21:21,0:-29.112,.,.	0/0:14:14,0:-19.408,.,.	0/0:11:11,0:-15.249,.,.	0/0:17:17,0:-23.567,.,.	0/0:15:15,0:-20.794,.,.	0/0:12:12,0:-16.636,.,.	0/0:7:7,0:-9.704,.,.	0/0:6:6,0:-8.318,.,.	0/0:9:9,0:-12.477,.,.	./.:0:.,.:.,.,.	0/0:4:4,0:-5.545,.,.	0/0:12:12,0:-16.636,.,.	0/0:11:11,0:-15.249,.,.	0/0:13:13,0:-18.022,.,.	0/0:17:17,0:-23.567,.,.	0/0:10:10,0:-13.863,.,.	0/0:14:14,0:-19.408,.,.	0/0:18:18,0:-24.953,.,.	0/0:17:17,0:-23.567,.,.	0/0:14:14,0:-19.408,.,.	0/0:17:17,0:-23.567,.,.	0/0:3:3,0:-4.159,.,.	0/0:4:4,0:-5.545,.,.	0/0:5:5,0:-6.931,.,.	./.:0:.,.:.,.,.	./.:0:.,.:.,.,.	0/0:12:12,0:-16.636,.,.	0/0:8:8,0:-11.09,.,.	0/0:11:11,0:-15.249,.,.	0/0:3:3,0:-4.159,.,.	0/0:8:8,0:-11.09,.,.	0/0:6:6,0:-8.318,.,.	0/0:12:12,0:-16.636,.,.	0/0:12:12,0:-16.636,.,.	0/0:7:7,0:-9.704,.,.	0/0:20:20,0:-27.726,.,.	0/0:7:7,0:-9.704,.,.	0/0:6:6,0:-8.318,.,.	0/0:5:5,0:-6.931,.,.	0/0:7:7,0:-9.704,.,.	0/0:8:8,0:-11.09,.,.	0/0:3:3,0:-4.159,.,.	0/0:12:12,0:-16.636,.,.	0/0:5:5,0:-6.931,.,.	0/0:15:15,0:-20.794,.,.	0/0:9:9,0:-12.477,.,.	0/0:8:8,0:-11.09,.,.	0/0:9:9,0:-12.477,.,.	0/0:16:16,0:-22.181,.,.	0/0:10:10,0:-13.863,.,.	0/0:9:9,0:-12.477,.,.	0/0:7:7,0:-9.704,.,.	./.:0:.,.:.,.,.	0/0:9:9,0:-12.477,.,.	./.:0:.,.:.,.,.	./.:0:.,.:.,.,.	./.:0:.,.:.,.,.	./.:0:.,.:.,.,.	0/0:7:7,0:-9.704,.,.	0/0:8:8,0:-11.09,.,.	0/0:5:5,0:-6.931,.,.	0/0:11:11,0:-15.249,.,.	0/0:9:9,0:-12.477,.,.	0/0:4:4,0:-5.545,.,.	0/0:4:4,0:-5.545,.,.	./.:0:.,.:.,.,.	./.:0:.,.:.,.,.	./.:0:.,.:.,.,.	./.:0:.,.:.,.,.	0/0:15:15,0:-20.794,.,.	0/0:10:10,0:-13.863,.,.	0/0:8:8,0:-11.09,.,.	./.:0:.,.:.,.,.	0/0:5:5,0:-6.931,.,.	0/0:4:4,0:-5.545,.,.	0/0:13:13,0:-18.022,.,.	0/0:11:11,0:-15.249,.,.	0/0:5:5,0:-8.318,.,.	0/0:4:4,0:-5.545,.,.	0/0:10:10,0:-13.863,.,.
un	127412	911_10	A	T	.	PASS	NS=126;AF=0.040	GT:DP:AD:GL	0/0:4:4,0:-5.545,.,.	0/0:9:9,0:-12.477,.,.	./.:0:.,.:.,.,.	0/0:28:28,0:-38.816,.,.	0/0:24:24,0:-33.271,.,.	0/0:11:11,0:-15.249,.,.	0/0:23:23,0:-31.885,.,.	0/0:9:9,0:-12.477,.,.	./.:0:.,.:.,.,.	./.:0:.,.:.,.,.	./.:0:.,.:.,.,.	./.:0:.,.:.,.,.	0/0:14:14,0:-19.408,.,.	1/1:18:0,18:.,.,-24.953	1/1:27:0,27:.,.,-26.679	1/1:20:0,20:.,.,-27.726	1/1:35:0,35:.,.,-48.52	1/1:17:0,17:.,.,-23.567	0/0:21:21,0:-29.112,.,.	0/0:10:10,0:-13.863,.,.	0/0:17:17,0:-23.567,.,.	0/0:21:21,0:-29.112,.,.	0/0:18:18,0:-24.953,.,.	0/0:27:27,0:-37.43,.,.	0/0:18:18,0:-24.953,.,.	0/0:21:21,0:-29.112,.,.	0/0:15:15,0:-20.794,.,.	0/0:11:11,0:-15.249,.,.	0/0:11:11,0:-15.249,.,.	./.:0:.,.:.,.,.	0/0:29:29,0:-40.203,.,.	./.:0:.,.:.,.,.	./.:0:.,.:.,.,.	./.:0:.,.:.,.,.	./.:0:.,.:.,.,.	./.:0:.,.:.,.,.	./.:0:.,.:.,.,.	./.:0:.,.:.,.,.	./.:0:.,.:.,.,.	0/0:14:14,0:-19.408,.,.	0/0:9:9,0:-12.477,.,.	0/0:4:4,0:-5.545,.,.	0/0:5:5,0:-6.931,.,.	0/0:4:4,0:-5.545,.,.	0/0:4:4,0:-5.545,.,.	0/0:6:6,0:-8.318,.,.	0/0:13:13,0:-18.022,.,.	0/0:16:16,0:-22.181,.,.	0/0:9:9,0:-12.477,.,.	0/0:16:16,0:-22.181,.,.	./.:0:.,.:.,.,.	./.:0:.,.:.,.,.	./.:0:.,.:.,.,.	./.:0:.,.:.,.,.	./.:0:.,.:.,.,.	0/0:4:4,0:-5.545,.,.	./.:0:.,.:.,.,.	./.:0:.,.:.,.,.	0/0:5:5,0:-6.931,.,.	0/0:3:3,0:-4.159,.,.	./.:0:.,.:.,.,.	./.:0:.,.:.,.,.	./.:0:.,.:.,.,.	./.:0:.,.:.,.,.	./.:0:.,.:.,.,.	0/0:14:14,0:-19.408,.,.	0/0:7:7,0:-9.704,.,.	0/0:5:5,0:-6.931,.,.	0/0:4:4,0:-5.545,.,.	0/0:12:12,0:-16.636,.,.	0/0:18:18,0:-24.953,.,.	0/0:11:11,0:-15.249,.,.	0/0:6:6,0:-8.318,.,.	0/0:5:5,0:-6.931,.,.	0/0:4:4,0:-5.545,.,.	0/0:4:4,0:-5.545,.,.	0/0:8:8,0:-11.09,.,.	0/0:6:6,0:-8.318,.,.	./.:0:.,.:.,.,.	0/0:5:5,0:-6.931,.,.	0/0:10:10,0:-13.863,.,.	0/0:9:9,0:-12.477,.,.	./.:0:.,.:.,.,.	./.:0:.,.:.,.,.	./.:0:.,.:.,.,.	0/0:16:16,0:-22.181,.,.	0/0:15:15,0:-20.794,.,.	0/0:36:36,0:-48.52,.,.	0/0:25:25,0:-34.657,.,.	0/0:15:15,0:-20.794,.,.	0/0:9:9,0:-12.477,.,.	0/0:16:16,0:-22.181,.,.	0/0:14:14,0:-19.408,.,.	0/0:13:13,0:-18.022,.,.	0/0:16:16,0:-22.181,.,.	0/0:10:10,0:-13.863,.,.	0/0:10:10,0:-13.863,.,.	0/0:20:20,0:-27.726,.,.	0/0:11:11,0:-15.249,.,.	0/0:14:14,0:-19.408,.,.	0/0:4:4,0:-5.545,.,.	0/0:9:9,0:-12.477,.,.	./.:0:.,.:.,.,.	0/0:12:12,0:-16.636,.,.	0/0:8:8,0:-11.09,.,.	0/0:12:12,0:-16.636,.,.	0/0:23:23,0:-31.885,.,.	0/0:14:14,0:-19.408,.,.	0/0:9:9,0:-12.477,.,.	0/0:25:25,0:-34.657,.,.	0/0:14:14,0:-19.408,.,.	0/0:12:12,0:-16.636,.,.	0/0:5:5,0:-6.931,.,.	0/0:5:5,0:-6.931,.,.	0/0:11:11,0:-15.249,.,.	./.:0:.,.:.,.,.	0/0:13:13,0:-18.022,.,.	./.:0:.,.:.,.,.	0/0:12:12,0:-16.636,.,.	0/0:9:9,0:-12.477,.,.	0/0:8:8,0:-11.09,.,.	./.:0:.,.:.,.,.	./.:0:.,.:.,.,.	./.:0:.,.:.,.,.	0/0:10:10,0:-13.863,.,.	0/0:8:8,0:-11.09,.,.	0/0:5:5,0:-6.931,.,.	0/0:10:10,0:-13.863,.,.	0/0:4:4,0:-5.545,.,.	./.:0:.,.:.,.,.	./.:0:.,.:.,.,.	./.:0:.,.:.,.,.	0/0:10:10,0:-13.863,.,.	0/0:7:7,0:-9.704,.,.	0/0:11:11,0:-15.249,.,.	0/0:7:7,0:-9.704,.,.	0/0:20:20,0:-27.726,.,.	0/0:11:11,0:-15.249,.,.	0/0:13:13,0:-18.022,.,.	0/0:12:12,0:-16.636,.,.	0/0:8:8,0:-11.09,.,.	0/0:18:18,0:-24.953,.,.	0/0:12:12,0:-16.636,.,.	0/0:10:10,0:-13.863,.,.	0/0:4:4,0:-5.545,.,.	0/0:4:4,0:-5.545,.,.	./.:0:.,.:.,.,.	0/0:9:9,0:-12.477,.,.	0/0:6:6,0:-8.318,.,.	0/0:3:3,0:-4.159,.,.	0/0:12:12,0:-16.636,.,.	0/0:11:11,0:-15.249,.,.	0/0:9:9,0:-12.477,.,.	0/0:7:7,0:-9.704,.,.	0/0:6:6,0:-8.318,.,.	0/0:9:9,0:-12.477,.,.	./.:0:.,.:.,.,.	./.:0:.,.:.,.,.	./.:0:.,.:.,.,.	./.:0:.,.:.,.,.	./.:0:.,.:.,.,.	0/0:19:19,0:-26.34,.,.	0/0:9:9,0:-12.477,.,.	0/0:14:14,0:-19.408,.,.	0/0:6:6,0:-8.318,.,.	0/0:4:4,0:-5.545,.,.	./.:0:.,.:.,.,.	0/0:3:3,0:-4.159,.,.	0/0:7:7,0:-9.704,.,.	0/0:6:6,0:-8.318,.,.	0/0:4:4,0:-5.545,.,.	./.:0:.,.:.,.,.
un	128045	915_83	C	G	.	PASS	NS=126;AF=0.040	GT:DP:AD:GL	0/0:11:11,0:-15.249,.,.	0/0:28:28,0:-38.816,.,.	0/0:27:27,0:-37.43,.,.	0/0:50:50,0:-69.315,.,.	0/0:42:42,0:-58.224,.,.	0/0:45:45,0:-62.383,.,.	0/0:23:23,0:-31.885,.,.	0/0:43:43,0:-59.611,.,.	0/0:41:41,0:-56.838,.,.	0/0:31:31,0:-42.975,.,.	0/0:37:37,0:-51.293,.,.	0/0:8:8,0:-11.09,.,.	0/0:26:26,0:-36.044,.,.	1/1:29:0,29:.,.,-40.203	1/1:36:0,36:.,.,-51.293	1/1:38:0,38:.,.,-52.679	1/1:66:0,66:.,.,-91.495	1/1:3:0,3:.,.,-4.159	0/0:37:37,0:-51.293,.,.	0/0:44:44,0:-60.997,.,.	0/0:21:21,0:-29.112,.,.	0/0:49:49,0:-67.928,.,.	0/0:40:40,0:-55.452,.,.	0/0:31:31,0:-42.975,.,.	0/0:23:23,0:-31.885,.,.	0/0:53:53,0:-73.474,.,.	0/0:36:36,0:-49.907,.,.	0/0:51:51,0:-69.315,.,.	0/0:26:26,0:-36.044,.,.	0/0:26:26,0:-36.044,.,.	0/0:75:75,0:-103.972,.,.	0/0:34:34,0:-47.134,.,.	0/0:43:43,0:-59.611,.,.	0/0:22:22,0:-30.498,.,.	0/0:7:7,0:-9.704,.,.	0/0:24:24,0:-33.271,.,.	0/0:34:34,0:-47.134,.,.	0/0:11:11,0:-15.249,.,.	./.:0:.,.:.,.,.	0/0:27:27,0:-37.43,.,.	0/0:21:21,0:-29.112,.,.	0/0:10:10,0:-13.863,.,.	0/0:22:22,0:-30.498,.,.	0/0:6:6,0:-8.318,.,.	0/0:6:6,0:-8.318,.,.	0/0:30:30,0:-41.589,.,.	0/0:20:20,0:-27.726,.,.	0/0:20:20,0:-27.726,.,.	0/0:14:14,0:-19.408,.,.	0/0:13:13,0:-18.022,.,.	./.:0:.,.:.,.,.	./.:0:.,.:.,.,.	./.:0:.,.:.,.,.	./.:0:.,.:.,.,.	./.:0:.,.:.,.,.	./.:0:.,.:.,.,.	0/0:51:51,0:-70.701,.,.	0/0:6:6,0:-8.318,.,.	./.:0:.,.:.,.,.	./.:0:.,.:.,.,.	./.:0:.,.:.,.,.	./.:0:.,.:.,.,.	./.:0:.,.:.,.,.	./.:0:.,.:.,.,.	./.:0:.,.:.,.,.	0/0:14:14,0:-19.408,.,.	0/0:3:3,0:-4.159,.,.	0/0:3:3,0:-4.159,.,.	./.:0:.,.:.,.,.	0/0:13:13,0:-18.022,.,.	0/0:12:12,0:-16.636,.,.	0/0:41:41,0:-56.838,.,.	0/0:12:12,0:-16.636,.,.	./.:0:.,.:.,.,.	0/0:16:16,0:-22.181,.,.	./.:0:.,.:.,.,.	./.:0:.,.:.,.,.	./.:0:.,.:.,.,.	./.:0:.,.:.,.,.	0/0:14:14,0:-19.408,.,.	0/0:39:39,0:-54.065,.,.	0/0:11:11,0:-15.249,.,.	./.:0:.,.:.,.,.	./.:0:.,.:.,.,.	./.:0:.,.:.,.,.	0/0:34:34,0:-47.134,.,.	0/0:50:50,0:-69.315,.,.	0/0:92:92,0:-126.153,.,.	0/0:77:77,0:-106.745,.,.	0/0:22:22,0:-30.498,.,.	0/0:19:19,0:-26.34,.,.	0/0:38:38,0:-52.679,.,.	0/0:39:39,0:-54.065,.,.	0/0:20:20,0:-27.726,.,.	0/0:33:33,0:-45.748,.,.	0/0:18:18,0:-24.953,.,.	0/0:20:20,0:-27.726,.,.	0/0:23:23,0:-31.885,.,.	0/0:16:16,0:-22.181,.,.	0/0:7:7,0:-9.704,.,.	0/0:10:10,0:-13.863,.,.	0/0:11:11,0:-15.249,.,.	0/0:8:8,0:-11.09,.,.	0/0:19:19,0:-26.34,.,.	0/0:8:8,0:-11.09,.,.	0/0:17:17,0:-23.567,.,.	0/0:27:27,0:-37.43,.,.	0/0:12:12,0:-16.636,.,.	0/0:32:32,0:-44.361,.,.	0/0:8:8,0:-11.09,.,.	0/0:10:10,0:-13.863,.,.	0/0:29:29,0:-40.203,.,.	0/0:22:22,0:-30.498,.,.	./.:0:.,.:.,.,.	./.:0:.,.:.,.,.	./.:0:.,.:.,.,.	./.:0:.,.:.,.,.	./.:0:.,.:.,.,.	./.:0:.,.:.,.,.	./.:0:.,.:.,.,.	./.:0:.,.:.,.,.	0/0:4:4,0:-5.545,.,.	0/0:15:15,0:-20.794,.,.	0/0:9:9,0:-12.477,.,.	0/0:14:14,0:-19.408,.,.	0/0:13:13,0:-18.022,.,.	0/0:14:14,0:-19.408,.,.	0/0:39:39,0:-54.065,.,.	0/0:8:8,0:-11.09,.,.	./.:0:.,.:.,.,.	./.:0:.,.:.,.,.	./.:0:.,.:.,.,.	0/0:12:12,0:-16.636,.,.	0/0:10:10,0:-13.863,.,.	0/0:18:18,0:-24.953,.,.	0/0:7:7,0:-9.704,.,.	0/0:13:13,0:-18.022,.,.	0/0:21:21,0:-29.112,.,.	0/0:9:9,0:-12.477,.,.	0/0:3:3,0:-4.159,.,.	0/0:25:25,0:-34.657,.,.	0/0:15:15,0:-20.794,.,.	0/0:24:24,0:-33.271,.,.	0/0:4:4,0:-5.545,.,.	0/0:3:3,0:-4.159,.,.	0/0:23:23,0:-31.885,.,.	./.:0:.,.:.,.,.	0/0:5:5,0:-6.931,.,.	0/0:11:11,0:-15.249,.,.	0/0:7:7,0:-9.704,.,.	0/0:3:3,0:-4.159,.,.	0/0:9:9,0:-12.477,.,.	0/0:28:28,0:-38.816,.,.	0/0:10:10,0:-13.863,.,.	0/0:7:7,0:-9.704,.,.	0/0:8:8,0:-11.09,.,.	0/0:6:6,0:-8.318,.,.	./.:0:.,.:.,.,.	./.:0:.,.:.,.,.	./.:0:.,.:.,.,.	./.:0:.,.:.,.,.	0/0:30:30,0:-41.589,.,.	0/0:18:18,0:-24.953,.,.	0/0:17:17,0:-23.567,.,.	./.:0:.,.:.,.,.	./.:0:.,.:.,.,.	./.:0:.,.:.,.,.	./.:0:.,.:.,.,.	./.:0:.,.:.,.,.	./.:0:.,.:.,.,.	./.:0:.,.:.,.,.	./.:0:.,.:.,.,.
un	132192	945_30	C	T	.	PASS	NS=126;AF=0.040	GT:DP:AD:GL	0/0:5:5,0:-6.931,.,.	0/0:25:25,0:-34.657,.,.	0/0:15:15,0:-20.794,.,.	0/0:44:44,0:-60.997,.,.	0/0:64:64,0:-88.723,.,.	0/0:28:28,0:-38.816,.,.	0/0:30:30,0:-41.589,.,.	0/0:48:48,0:-66.542,.,.	0/0:16:16,0:-22.181,.,.	0/0:12:12,0:-16.636,.,.	0/0:39:39,0:-54.065,.,.	./.:0:.,.:.,.,.	0/0:22:22,0:-30.498,.,.	1/1:25:0,25:.,.,-34.657	1/1:42:0,42:.,.,-58.224	1/1:27:0,27:.,.,-37.43	1/1:39:0,39:.,.,-54.065	1/1:10:0,10:.,.,-13.863	0/0:59:59,0:-81.791,.,.	0/0:62:62,0:-85.95,.,.	0/0:29:29,0:-40.203,.,.	0/0:43:43,0:-59.611,.,.	0/0:42:42,0:-59.611,.,.	0/0:58:58,0:-80.405,.,.	0/0:15:15,0:-20.794,.,.	0/0:63:63,0:-87.337,.,.	0/0:33:33,0:-45.748,.,.	0/0:35:35,0:-48.52,.,.	0/0:54:54,0:-74.86,.,.	0/0:13:13,0:-16.636,.,.	0/0:83:83,0:-115.062,.,.	0/0:24:24,0:-33.271,.,.	0/0:35:35,0:-48.52,.,.	0/0:12:12,0:-16.636,.,.	0/0:5:5,0:-6.931,.,.	0/0:36:36,0:-49.907,.,.	0/0:14:14,0:-19.408,.,.	0/0:6:6,0:-8.318,.,.	./.:0:.,.:.,.,.	0/0:17:17,0:-23.567,.,.	0/0:9:9,0:-12.477,.,.	./.:0:.,.:.,.,.	0/0:9:9,0:-12.477,.,.	./.:0:.,.:.,.,.	./.:0:.,.:.,.,.	./.:0:.,.:.,.,.	0/0:21:21,0:-29.112,.,.	0/0:23:23,0:-31.885,.,.	0/0:22:22,0:-30.498,.,.	0/0:12:12,0:-16.636,.,.	./.:0:.,.:.,.,.	./.:0:.,.:.,.,.	./.:0:.,.:.,.,.	./.:0:.,.:.,.,.	./.:0:.,.:.,.,.	./.:0:.,.:.,.,.	./.:0:.,.:.,.,.	./.:0:.,.:.,.,.	./.:0:.,.:.,.,.	./.:0:.,.:.,.,.	./.:0:.,.:.,.,.	./.:0:.,.:.,.,.	./.:0:.,.:.,.,.	./.:0:.,.:.,.,.	./.:0:.,.:.,.,.	./.:0:.,.:.,.,.	./.:0:.,.:.,.,.	./.:0:.,.:.,.,.	./.:0:.,.:.,.,.	./.:0:.,.:.,.,.	0/0:20:20,0:-27.726,.,.	0/0:34:34,0:-47.134,.,.	0/0:18:18,0:-24.953,.,.	./.:0:.,.:.,.,.	./.:0:.,.:.,.,.	./.:0:.,.:.,.,.	./.:0:.,.:.,.,.	./.:0:.,.:.,.,.	./.:0:.,.:.,.,.	0/0:27:27,0:-37.43,.,.	0/0:13:13,0:-18.022,.,.	0/0:11:11,0:-15.249,.,.	./.:0:.,.:.,.,.	./.:0:.,.:.,.,.	./.:0:.,.:.,.,.	0/0:33:33,0:-45.748,.,.	0/0:30:30,0:-41.589,.,.	0/0:120:120,0:-166.355,.,.	0/0:83:83,0:-102.04,.,.	0/0:22:22,0:-30.498,.,.	0/0:17:17,0:-23.567,.,.	0/0:31:31,0:-42.975,.,.	0/0:30:30,0:-41.589,.,.	0/0:39:39,0:-54.065,.,.	0/0:26:26,0:-36.044,.,.	0/0:32:32,0:-44.361,.,.	0/0:18:18,0:-24.953,.,.	0/0:26:26,0:-36.044,.,.	0/0:10:10,0:-13.863,.,.	0/0:14:14,0:-19.408,.,.	0/0:9:9,0:-12.477,.,.	0/0:15:15,0:-20.794,.,.	0/0:5:5,0:-6.931,.,.	0/0:23:23,0:-31.885,.,.	0/0:15:15,0:-20.794,.,.	0/0:24:24,0:-33.271,.,.	0/0:21:21,0:-29.112,.,.	0/0:14:14,0:-19.408,.,.	0/0:36:36,0:-49.907,.,.	0/0:14:14,0:-19.408,.,.	0/0:11:11,0:-15.249,.,.	0/0:19:19,0:-26.34,.,.	0/0:30:30,0:-41.589,.,.	0/0:5:5,0:-6.931,.,.	0/0:10:10,0:-13.863,.,.	0/0:4:4,0:-5.545,.,.	./.:0:.,.:.,.,.	./.:0:.,.:.,.,.	0/0:24:24,0:-33.271,.,.	0/0:7:7,0:-9.704,.,.	0/0:4:4,0:-5.545,.,.	./.:0:.,.:.,.,.	./.:0:.,.:.,.,.	./.:0:.,.:.,.,.	0/0:18:18,0:-24.953,.,.	0/0:17:17,0:-23.567,.,.	0/0:20:20,0:-27.726,.,.	0/0:20:20,0:-27.726,.,.	./.:0:.,.:.,.,.	0/0:8:8,0:-11.09,.,.	0/0:7:7,0:-9.704,.,.	0/0:4:4,0:-5.545,.,.	0/0:15:15,0:-20.794,.,.	0/0:15:15,0:-20.794,.,.	0/0:25:25,0:-34.657,.,.	0/0:21:21,0:-29.112,.,.	0/0:20:20,0:-27.726,.,.	0/0:27:27,0:-37.43,.,.	0/0:17:17,0:-23.567,.,.	0/0:18:18,0:-24.953,.,.	0/0:24:24,0:-33.271,.,.	0/0:19:19,0:-26.34,.,.	0/0:21:21,0:-29.112,.,.	0/0:11:11,0:-15.249,.,.	0/0:11:11,0:-15.249,.,.	0/0:10:10,0:-13.863,.,.	./.:0:.,.:.,.,.	0/0:8:8,0:-11.09,.,.	0/0:13:13,0:-18.022,.,.	0/0:6:6,0:-8.318,.,.	0/0:11:11,0:-15.249,.,.	0/0:21:21,0:-29.112,.,.	0/0:6:6,0:-8.318,.,.	0/0:4:4,0:-5.545,.,.	0/0:3:3,0:-4.159,.,.	0/0:7:7,0:-9.704,.,.	./.:0:.,.:.,.,.	./.:0:.,.:.,.,.	./.:0:.,.:.,.,.	./.:0:.,.:.,.,.	./.:0:.,.:.,.,.	0/0:35:35,0:-48.52,.,.	0/0:19:19,0:-26.34,.,.	0/0:8:8,0:-11.09,.,.	0/0:21:21,0:-29.112,.,.	0/0:5:5,0:-6.931,.,.	0/0:21:21,0:-29.112,.,.	0/0:15:15,0:-20.794,.,.	0/0:13:13,0:-18.022,.,.	0/0:10:10,0:-13.863,.,.	0/0:12:12,0:-16.636,.,.	0/0:14:14,0:-19.408,.,.
un	132605	948_23	G	A	.	PASS	NS=118;AF=0.153	GT:DP:AD:GL	1/1:8:0,8:.,.,-11.09	1/1:26:0,26:.,.,-36.044	./.:0:.,.:.,.,.	1/1:10:0,10:.,.,-13.863	0/1:23:16,7:.,6.55,.	1/1:34:0,34:.,.,-47.134	./.:9:.,.:.,.,.	1/1:43:0,43:.,.,-47.914	1/1:13:0,13:.,.,-18.022	./.:0:.,.:.,.,.	1/1:5:0,5:.,.,-6.931	1/1:5:0,5:.,.,-6.931	1/1:8:0,8:.,.,-11.09	0/0:24:24,0:-33.271,.,.	0/0:6:6,0:-8.318,.,.	0/0:18:18,0:-24.953,.,.	0/0:28:28,0:-38.816,.,.	0/0:5:5,0:-6.931,.,.	0/0:43:43,0:-59.611,.,.	0/0:49:49,0:-67.928,.,.	0/0:38:38,0:-54.065,.,.	0/0:56:56,0:-77.632,.,.	0/0:35:35,0:-48.52,.,.	0/0:35:35,0:-48.52,.,.	1/1:28:0,28:.,.,-38.816	1/1:39:0,39:.,.,-54.065	1/1:25:0,25:.,.,-34.657	1/1:23:0,23:.,.,-31.885	1/1:23:0,23:.,.,-31.885	1/1:4:0,4:.,.,-5.545	1/1:62:0,62:.,.,-85.95	./.:0:.,.:.,.,.	./.:0:.,.:.,.,.	./.:0:.,.:.,.,.	./.:0:.,.:.,.,.	./.:0:.,.:.,.,.	./.:0:.,.:.,.,.	./.:0:.,.:.,.,.	./.:0:.,.:.,.,.	0/0:26:26,0:-36.044,.,.	0/0:11:11,0:-15.249,.,.	./.:0:.,.:.,.,.	0/0:14:14,0:-19.408,.,.	./.:0:.,.:.,.,.	./.:0:.,.:.,.,.	./.:0:.,.:.,.,.	0/0:9:9,0:-13.863,.,.	0/0:16:16,0:-22.181,.,.	0/0:12:12,0:-19.408,.,.	0/0:15:15,0:-20.794,.,.	./.:0:.,.:.,.,.	./.:0:.,.:.,.,.	./.:0:.,.:.,.,.	./.:0:.,.:.,.,.	./.:0:.,.:.,.,.	./.:0:.,.:.,.,.	0/0:30:30,0:-41.589,.,.	0/0:6:6,0:-8.318,.,.	./.:0:.,.:.,.,.	./.:0:.,.:.,.,.	./.:0:.,.:.,.,.	./.:0:.,.:.,.,.	./.:0:.,.:.,.,.	./.:0:.,.:.,.,.	./.:0:.,.:.,.,.	./.:12:.,.:.,.,.	./.:8:.,.:.,.,.	./.:0:.,.:.,.,.	./.:5:.,.:.,.,.	./.:23:.,.:.,.,.	0/0:21:21,0:-29.112,.,.	0/0:17:17,0:-23.567,.,.	0/0:9:9,0:-12.477,.,.	0/0:3:3,0:-4.159,.,.	./.:0:.,.:.,.,.	./.:0:.,.:.,.,.	./.:0:.,.:.,.,.	./.:0:.,.:.,.,.	./.:0:.,.:.,.,.	0/0:11:11,0:-15.249,.,.	0/0:12:12,0:-16.636,.,.	0/1:14:6,8:.,12.9,.	./.:0:.,.:.,.,.	./.:0:.,.:.,.,.	./.:0:.,.:.,.,.	0/0:33:33,0:-45.748,.,.	0/0:43:43,0:-59.611,.,.	0/0:62:62,0:-85.95,.,.	0/0:67:67,0:-92.882,.,.	0/0:33:33,0:-45.748,.,.	0/0:10:10,0:-13.863,.,.	0/0:28:28,0:-38.816,.,.	0/0:20:20,0:-27.726,.,.	0/0:32:32,0:-44.361,.,.	0/0:28:28,0:-38.816,.,.	0/0:22:22,0:-30.498,.,.	0/0:17:17,0:-23.567,.,.	0/0:24:24,0:-33.271,.,.	0/0:18:18,0:-24.953,.,.	0/0:17:17,0:-23.567,.,.	0/0:12:12,0:-16.636,.,.	0/0:24:24,0:-33.271,.,.	0/0:6:6,0:-8.318,.,.	0/0:32:32,0:-44.361,.,.	0/0:15:15,0:-20.794,.,.	0/0:24:24,0:-33.271,.,.	0/0:23:23,0:-31.885,.,.	0/0:24:24,0:-33.271,.,.	0/0:38:38,0:-52.679,.,.	0/0:18:18,0:-24.953,.,.	0/0:10:10,0:-13.863,.,.	0/0:24:24,0:-33.271,.,.	0/0:13:13,0:-18.022,.,.	0/0:9:9,0:-12.477,.,.	0/0:4:4,0:-5.545,.,.	0/0:4:4,0:-5.545,.,.	0/0:5:5,0:-6.931,.,.	./.:0:.,.:.,.,.	0/0:21:21,0:-29.112,.,.	0/0:13:13,0:-18.022,.,.	0/0:5:5,0:-6.931,.,.	./.:0:.,.:.,.,.	./.:0:.,.:.,.,.	./.:0:.,.:.,.,.	0/0:19:19,0:-26.34,.,.	0/0:10:10,0:-13.863,.,.	0/0:20:20,0:-27.726,.,.	0/0:23:23,0:-31.885,.,.	./.:0:.,.:.,.,.	./.:0:.,.:.,.,.	./.:0:.,.:.,.,.	./.:0:.,.:.,.,.	0/0:17:17,0:-23.567,.,.	0/0:13:13,0:-18.022,.,.	0/0:15:15,0:-20.794,.,.	0/0:11:11,0:-15.249,.,.	0/0:27:27,0:-37.43,.,.	0/0:24:24,0:-33.271,.,.	0/0:13:13,0:-18.022,.,.	0/0:14:14,0:-19.408,.,.	0/0:26:26,0:-36.044,.,.	0/0:23:23,0:-31.885,.,.	0/0:19:19,0:-26.34,.,.	0/0:11:11,0:-15.249,.,.	0/0:3:3,0:-4.159,.,.	0/0:9:9,0:-12.477,.,.	./.:0:.,.:.,.,.	0/0:5:5,0:-6.931,.,.	0/0:8:8,0:-11.09,.,.	0/0:5:5,0:-6.931,.,.	0/0:10:10,0:-13.863,.,.	0/0:10:10,0:-13.863,.,.	0/0:6:6,0:-8.318,.,.	0/0:11:11,0:-15.249,.,.	./.:0:.,.:.,.,.	0/0:10:10,0:-13.863,.,.	0/0:4:4,0:-5.545,.,.	./.:0:.,.:.,.,.	./.:0:.,.:.,.,.	./.:0:.,.:.,.,.	./.:0:.,.:.,.,.	0/0:31:31,0:-42.975,.,.	0/0:19:19,0:-26.34,.,.	0/0:14:14,0:-19.408,.,.	0/0:20:20,0:-27.726,.,.	0/0:6:6,0:-8.318,.,.	0/0:16:16,0:-22.181,.,.	0/0:16:16,0:-22.181,.,.	0/0:12:12,0:-16.636,.,.	0/0:12:12,0:-16.636,.,.	0/0:7:7,0:-9.704,.,.	0/0:5:5,0:-6.931,.,.
un	132892	950_30	A	G	.	PASS	NS=130;AF=0.038	GT:DP:AD:GL	0/0:10:10,0:-13.863,.,.	0/0:10:10,0:-13.863,.,.	0/0:13:13,0:-18.022,.,.	0/0:18:18,0:-24.953,.,.	0/0:27:27,0:-37.43,.,.	0/0:25:25,0:-34.657,.,.	0/0:26:26,0:-36.044,.,.	0/0:23:23,0:-31.885,.,.	0/0:14:14,0:-19.408,.,.	0/0:12:12,0:-16.636,.,.	0/0:14:14,0:-19.408,.,.	./.:0:.,.:.,.,.	0/0:10:10,0:-13.863,.,.	1/1:20:0,20:.,.,-27.726	1/1:29:0,29:.,.,-40.203	1/1:22:0,22:.,.,-30.498	1/1:29:0,29:.,.,-40.203	1/1:22:0,22:.,.,-30.498	0/0:11:11,0:-15.249,.,.	0/0:30:30,0:-41.589,.,.	0/0:27:27,0:-37.43,.,.	0/0:24:24,0:-33.271,.,.	0/0:10:10,0:-13.863,.,.	0/0:11:11,0:-15.249,.,.	0/0:23:23,0:-31.885,.,.	0/0:25:25,0:-34.657,.,.	0/0:17:17,0:-23.567,.,.	0/0:12:12,0:-16.636,.,.	0/0:20:20,0:-27.726,.,.	0/0:11:11,0:-15.249,.,.	0/0:47:47,0:-65.156,.,.	0/0:14:14,0:-19.408,.,.	0/0:15:15,0:-20.794,.,.	0/0:8:8,0:-11.09,.,.	./.:0:.,.:.,.,.	0/0:12:12,0:-16.636,.,.	0/0:11:11,0:-15.249,.,.	0/0:4:4,0:-5.545,.,.	./.:0:.,.:.,.,.	0/0:23:23,0:-31.885,.,.	0/0:11:11,0:-15.249,.,.	0/0:6:6,0:-8.318,.,.	0/0:15:15,0:-20.794,.,.	./.:0:.,.:.,.,.	./.:0:.,.:.,.,.	./.:0:.,.:.,.,.	0/0:10:10,0:-13.863,.,.	0/0:11:11,0:-15.249,.,.	0/0:14:14,0:-19.408,.,.	0/0:15:15,0:-20.794,.,.	./.:0:.,.:.,.,.	./.:0:.,.:.,.,.	./.:0:.,.:.,.,.	./.:0:.,.:.,.,.	./.:0:.,.:.,.,.	./.:0:.,.:.,.,.	./.:0:.,.:.,.,.	./.:0:.,.:.,.,.	./.:0:.,.:.,.,.	./.:0:.,.:.,.,.	./.:0:.,.:.,.,.	./.:0:.,.:.,.,.	./.:0:.,.:.,.,.	./.:0:.,.:.,.,.	./.:0:.,.:.,.,.	0/0:14:14,0:-19.408,.,.	0/0:9:9,0:-12.477,.,.	0/0:3:3,0:-4.159,.,.	./.:0:.,.:.,.,.	0/0:6:6,0:-8.318,.,.	0/0:16:16,0:-22.181,.,.	0/0:14:14,0:-19.408,.,.	0/0:7:7,0:-9.704,.,.	./.:0:.,.:.,.,.	0/0:10:10,0:-16.636,.,.	./.:0:.,.:.,.,.	./.:0:.,.:.,.,.	./.:0:.,.:.,.,.	./.:0:.,.:.,.,.	0/0:7:7,0:-9.704,.,.	0/0:6:6,0:-8.318,.,.	0/0:5:5,0:-6.931,.,.	./.:0:.,.:.,.,.	./.:0:.,.:.,.,.	./.:0:.,.:.,.,.	0/0:8:8,0:-11.09,.,.	0/0:21:21,0:-29.112,.,.	0/0:39:39,0:-54.065,.,.	0/0:39:39,0:-54.065,.,.	0/0:17:17,0:-23.567,.,.	0/0:12:12,0:-16.636,.,.	0/0:13:13,0:-18.022,.,.	0/0:24:24,0:-33.271,.,.	0/0:23:23,0:-31.885,.,.	0/0:20:20,0:-27.726,.,.	0/0:12:12,0:-16.636,.,.	0/0:13:13,0:-18.022,.,.	0/0:14:14,0:-19.408,.,.	0/0:10:10,0:-13.863,.,.	0/0:13:13,0:-18.022,.,.	0/0:14:14,0:-19.408,.,.	0/0:13:13,0:-18.022,.,.	./.:0:.,.:.,.,.	0/0:16:16,0:-22.181,.,.	0/0:14:14,0:-19.408,.,.	0/0:15:15,0:-20.794,.,.	0/0:12:12,0:-16.636,.,.	0/0:18:18,0:-24.953,.,.	0/0:20:20,0:-27.726,.,.	0/0:20:20,0:-27.726,.,.	0/0:18:18,0:-24.953,.,.	0/0:17:17,0:-23.567,.,.	0/0:16:16,0:-22.181,.,.	0/0:11:11,0:-15.249,.,.	0/0:9:9,0:-12.477,.,.	0/0:5:5,0:-6.931,.,.	0/0:7:7,0:-9.704,.,.	./.:0:.,.:.,.,.	0/0:14:14,0:-19.408,.,.	0/0:7:7,0:-9.704,.,.	0/0:9:9,0:-12.477,.,.	0/0:3:3,0:-4.159,.,.	0/0:10:10,0:-13.863,.,.	0/0:7:7,0:-9.704,.,.	0/0:13:13,0:-18.022,.,.	0/0:9:9,0:-12.477,.,.	0/0:15:15,0:-20.794,.,.	0/0:23:23,0:-31.885,.,.	0/0:6:6,0:-8.318,.,.	./.:0:.,.:.,.,.	./.:0:.,.:.,.,.	./.:0:.,.:.,.,.	0/0:4:4,0:-5.545,.,.	0/0:12:12,0:-16.636,.,.	0/0:18:18,0:-24.953,.,.	0/0:9:9,0:-12.477,.,.	0/0:15:15,0:-20.794,.,.	0/0:17:17,0:-23.567,.,.	0/0:6:6,0:-8.318,.,.	0/0:19:19,0:-26.34,.,.	0/0:10:10,0:-13.863,.,.	0/0:20:20,0:-27.726,.,.	0/0:7:7,0:-9.704,.,.	0/0:7:7,0:-9.704,.,.	0/0:5:5,0:-6.931,.,.	0/0:13:13,0:-18.022,.,.	0/0:3:3,0:-4.159,.,.	0/0:6:6,0:-8.318,.,.	0/0:8:8,0:-11.09,.,.	0/0:7:7,0:-9.704,.,.	0/0:9:9,0:-15.249,.,.	0/0:11:11,0:-15.249,.,.	0/0:6:6,0:-8.318,.,.	./.:0:.,.:.,.,.	./.:0:.,.:.,.,.	./.:0:.,.:.,.,.	./.:0:.,.:.,.,.	./.:0:.,.:.,.,.	./.:0:.,.:.,.,.	./.:0:.,.:.,.,.	./.:0:.,.:.,.,.	0/0:21:21,0:-29.112,.,.	0/0:7:7,0:-9.704,.,.	0/0:10:10,0:-13.863,.,.	0/0:13:13,0:-18.022,.,.	0/0:6:6,0:-8.318,.,.	0/0:13:13,0:-18.022,.,.	0/0:16:16,0:-22.181,.,.	0/0:6:6,0:-9.704,.,.	0/0:12:12,0:-16.636,.,.	0/0:7:7,0:-9.704,.,.	0/0:11:11,0:-15.249,.,.
un	133998	958_16	A	T	.	PASS	NS=132;AF=0.201	GT:DP:AD:GL	0/0:11:11,0:-15.249,.,.	0/0:29:29,0:-40.203,.,.	0/0:5:5,0:-6.931,.,.	0/0:36:36,0:-49.907,.,.	0/0:33:33,0:-34.588,.,.	0/0:49:49,0:-67.928,.,.	0/0:32:32,0:-44.361,.,.	0/0:39:39,0:-54.065,.,.	0/0:13:13,0:-18.022,.,.	0/0:5:5,0:-6.931,.,.	0/0:28:28,0:-38.816,.,.	0/0:4:4,0:-5.545,.,.	0/0:29:29,0:-40.203,.,.	./.:0:.,.:.,.,.	./.:0:.,.:.,.,.	./.:0:.,.:.,.,.	./.:0:.,.:.,.,.	./.:0:.,.:.,.,.	0/1:56:21,35:.,42.6,.	0/0:44:44,0:-60.997,.,.	1/1:44:0,44:.,.,-60.997	0/0:45:45,0:-62.383,.,.	0/1:45:23,22:.,48.32,.	0/1:38:21,17:.,36.93,.	0/0:30:30,0:-41.589,.,.	0/0:42:42,0:-58.224,.,.	0/0:38:38,0:-52.679,.,.	0/0:30:30,0:-41.589,.,.	0/0:25:25,0:-34.657,.,.	0/0:6:6,0:-8.318,.,.	0/0:41:41,0:-56.838,.,.	0/0:28:28,0:-38.816,.,.	0/0:39:39,0:-54.065,.,.	0/0:20:20,0:-27.726,.,.	0/0:6:6,0:-8.318,.,.	0/0:54:54,0:-74.86,.,.	0/0:23:23,0:-31.885,.,.	0/0:7:7,0:-9.704,.,.	./.:0:.,.:.,.,.	0/0:17:17,0:-23.567,.,.	0/0:16:16,0:-22.181,.,.	0/0:4:4,0:-5.545,.,.	0/0:12:12,0:-16.636,.,.	./.:0:.,.:.,.,.	./.:0:.,.:.,.,.	./.:0:.,.:.,.,.	0/0:16:16,0:-22.181,.,.	0/0:32:32,0:-44.361,.,.	0/0:15:15,0:-20.794,.,.	0/0:10:10,0:-13.863,.,.	./.:0:.,.:.,.,.	./.:0:.,.:.,.,.	./.:0:.,.:.,.,.	./.:0:.,.:.,.,.	./.:0:.,.:.,.,.	./.:0:.,.:.,.,.	0/0:21:21,0:-29.112,.,.	0/0:5:5,0:-6.931,.,.	./.:0:.,.:.,.,.	./.:0:.,.:.,.,.	./.:0:.,.:.,.,.	./.:0:.,.:.,.,.	./.:0:.,.:.,.,.	./.:0:.,.:.,.,.	./.:0:.,.:.,.,.	0/0:16:16,0:-22.181,.,.	0/0:11:11,0:-15.249,.,.	0/0:3:3,0:-4.159,.,.	0/0:5:5,0:-6.931,.,.	0/1:16:7,9:.,15.13,.	1/1:7:0,7:.,.,-9.704	0/0:36:36,0:-49.907,.,.	0/0:11:11,0:-15.249,.,.	./.:0:.,.:.,.,.	0/0:6:6,0:-8.318,.,.	./.:0:.,.:.,.,.	./.:0:.,.:.,.,.	./.:0:.,.:.,.,.	./.:0:.,.:.,.,.	0/0:12:12,0:-16.636,.,.	0/0:13:13,0:-18.022,.,.	0/0:7:7,0:-9.704,.,.	./.:0:.,.:.,.,.	./.:0:.,.:.,.,.	./.:0:.,.:.,.,.	0/0:30:30,0:-41.589,.,.	0/0:31:31,0:-42.975,.,.	0/0:58:58,0:-80.405,.,.	0/0:38:38,0:-52.679,.,.	0/0:20:20,0:-27.726,.,.	0/0:15:15,0:-20.794,.,.	0/0:17:17,0:-23.567,.,.	0/0:28:28,0:-38.816,.,.	0/0:21:21,0:-29.112,.,.	0/0:17:17,0:-23.567,.,.	0/0:21:21,0:-29.112,.,.	0/0:21:21,0:-29.112,.,.	0/0:20:20,0:-27.726,.,.	0/1:15:10,5:.,9.29,.	1/1:10:0,10:.,.,-13.863	0/1:14:9,5:.,9.83,.	1/1:15:0,15:.,.,-20.794	0/1:6:4,2:.,3.066,.	0/1:9:6,3:.,5.57,.	1/1:13:0,13:.,.,-18.022	0/1:21:8,13:.,16.38,.	0/1:15:8,7:.,15.31,.	1/1:11:0,11:.,.,-15.249	0/0:24:24,0:-33.271,.,.	0/0:21:21,0:-29.112,.,.	0/0:22:22,0:-30.498,.,.	0/0:18:18,0:-24.953,.,.	0/0:16:16,0:-22.181,.,.	0/0:11:11,0:-15.249,.,.	1/1:7:0,7:.,.,-9.704	./.:0:.,.:.,.,.	1/1:5:0,5:.,.,-6.931	./.:0:.,.:.,.,.	0/0:13:13,0:-18.022,.,.	0/0:8:8,0:-11.09,.,.	0/0:3:3,0:-4.159,.,.	./.:0:.,.:.,.,.	./.:0:.,.:.,.,.	./.:0:.,.:.,.,.	0/0:16:16,0:-20.794,.,.	0/0:9:9,0:-12.477,.,.	0/0:16:16,0:-22.181,.,.	0/0:33:33,0:-45.748,.,.	0/0:11:11,0:-15.249,.,.	0/0:9:9,0:-12.477,.,.	0/0:9:9,0:-12.477,.,.	1/1:10:0,10:.,.,-5.164	0/0:17:17,0:-23.567,.,.	0/0:20:20,0:-27.726,.,.	0/0:21:21,0:-29.112,.,.	0/0:12:12,0:-16.636,.,.	0/0:25:25,0:-34.657,.,.	0/1:34:12,22:.,23.38,.	1/1:16:0,16:.,.,-22.181	0/1:16:5,11:.,8.68,.	0/1:25:15,10:.,20.97,.	0/0:30:30,0:-41.589,.,.	0/1:22:11,11:.,24.17,.	0/0:16:16,0:-12.502,.,.	0/0:4:4,0:-5.545,.,.	0/0:11:11,0:-15.249,.,.	./.:0:.,.:.,.,.	1/1:4:0,4:.,.,-5.545	1/1:11:0,11:.,.,-15.249	1/1:5:0,5:.,.,-6.931	1/1:15:0,15:.,.,-20.794	0/1:14:7,7:.,15.38,.	0/0:11:11,0:-15.249,.,.	0/0:4:4,0:-6.931,.,.	0/0:6:6,0:-8.318,.,.	0/0:6:6,0:-8.318,.,.	0/0:4:4,0:-5.545,.,.	./.:0:.,.:.,.,.	./.:0:.,.:.,.,.	./.:0:.,.:.,.,.	./.:0:.,.:.,.,.	0/0:27:27,0:-37.43,.,.	0/0:20:20,0:-27.726,.,.	0/0:8:8,0:-11.09,.,.	1/1:20:0,20:.,.,-17.588	0/1:9:4,5:.,8.68,.	1/1:19:0,19:.,.,-26.34	0/1:16:9,7:.,15.13,.	./.:13:.,.:.,.,.	1/1:14:0,14:.,.,-19.408	0/1:9:6,3:.,5.57,.	0/1:15:8,7:.,15.31,.
un	135598	969_76	A	G	.	PASS	NS=131;AF=0.405	GT:DP:AD:GL	1/1:13:0,13:.,.,-18.022	1/1:30:0,30:.,.,-41.589	1/1:3:0,3:.,.,-4.159	1/1:19:0,19:.,.,-26.34	1/1:27:0,27:.,.,-37.43	1/1:55:0,55:.,.,-76.246	1/1:7:0,7:.,.,-9.704	1/1:41:0,41:.,.,-56.838	1/1:15:0,15:.,.,-20.794	1/1:8:0,8:.,.,-11.09	1/1:20:0,20:.,.,-27.726	1/1:11:0,11:.,.,-15.249	1/1:25:0,25:.,.,-34.657	0/0:28:28,0:-38.816,.,.	0/0:12:12,0:-7.554,.,.	0/0:44:44,0:-60.997,.,.	0/0:62:62,0:-85.95,.,.	0/0:8:8,0:-11.09,.,.	0/1:61:27,34:.,58.52,.	0/0:48:48,0:-67.928,.,.	0/0:50:50,0:-69.315,.,.	1/1:30:0,30:.,.,-41.589	0/1:41:16,25:.,36.15,.	0/0:59:59,0:-81.791,.,.	1/1:29:0,29:.,.,-40.203	1/1:37:0,37:.,.,-51.293	1/1:30:0,30:.,.,-41.589	1/1:25:0,25:.,.,-34.657	1/1:19:0,19:.,.,-26.34	./.:0:.,.:.,.,.	1/1:40:0,40:.,.,-55.452	1/1:38:0,38:.,.,-52.679	1/1:55:0,55:.,.,-64.053	1/1:29:0,29:.,.,-40.203	1/1:4:0,4:.,.,-5.545	1/1:45:0,45:.,.,-62.383	1/1:27:0,27:.,.,-37.43	1/1:8:0,8:.,.,-11.09	./.:0:.,.:.,.,.	1/1:23:0,23:.,.,-31.885	1/1:19:0,19:.,.,-26.34	1/1:9:0,9:.,.,-12.477	1/1:21:0,21:.,.,-29.112	1/1:13:0,13:.,.,-18.022	1/1:10:0,10:.,.,-13.863	1/1:18:0,18:.,.,-24.953	0/0:15:15,0:-20.794,.,.	0/0:17:17,0:-23.567,.,.	0/0:14:14,0:-19.408,.,.	./.:0:.,.:.,.,.	./.:0:.,.:.,.,.	./.:0:.,.:.,.,.	./.:0:.,.:.,.,.	./.:0:.,.:.,.,.	./.:0:.,.:.,.,.	./.:0:.,.:.,.,.	1/1:14:0,14:.,.,-19.408	1/1:3:0,3:.,.,-4.159	./.:0:.,.:.,.,.	./.:0:.,.:.,.,.	./.:0:.,.:.,.,.	./.:0:.,.:.,.,.	./.:0:.,.:.,.,.	./.:0:.,.:.,.,.	./.:0:.,.:.,.,.	./.:0:.,.:.,.,.	./.:0:.,.:.,.,.	./.:0:.,.:.,.,.	./.:0:.,.:.,.,.	./.:0:.,.:.,.,.	0/0:15:15,0:-20.794,.,.	0/0:30:30,0:-41.589,.,.	0/1:7:3,4:.,6.45,.	./.:0:.,.:.,.,.	./.:0:.,.:.,.,.	./.:0:.,.:.,.,.	./.:0:.,.:.,.,.	./.:0:.,.:.,.,.	./.:0:.,.:.,.,.	0/0:11:11,0:-15.249,.,.	0/0:18:18,0:-24.953,.,.	0/0:13:13,0:-18.022,.,.	./.:0:.,.:.,.,.	./.:0:.,.:.,.,.	./.:0:.,.:.,.,.	1/1:24:0,24:.,.,-33.271	0/0:40:40,0:-55.452,.,.	1/1:54:0,54:.,.,-74.86	0/1:45:18,27:.,37.74,.	0/0:27:27,0:-37.43,.,.	0/0:21:21,0:-18.874,.,.	0/0:21:21,0:-29.112,.,.	0/0:24:24,0:-33.271,.,.	0/0:27:27,0:-37.43,.,.	0/0:20:20,0:-27.726,.,.	0/0:26:26,0:-36.044,.,.	0/0:19:19,0:-26.34,.,.	0/1:22:10,12:.,21.79,.	0/1:13:7,6:.,13.11,.	0/0:12:12,0:-16.636,.,.	0/0:8:8,0:-11.09,.,.	0/0:29:29,0:-40.203,.,.	0/0:10:10,0:-13.863,.,.	0/0:22:22,0:-30.498,.,.	0/0:21:21,0:-29.112,.,.	0/0:26:26,0:-36.044,.,.	0/0:24:24,0:-33.271,.,.	0/0:16:16,0:-22.181,.,.	0/0:30:30,0:-30.623,.,.	0/0:10:10,0:-13.863,.,.	1/1:15:0,15:.,.,-20.794	0/0:26:26,0:-36.044,.,.	0/0:19:19,0:-26.34,.,.	0/0:5:5,0:-6.931,.,.	0/0:11:11,0:-15.249,.,.	./.:0:.,.:.,.,.	0/0:8:8,0:-11.09,.,.	./.:0:.,.:.,.,.	0/0:11:11,0:-15.249,.,.	0/0:9:9,0:-12.477,.,.	0/0:8:8,0:-2.865,.,.	1/1:5:0,5:.,.,-6.931	0/0:10:10,0:-13.863,.,.	0/0:13:13,0:-18.022,.,.	0/0:27:27,0:-37.43,.,.	0/0:21:21,0:-29.112,.,.	0/0:22:22,0:-30.498,.,.	0/0:18:18,0:-24.953,.,.	0/0:10:10,0:-13.863,.,.	./.:0:.,.:.,.,.	./.:0:.,.:.,.,.	./.:0:.,.:.,.,.	0/0:16:16,0:-22.181,.,.	0/0:14:14,0:-19.408,.,.	0/0:14:14,0:-19.408,.,.	0/0:14:14,0:-19.408,.,.	0/0:31:31,0:-42.975,.,.	0/0:26:26,0:-36.044,.,.	0/0:27:27,0:-37.43,.,.	0/0:24:24,0:-33.271,.,.	0/0:28:28,0:-38.816,.,.	0/0:32:32,0:-42.975,.,.	0/0:33:33,0:-45.748,.,.	0/0:10:10,0:-13.863,.,.	0/0:7:7,0:-9.704,.,.	0/0:8:8,0:-11.09,.,.	./.:0:.,.:.,.,.	./.:0:.,.:.,.,.	./.:0:.,.:.,.,.	./.:0:.,.:.,.,.	./.:0:.,.:.,.,.	0/0:18:18,0:-24.953,.,.	1/1:4:0,4:.,.,-5.545	1/1:15:0,15:.,.,-20.794	1/1:7:0,7:.,.,-9.704	1/1:5:0,5:.,.,-6.931	1/1:5:0,5:.,.,-6.931	1/1:10:0,10:.,.,-13.863	1/1:3:0,3:.,.,-4.159	./.:0:.,.:.,.,.	1/1:3:0,3:.,.,-4.159	0/0:50:50,0:-69.315,.,.	0/1:43:19,24:.,41.16,.	0/0:13:13,0:-18.022,.,.	0/0:17:17,0:-23.567,.,.	0/1:11:7,4:.,7.96,.	0/0:18:18,0:-24.953,.,.	0/0:17:17,0:-23.567,.,.	./.:0:.,.:.,.,.	0/0:6:6,0:-8.318,.,.	0/0:14:14,0:-19.408,.,.	0/0:4:4,0:-5.545,.,.
un	136665	977_23	G	A	.	PASS	NS=149;AF=0.188	GT:DP:AD:GL	0/0:13:13,0:-18.022,.,.	0/0:24:24,0:-33.271,.,.	0/0:19:19,0:-26.34,.,.	0/0:48:48,0:-66.542,.,.	0/0:56:56,0:-77.632,.,.	0/0:40:40,0:-55.452,.,.	0/0:66:66,0:-91.495,.,.	0/0:67:67,0:-92.882,.,.	0/0:19:19,0:-26.34,.,.	0/0:20:20,0:-17.588,.,.	0/0:38:38,0:-52.679,.,.	0/0:8:8,0:-11.09,.,.	0/0:31:31,0:-42.975,.,.	0/0:35:35,0:-48.52,.,.	0/0:60:60,0:-83.178,.,.	0/0:35:35,0:-48.52,.,.	0/0:44:44,0:-60.997,.,.	0/0:26:26,0:-36.044,.,.	0/0:51:51,0:-70.701,.,.	0/0:61:61,0:-84.564,.,.	0/0:51:51,0:-70.701,.,.	0/0:73:73,0:-101.199,.,.	0/0:40:40,0:-55.452,.,.	0/0:64:64,0:-88.723,.,.	0/0:42:42,0:-58.224,.,.	0/0:66:66,0:-91.495,.,.	0/0:37:37,0:-51.293,.,.	0/0:47:47,0:-53.28,.,.	0/0:46:46,0:-63.77,.,.	0/0:15:15,0:-20.794,.,.	0/0:76:76,0:-105.358,.,.	0/0:30:30,0:-30.623,.,.	0/0:44:44,0:-60.997,.,.	0/0:17:17,0:-23.567,.,.	0/0:5:5,0:-6.931,.,.	0/0:38:38,0:-52.679,.,.	0/0:30:30,0:-41.589,.,.	./.:0:.,.:.,.,.	./.:0:.,.:.,.,.	0/0:35:35,0:-48.52,.,.	0/0:22:22,0:-30.498,.,.	0/0:7:7,0:-9.704,.,.	0/0:10:10,0:-13.863,.,.	0/0:6:6,0:-8.318,.,.	0/0:6:6,0:-8.318,.,.	0/0:10:10,0:-13.863,.,.	0/0:33:33,0:-45.748,.,.	1/1:27:0,27:.,.,-37.43	1/1:23:0,23:.,.,-21.461	0/1:29:19,10:.,19.13,.	./.:0:.,.:.,.,.	./.:0:.,.:.,.,.	0/0:4:4,0:-5.545,.,.	0/0:3:3,0:-4.159,.,.	0/0:4:4,0:-5.545,.,.	./.:0:.,.:.,.,.	1/1:33:0,33:.,.,-45.748	1/1:10:0,10:.,.,-13.863	./.:0:.,.:.,.,.	./.:0:.,.:.,.,.	./.:0:.,.:.,.,.	./.:0:.,.:.,.,.	./.:0:.,.:.,.,.	./.:0:.,.:.,.,.	./.:0:.,.:.,.,.	0/0:28:28,0:-38.816,.,.	1/1:11:0,11:.,.,-15.249	1/1:7:0,7:.,.,-9.704	0/1:10:5,5:.,10.99,.	0/0:33:33,0:-45.748,.,.	0/0:27:27,0:-37.43,.,.	0/0:31:31,0:-42.975,.,.	0/0:12:12,0:-16.636,.,.	0/0:4:4,0:-5.545,.,.	0/1:11:5,6:.,10.9,.	./.:0:.,.:.,.,.	./.:0:.,.:.,.,.	./.:0:.,.:.,.,.	./.:0:.,.:.,.,.	1/1:18:0,18:.,.,-24.953	0/1:18:12,6:.,11.14,.	0/1:13:6,7:.,13.11,.	./.:0:.,.:.,.,.	./.:0:.,.:.,.,.	./.:0:.,.:.,.,.	1/1:45:0,45:.,.,-62.383	0/0:51:51,0:-70.701,.,.	1/1:88:0,88:.,.,-121.994	1/1:100:0,100:.,.,-138.629	0/1:11:6,5:.,10.9,.	0/1:4:1,3:.,4.19,.	0/1:37:22,15:.,31.63,.	0/1:37:20,17:.,37.11,.	0/0:34:34,0:-47.134,.,.	0/0:18:18,0:-24.953,.,.	0/1:25:14,11:.,23.81,.	0/1:17:5,12:.,9.2,.	0/0:21:21,0:-29.112,.,.	0/0:23:23,0:-31.885,.,.	0/0:19:19,0:-26.34,.,.	0/0:9:9,0:-12.477,.,.	0/0:21:21,0:-29.112,.,.	0/0:11:11,0:-15.249,.,.	0/0:35:35,0:-48.52,.,.	0/0:21:21,0:-29.112,.,.	0/0:18:18,0:-24.953,.,.	0/0:17:17,0:-23.567,.,.	0/0:21:21,0:-29.112,.,.	0/0:35:35,0:-48.52,.,.	0/1:17:12,5:.,8.02,.	0/0:19:19,0:-26.34,.,.	0/0:21:21,0:-29.112,.,.	0/0:18:18,0:-24.953,.,.	0/0:13:13,0:-18.022,.,.	0/0:11:11,0:-15.249,.,.	./.:0:.,.:.,.,.	0/0:13:13,0:-18.022,.,.	./.:0:.,.:.,.,.	0/1:24:16,8:.,14.86,.	0/0:16:16,0:-22.181,.,.	0/0:9:9,0:-12.477,.,.	0/0:4:4,0:-5.545,.,.	0/0:16:16,0:-22.181,.,.	0/1:12:6,6:.,13.18,.	1/1:17:0,17:.,.,-23.567	1/1:12:0,12:.,.,-7.554	1/1:16:0,16:.,.,-12.502	0/1:26:9,17:.,17.27,.	0/1:9:3,6:.,5.57,.	1/1:9:0,9:.,.,-12.477	0/1:8:4,4:.,8.79,.	0/1:9:6,3:.,5.57,.	0/1:22:11,11:.,24.17,.	1/1:12:0,12:.,.,-16.636	0/1:24:10,14:.,21.3,.	0/0:20:20,0:-27.726,.,.	0/0:31:31,0:-42.975,.,.	0/0:24:24,0:-33.271,.,.	0/0:22:22,0:-30.498,.,.	0/0:27:27,0:-37.43,.,.	0/0:29:29,0:-40.203,.,.	0/0:23:23,0:-31.885,.,.	0/0:21:21,0:-29.112,.,.	0/1:10:7,3:.,4.95,.	./.:5:.,.:.,.,.	0/1:20:11,9:.,19.57,.	0/0:6:6,0:-8.318,.,.	0/1:6:2,4:.,3.066,.	0/0:7:7,0:-9.704,.,.	0/0:12:12,0:-16.636,.,.	0/0:17:17,0:-23.567,.,.	0/0:25:25,0:-34.657,.,.	1/1:13:0,13:.,.,-18.022	0/0:8:8,0:-11.09,.,.	0/0:4:4,0:-5.545,.,.	0/0:7:7,0:-9.704,.,.	0/0:5:5,0:-6.931,.,.	0/0:5:5,0:-6.931,.,.	./.:0:.,.:.,.,.	0/0:3:3,0:-4.159,.,.	0/0:4:4,0:-5.545,.,.	0/0:42:42,0:-58.224,.,.	0/0:17:17,0:-23.567,.,.	0/0:17:17,0:-23.567,.,.	0/0:11:11,0:-13.863,.,.	0/0:8:8,0:-11.09,.,.	0/1:23:13,10:.,21.58,.	0/0:15:15,0:-20.794,.,.	./.:13:.,.:.,.,.	0/0:11:11,0:-15.249,.,.	0/0:10:10,0:-13.863,.,.	0/0:21:21,0:-29.112,.,.
un	138671	991_69	A	T	.	PASS	NS=127;AF=0.039	GT:DP:AD:GL	0/0:7:7,0:-9.704,.,.	0/0:17:17,0:-23.567,.,.	0/0:11:11,0:-15.249,.,.	0/0:30:30,0:-41.589,.,.	0/0:34:34,0:-47.134,.,.	0/0:32:32,0:-44.361,.,.	0/0:29:29,0:-40.203,.,.	0/0:21:21,0:-29.112,.,.	0/0:14:14,0:-19.408,.,.	0/0:9:9,0:-12.477,.,.	0/0:11:11,0:-15.249,.,.	./.:0:.,.:.,.,.	0/0:9:9,0:-12.477,.,.	1/1:18:0,18:.,.,-24.953	1/1:32:0,32:.,.,-44.361	1/1:9:0,9:.,.,-16.636	1/1:45:0,45:.,.,-62.383	1/1:9:0,9:.,.,-12.477	0/0:39:39,0:-54.065,.,.	0/0:33:33,0:-45.748,.,.	0/0:28:28,0:-38.816,.,.	0/0:35:35,0:-48.52,.,.	0/0:22:22,0:-30.498,.,.	0/0:19:19,0:-26.34,.,.	0/0:15:15,0:-20.794,.,.	0/0:23:23,0:-31.885,.,.	0/0:19:19,0:-26.34,.,.	0/0:29:29,0:-40.203,.,.	0/0:23:23,0:-31.885,.,.	0/0:10:10,0:-13.863,.,.	0/0:36:36,0:-49.907,.,.	0/0:8:8,0:-11.09,.,.	0/0:19:19,0:-26.34,.,.	0/0:21:21,0:-29.112,.,.	0/0:5:5,0:-6.931,.,.	0/0:26:26,0:-36.044,.,.	0/0:17:17,0:-23.567,.,.	0/0:6:6,0:-8.318,.,.	./.:0:.,.:.,.,.	0/0:8:8,0:-11.09,.,.	0/0:10:10,0:-13.863,.,.	./.:0:.,.:.,.,.	0/0:10:10,0:-13.863,.,.	./.:0:.,.:.,.,.	./.:0:.,.:.,.,.	./.:0:.,.:.,.,.	0/0:13:13,0:-18.022,.,.	0/0:21:21,0:-29.112,.,.	0/0:15:15,0:-20.794,.,.	0/0:15:15,0:-20.794,.,.	./.:0:.,.:.,.,.	./.:0:.,.:.,.,.	./.:0:.,.:.,.,.	./.:0:.,.:.,.,.	./.:0:.,.:.,.,.	./.:0:.,.:.,.,.	0/0:16:16,0:-22.181,.,.	0/0:6:6,0:-8.318,.,.	./.:0:.,.:.,.,.	./.:0:.,.:.,.,.	./.:0:.,.:.,.,.	./.:0:.,.:.,.,.	./.:0:.,.:.,.,.	./.:0:.,.:.,.,.	./.:0:.,.:.,.,.	0/0:11:11,0:-15.249,.,.	./.:0:.,.:.,.,.	0/0:4:4,0:-5.545,.,.	0/0:8:8,0:-11.09,.,.	0/0:9:9,0:-12.477,.,.	0/0:11:11,0:-15.249,.,.	0/0:20:20,0:-27.726,.,.	0/0:4:4,0:-5.545,.,.	./.:0:.,.:.,.,.	./.:0:.,.:.,.,.	./.:0:.,.:.,.,.	./.:0:.,.:.,.,.	./.:0:.,.:.,.,.	./.:0:.,.:.,.,.	0/0:16:16,0:-22.181,.,.	0/0:13:13,0:-18.022,.,.	0/0:4:4,0:-5.545,.,.	./.:0:.,.:.,.,.	./.:0:.,.:.,.,.	./.:0:.,.:.,.,.	0/0:17:17,0:-23.567,.,.	0/0:22:22,0:-30.498,.,.	0/0:47:47,0:-65.156,.,.	0/0:31:31,0:-42.975,.,.	0/0:11:11,0:-15.249,.,.	0/0:13:13,0:-18.022,.,.	0/0:15:15,0:-20.794,.,.	0/0:16:16,0:-22.181,.,.	0/0:17:17,0:-23.567,.,.	0/0:18:18,0:-24.953,.,.	0/0:14:14,0:-18.022,.,.	0/0:11:11,0:-15.249,.,.	0/0:17:17,0:-23.567,.,.	0/0:12:12,0:-16.636,.,.	0/0:10:10,0:-13.863,.,.	0/0:10:10,0:-13.863,.,.	0/0:12:12,0:-16.636,.,.	0/0:3:3,0:-4.159,.,.	0/0:9:9,0:-12.477,.,.	0/0:16:16,0:-22.181,.,.	0/0:11:11,0:-15.249,.,.	0/0:11:11,0:-15.249,.,.	0/0:12:12,0:-16.636,.,.	0/0:22:22,0:-30.498,.,.	0/0:20:20,0:-27.726,.,.	0/0:12:12,0:-16.636,.,.	0/0:18:18,0:-24.953,.,.	0/0:18:18,0:-24.953,.,.	./.:0:.,.:.,.,.	./.:0:.,.:.,.,.	./.:0:.,.:.,.,.	./.:0:.,.:.,.,.	./.:0:.,.:.,.,.	./.:0:.,.:.,.,.	./.:0:.,.:.,.,.	./.:0:.,.:.,.,.	./.:0:.,.:.,.,.	./.:0:.,.:.,.,.	./.:0:.,.:.,.,.	0/0:18:18,0:-24.953,.,.	0/0:13:13,0:-18.022,.,.	0/0:11:11,0:-15.249,.,.	0/0:17:17,0:-23.567,.,.	0/0:3:3,0:-4.159,.,.	0/0:3:3,0:-4.159,.,.	0/0:5:5,0:-6.931,.,.	0/0:4:4,0:-5.545,.,.	0/0:10:10,0:-13.863,.,.	0/0:11:11,0:-15.249,.,.	0/0:22:22,0:-30.498,.,.	0/0:9:9,0:-12.477,.,.	0/0:16:16,0:-22.181,.,.	0/0:18:18,0:-24.953,.,.	0/0:17:17,0:-23.567,.,.	0/0:11:11,0:-15.249,.,.	0/0:19:19,0:-26.34,.,.	0/0:15:15,0:-20.794,.,.	0/0:16:16,0:-22.181,.,.	0/0:12:12,0:-16.636,.,.	0/0:5:5,0:-6.931,.,.	0/0:6:6,0:-8.318,.,.	./.:0:.,.:.,.,.	0/0:6:6,0:-8.318,.,.	0/0:12:12,0:-16.636,.,.	0/0:11:11,0:-15.249,.,.	0/0:17:17,0:-23.567,.,.	0/0:15:15,0:-20.794,.,.	0/0:6:6,0:-8.318,.,.	0/0:5:5,0:-6.931,.,.	0/0:5:5,0:-6.931,.,.	0/0:3:3,0:-4.159,.,.	./.:0:.,.:.,.,.	./.:0:.,.:.,.,.	./.:0:.,.:.,.,.	./.:0:.,.:.,.,.	./.:0:.,.:.,.,.	0/0:21:21,0:-29.112,.,.	0/0:10:10,0:-13.863,.,.	0/0:16:16,0:-22.181,.,.	0/0:11:11,0:-15.249,.,.	0/0:9:9,0:-12.477,.,.	0/0:9:9,0:-12.477,.,.	0/0:13:13,0:-18.022,.,.	0/0:14:14,0:-19.408,.,.	0/0:15:15,0:-20.794,.,.	0/0:11:11,0:-15.249,.,.	0/0:10:10,0:-13.863,.,.
un	141156	1009_34	T	C	.	PASS	NS=130;AF=0.104	GT:DP:AD:GL	0/0:5:5,0:-6.931,.,.	0/0:9:9,0:-12.477,.,.	./.:0:.,.:.,.,.	./.:0:.,.:.,.,.	0/0:13:13,0:-18.022,.,.	0/0:11:11,0:-15.249,.,.	0/0:5:5,0:-6.931,.,.	0/0:10:10,0:-13.863,.,.	./.:0:.,.:.,.,.	./.:0:.,.:.,.,.	./.:0:.,.:.,.,.	./.:0:.,.:.,.,.	./.:0:.,.:.,.,.	0/0:9:9,0:-12.477,.,.	0/0:4:4,0:-5.545,.,.	0/0:7:7,0:-9.704,.,.	0/0:9:9,0:-12.477,.,.	0/0:22:22,0:-30.498,.,.	0/0:13:13,0:-18.022,.,.	0/0:8:8,0:-11.09,.,.	0/0:12:12,0:-16.636,.,.	0/0:9:9,0:-12.477,.,.	0/0:13:13,0:-18.022,.,.	0/0:17:17,0:-23.567,.,.	./.:0:.,.:.,.,.	./.:0:.,.:.,.,.	./.:0:.,.:.,.,.	./.:0:.,.:.,.,.	./.:0:.,.:.,.,.	./.:0:.,.:.,.,.	./.:0:.,.:.,.,.	0/0:13:13,0:-18.022,.,.	0/0:10:10,0:-13.863,.,.	0/0:11:11,0:-15.249,.,.	./.:0:.,.:.,.,.	0/0:10:10,0:-13.863,.,.	0/0:13:13,0:-18.022,.,.	0/0:3:3,0:-4.159,.,.	0/0:3:3,0:-4.159,.,.	0/0:7:7,0:-9.704,.,.	0/0:6:6,0:-8.318,.,.	./.:0:.,.:.,.,.	0/0:8:8,0:-11.09,.,.	./.:0:.,.:.,.,.	./.:0:.,.:.,.,.	./.:0:.,.:.,.,.	0/0:12:12,0:-16.636,.,.	0/0:15:15,0:-20.794,.,.	0/0:20:20,0:-27.726,.,.	0/0:20:20,0:-27.726,.,.	0/0:16:16,0:-12.502,.,.	0/0:7:7,0:-9.704,.,.	./.:0:.,.:.,.,.	./.:0:.,.:.,.,.	./.:0:.,.:.,.,.	0/0:14:14,0:-19.408,.,.	0/0:16:16,0:-22.181,.,.	0/0:8:8,0:-11.09,.,.	0/0:16:16,0:-22.181,.,.	0/0:26:26,0:-36.044,.,.	0/0:14:14,0:-19.408,.,.	0/0:19:19,0:-26.34,.,.	0/0:16:16,0:-22.181,.,.	0/0:20:20,0:-27.726,.,.	0/0:15:15,0:-20.794,.,.	0/0:12:12,0:-16.636,.,.	0/0:22:22,0:-30.498,.,.	0/0:15:15,0:-20.794,.,.	0/0:6:6,0:-8.318,.,.	0/1:12:7,5:.,10.65,.	0/0:5:5,0:-6.931,.,.	0/0:10:10,0:-13.863,.,.	0/0:5:5,0:-9.704,.,.	0/0:11:11,0:-15.249,.,.	0/0:4:4,0:-5.545,.,.	0/0:16:16,0:-22.181,.,.	0/0:17:17,0:-23.567,.,.	0/0:17:17,0:-23.567,.,.	0/0:15:15,0:-20.794,.,.	./.:0:.,.:.,.,.	./.:0:.,.:.,.,.	./.:0:.,.:.,.,.	0/0:21:21,0:-29.112,.,.	0/0:6:6,0:-8.318,.,.	0/0:10:10,0:-13.863,.,.	0/0:8:8,0:-11.09,.,.	0/0:13:13,0:-18.022,.,.	0/0:13:13,0:-18.022,.,.	0/0:16:16,0:-22.181,.,.	0/0:5:5,0:-6.931,.,.	0/0:9:9,0:-12.477,.,.	0/0:6:6,0:-8.318,.,.	0/0:5:5,0:-6.931,.,.	0/0:18:18,0:-24.953,.,.	0/0:9:9,0:-12.477,.,.	0/0:3:3,0:-4.159,.,.	0/0:8:8,0:-11.09,.,.	0/0:18:18,0:-24.953,.,.	0/0:11:11,0:-15.249,.,.	0/0:6:6,0:-8.318,.,.	0/0:6:6,0:-8.318,.,.	0/0:5:5,0:-8.318,.,.	./.:0:.,.:.,.,.	0/0:14:14,0:-19.408,.,.	0/0:11:11,0:-15.249,.,.	0/0:13:13,0:-18.022,.,.	0/0:11:11,0:-6.35,.,.	0/0:8:8,0:-11.09,.,.	0/1:5:2,3:.,6.59,.	1/1:10:0,10:.,.,-13.863	1/1:7:0,7:.,.,-9.704	0/1:10:7,3:.,4.95,.	1/1:4:0,4:.,.,-5.545	0/0:6:6,0:-8.318,.,.	0/0:4:4,0:-5.545,.,.	0/0:8:8,0:-11.09,.,.	0/0:8:8,0:-11.09,.,.	0/0:5:5,0:-6.931,.,.	0/0:8:8,0:-11.09,.,.	0/0:7:7,0:-9.704,.,.	0/0:5:5,0:-6.931,.,.	./.:0:.,.:.,.,.	./.:0:.,.:.,.,.	./.:0:.,.:.,.,.	0/0:5:5,0:-6.931,.,.	0/0:11:11,0:-15.249,.,.	0/0:5:5,0:-6.931,.,.	0/0:8:8,0:-11.09,.,.	./.:0:.,.:.,.,.	0/0:6:6,0:-8.318,.,.	0/0:4:4,0:-5.545,.,.	0/0:5:5,0:-6.931,.,.	0/0:10:10,0:-13.863,.,.	0/0:7:7,0:-9.704,.,.	0/0:7:7,0:-9.704,.,.	0/0:5:5,0:-6.931,.,.	0/0:6:6,0:-8.318,.,.	1/1:9:0,9:.,.,-12.477	1/1:12:0,12:.,.,-16.636	1/1:8:0,8:.,.,-11.09	1/1:12:0,12:.,.,-16.636	1/1:12:0,12:.,.,-16.636	0/1:13:5,8:.,10.29,.	0/0:8:8,0:-11.09,.,.	0/0:5:5,0:-8.318,.,.	0/0:5:5,0:-6.931,.,.	1/1:9:0,9:.,.,-12.477	0/1:6:2,4:.,6.45,.	1/1:10:0,10:.,.,-13.863	1/1:7:0,7:.,.,-9.704	0/0:7:7,0:-9.704,.,.	0/0:12:12,0:-16.636,.,.	./.:0:.,.:.,.,.	0/0:7:7,0:-9.704,.,.	0/0:4:4,0:-5.545,.,.	0/0:3:3,0:-4.159,.,.	0/0:5:5,0:-6.931,.,.	./.:0:.,.:.,.,.	./.:0:.,.:.,.,.	./.:0:.,.:.,.,.	./.:0:.,.:.,.,.	0/0:7:7,0:-9.704,.,.	0/0:3:3,0:-4.159,.,.	0/0:5:5,0:-6.931,.,.	./.:4:.,.:.,.,.	./.:0:.,.:.,.,.	./.:4:.,.:.,.,.	./.:10:.,.:.,.,.	./.:8:.,.:.,.,.	./.:9:.,.:.,.,.	./.:3:.,.:.,.,.	./.:3:.,.:.,.,.
un	141912	1014_90	T	G	.	PASS	NS=119;AF=0.013	GT:DP:AD:GL	0/0:11:11,0:-15.249,.,.	0/0:16:16,0:-5.73,.,.	0/0:6:6,0:-8.318,.,.	0/0:26:26,0:-17.547,.,.	0/0:39:39,0:-19.483,.,.	./.:33:.,.:.,.,.	0/0:30:30,0:-22.499,.,.	0/0:26:26,0:-12.001,.,.	./.:16:.,.:.,.,.	./.:4:.,.:.,.,.	./.:23:.,.:.,.,.	./.:0:.,.:.,.,.	0/0:21:21,0:-29.112,.,.	0/0:25:25,0:-34.657,.,.	0/0:31:31,0:-31.943,.,.	0/0:24:24,0:-22.76,.,.	./.:29:.,.:.,.,.	0/0:21:21,0:-18.874,.,.	0/0:42:42,0:-30.018,.,.	0/0:35:35,0:-8.826,.,.	0/0:22:22,0:-12.7,.,.	0/0:27:27,0:-38.816,.,.	0/0:25:25,0:-9.719,.,.	0/0:25:25,0:-4.93,.,.	0/0:32:32,0:-25.004,.,.	0/0:39:39,0:-33.894,.,.	0/0:21:21,0:-5.296,.,.	0/0:32:32,0:-33.264,.,.	0/0:38:38,0:-25.097,.,.	0/0:9:9,0:-6.35,.,.	0/0:46:46,0:-9.155,.,.	0/0:12:12,0:-16.636,.,.	0/0:22:22,0:-12.7,.,.	0/1:10:8,2:.,3.452,.	0/0:4:4,0:-5.545,.,.	0/1:16:10,6:.,11.14,.	0/0:23:23,0:-8.594,.,.	./.:0:.,.:.,.,.	./.:0:.,.:.,.,.	0/0:12:12,0:-16.636,.,.	0/1:15:11,4:.,5.39,.	./.:0:.,.:.,.,.	0/0:5:5,0:-6.931,.,.	./.:0:.,.:.,.,.	./.:0:.,.:.,.,.	./.:0:.,.:.,.,.	0/0:24:24,0:-4.93,.,.	0/0:18:18,0:-15.032,.,.	0/0:22:22,0:-12.7,.,.	0/0:25:25,0:-10.855,.,.	./.:0:.,.:.,.,.	./.:0:.,.:.,.,.	./.:0:.,.:.,.,.	./.:0:.,.:.,.,.	./.:0:.,.:.,.,.	0/0:11:11,0:-15.249,.,.	0/0:29:29,0:-29.306,.,.	0/0:10:10,0:-16.636,.,.	0/0:9:9,0:-12.477,.,.	0/0:4:4,0:-5.545,.,.	./.:0:.,.:.,.,.	./.:0:.,.:.,.,.	./.:0:.,.:.,.,.	./.:0:.,.:.,.,.	./.:0:.,.:.,.,.	0/0:19:19,0:-3.174,.,.	0/0:16:16,0:-22.181,.,.	0/0:7:7,0:-9.704,.,.	./.:0:.,.:.,.,.	0/0:14:14,0:-19.408,.,.	0/0:29:29,0:-14.32,.,.	0/0:35:35,0:-21.453,.,.	0/0:15:15,0:-4.62,.,.	0/0:10:10,0:-5.164,.,.	./.:0:.,.:.,.,.	./.:0:.,.:.,.,.	./.:0:.,.:.,.,.	./.:0:.,.:.,.,.	./.:0:.,.:.,.,.	./.:0:.,.:.,.,.	./.:0:.,.:.,.,.	./.:0:.,.:.,.,.	./.:0:.,.:.,.,.	./.:0:.,.:.,.,.	./.:0:.,.:.,.,.	0/0:21:21,0:-5.296,.,.	0/0:20:20,0:-30.498,.,.	0/0:73:73,0:-46.539,.,.	./.:0:.,.:.,.,.	0/0:14:14,0:-19.408,.,.	0/0:12:12,0:-16.636,.,.	0/0:21:21,0:-18.874,.,.	0/0:27:27,0:-12.001,.,.	0/0:29:29,0:-29.306,.,.	0/0:24:24,0:-15.108,.,.	0/0:25:25,0:-34.657,.,.	0/0:21:21,0:-18.874,.,.	0/0:26:26,0:-37.43,.,.	0/0:17:17,0:-13.763,.,.	0/0:15:15,0:-4.62,.,.	./.:17:.,.:.,.,.	0/0:18:18,0:-24.953,.,.	0/0:6:6,0:-8.318,.,.	0/0:13:13,0:-8.774,.,.	0/0:9:9,0:-12.477,.,.	0/0:21:21,0:-18.874,.,.	0/0:19:19,0:-16.307,.,.	0/0:9:9,0:-12.477,.,.	0/0:24:24,0:-33.271,.,.	0/0:24:24,0:-33.271,.,.	0/0:16:16,0:-22.181,.,.	0/0:21:21,0:-11.509,.,.	0/0:22:22,0:-20.165,.,.	0/0:10:10,0:-15.249,.,.	0/0:17:17,0:-23.567,.,.	0/0:5:5,0:-6.931,.,.	0/0:10:10,0:-5.164,.,.	./.:0:.,.:.,.,.	0/0:12:12,0:-7.554,.,.	0/0:9:9,0:-12.477,.,.	0/0:12:12,0:-7.554,.,.	./.:0:.,.:.,.,.	./.:0:.,.:.,.,.	./.:0:.,.:.,.,.	./.:0:.,.:.,.,.	./.:0:.,.:.,.,.	./.:0:.,.:.,.,.	./.:0:.,.:.,.,.	./.:0:.,.:.,.,.	0/0:15:15,0:-20.794,.,.	0/0:5:5,0:-6.931,.,.	0/0:10:10,0:-13.863,.,.	0/0:14:14,0:-3.53,.,.	0/0:7:7,0:-9.704,.,.	0/0:17:17,0:-24.953,.,.	0/0:26:26,0:-36.044,.,.	0/0:18:18,0:-24.953,.,.	0/0:19:19,0:-16.307,.,.	0/0:12:12,0:-16.636,.,.	0/0:15:15,0:-11.249,.,.	0/0:19:19,0:-26.34,.,.	0/0:16:16,0:-22.181,.,.	0/0:22:22,0:-30.498,.,.	0/0:10:10,0:-13.863,.,.	0/0:7:7,0:-9.704,.,.	0/0:10:10,0:-13.863,.,.	0/0:9:9,0:-4,.,.	./.:7:.,.:.,.,.	0/0:13:13,0:-8.774,.,.	0/0:11:11,0:-15.249,.,.	0/0:9:9,0:-4,.,.	0/0:28:28,0:-20.012,.,.	0/0:7:7,0:-2.865,.,.	./.:0:.,.:.,.,.	./.:0:.,.:.,.,.	./.:0:.,.:.,.,.	./.:0:.,.:.,.,.	./.:0:.,.:.,.,.	./.:0:.,.:.,.,.	./.:0:.,.:.,.,.	./.:0:.,.:.,.,.	0/0:42:42,0:-23.018,.,.	0/0:13:13,0:-18.022,.,.	0/0:17:17,0:-23.567,.,.	0/0:8:8,0:-11.09,.,.	0/0:4:4,0:-5.545,.,.	0/0:13:13,0:-18.022,.,.	0/0:18:18,0:-15.032,.,.	0/0:13:13,0:-18.022,.,.	0/0:16:16,0:-13.763,.,.	0/0:5:5,0:-6.931,.,.	0/0:6:6,0:-8.318,.,.
un	145643	1041_41	A	G	.	PASS	NS=127;AF=0.039	GT:DP:AD:GL	0/0:5:5,0:-6.931,.,.	0/0:16:16,0:-22.181,.,.	./.:0:.,.:.,.,.	0/0:15:15,0:-20.794,.,.	0/0:14:14,0:-19.408,.,.	0/0:41:41,0:-56.838,.,.	0/0:11:11,0:-15.249,.,.	0/0:28:28,0:-38.816,.,.	0/0:15:15,0:-20.794,.,.	0/0:5:5,0:-6.931,.,.	0/0:15:15,0:-20.794,.,.	./.:0:.,.:.,.,.	0/0:12:12,0:-16.636,.,.	1/1:20:0,20:.,.,-27.726	1/1:9:0,9:.,.,-4	1/1:23:0,23:.,.,-31.885	1/1:45:0,45:.,.,-62.383	1/1:10:0,10:.,.,-13.863	0/0:20:20,0:-27.726,.,.	0/0:49:49,0:-67.928,.,.	0/0:43:43,0:-59.611,.,.	0/0:44:44,0:-60.997,.,.	0/0:21:21,0:-29.112,.,.	0/0:41:41,0:-56.838,.,.	0/0:28:28,0:-38.816,.,.	0/0:44:44,0:-60.997,.,.	0/0:27:27,0:-37.43,.,.	0/0:34:34,0:-47.134,.,.	0/0:23:23,0:-31.885,.,.	0/0:6:6,0:-8.318,.,.	0/0:37:37,0:-49.907,.,.	0/0:35:35,0:-48.52,.,.	0/0:47:47,0:-65.156,.,.	0/0:29:29,0:-40.203,.,.	./.:0:.,.:.,.,.	0/0:49:49,0:-67.928,.,.	0/0:35:35,0:-48.52,.,.	0/0:9:9,0:-12.477,.,.	./.:0:.,.:.,.,.	0/0:29:29,0:-40.203,.,.	0/0:17:17,0:-23.567,.,.	0/0:6:6,0:-8.318,.,.	0/0:16:16,0:-22.181,.,.	0/0:3:3,0:-4.159,.,.	0/0:5:5,0:-6.931,.,.	0/0:15:15,0:-20.794,.,.	0/0:14:14,0:-19.408,.,.	0/0:23:23,0:-31.885,.,.	0/0:25:25,0:-34.657,.,.	0/0:16:16,0:-22.181,.,.	./.:0:.,.:.,.,.	./.:0:.,.:.,.,.	./.:0:.,.:.,.,.	./.:0:.,.:.,.,.	./.:0:.,.:.,.,.	./.:0:.,.:.,.,.	./.:0:.,.:.,.,.	./.:0:.,.:.,.,.	./.:0:.,.:.,.,.	./.:0:.,.:.,.,.	./.:0:.,.:.,.,.	./.:0:.,.:.,.,.	./.:0:.,.:.,.,.	./.:0:.,.:.,.,.	./.:0:.,.:.,.,.	0/0:13:13,0:-18.022,.,.	0/0:12:12,0:-16.636,.,.	0/0:5:5,0:-6.931,.,.	0/0:4:4,0:-5.545,.,.	0/0:7:7,0:-9.704,.,.	0/0:15:15,0:-20.794,.,.	0/0:21:21,0:-29.112,.,.	0/0:10:10,0:-13.863,.,.	./.:0:.,.:.,.,.	0/0:3:3,0:-4.159,.,.	./.:0:.,.:.,.,.	./.:0:.,.:.,.,.	./.:0:.,.:.,.,.	./.:0:.,.:.,.,.	0/0:12:12,0:-16.636,.,.	0/0:20:20,0:-27.726,.,.	0/0:15:15,0:-20.794,.,.	./.:0:.,.:.,.,.	./.:0:.,.:.,.,.	./.:0:.,.:.,.,.	0/0:24:24,0:-33.271,.,.	0/0:28:28,0:-38.816,.,.	0/0:47:47,0:-65.156,.,.	0/0:53:53,0:-74.86,.,.	0/0:23:23,0:-31.885,.,.	0/0:18:18,0:-24.953,.,.	0/0:21:21,0:-29.112,.,.	0/0:30:30,0:-41.589,.,.	0/0:41:41,0:-56.838,.,.	0/0:23:23,0:-31.885,.,.	0/0:16:16,0:-22.181,.,.	0/0:13:13,0:-18.022,.,.	0/0:24:24,0:-33.271,.,.	0/0:17:17,0:-23.567,.,.	0/0:21:21,0:-29.112,.,.	0/0:13:13,0:-18.022,.,.	0/0:16:16,0:-22.181,.,.	./.:0:.,.:.,.,.	0/0:21:21,0:-29.112,.,.	0/0:12:12,0:-16.636,.,.	0/0:27:27,0:-37.43,.,.	0/0:16:16,0:-22.181,.,.	0/0:15:15,0:-20.794,.,.	0/0:22:22,0:-30.498,.,.	0/0:12:12,0:-16.636,.,.	0/0:10:10,0:-13.863,.,.	0/0:5:5,0:-6.931,.,.	0/0:24:24,0:-33.271,.,.	0/0:7:7,0:-9.704,.,.	0/0:9:9,0:-12.477,.,.	./.:0:.,.:.,.,.	0/0:7:7,0:-9.704,.,.	./.:0:.,.:.,.,.	./.:0:.,.:.,.,.	./.:0:.,.:.,.,.	./.:0:.,.:.,.,.	0/0:4:4,0:-5.545,.,.	0/0:12:12,0:-16.636,.,.	0/0:9:9,0:-12.477,.,.	0/0:18:18,0:-24.953,.,.	0/0:15:15,0:-20.794,.,.	0/0:13:13,0:-18.022,.,.	0/0:39:39,0:-54.065,.,.	0/0:4:4,0:-5.545,.,.	./.:0:.,.:.,.,.	./.:0:.,.:.,.,.	./.:0:.,.:.,.,.	0/0:13:13,0:-18.022,.,.	0/0:24:24,0:-33.271,.,.	0/0:19:19,0:-26.34,.,.	0/0:20:20,0:-27.726,.,.	0/0:26:26,0:-36.044,.,.	0/0:25:25,0:-34.657,.,.	0/0:8:8,0:-11.09,.,.	0/0:16:16,0:-22.181,.,.	0/0:21:21,0:-29.112,.,.	0/0:28:28,0:-38.816,.,.	0/0:28:28,0:-38.816,.,.	0/0:15:15,0:-20.794,.,.	0/0:3:3,0:-4.159,.,.	0/0:14:14,0:-19.408,.,.	./.:0:.,.:.,.,.	./.:0:.,.:.,.,.	./.:0:.,.:.,.,.	./.:0:.,.:.,.,.	0/0:20:20,0:-27.726,.,.	0/0:20:20,0:-27.726,.,.	0/0:13:13,0:-18.022,.,.	0/0:12:12,0:-16.636,.,.	0/0:5:5,0:-6.931,.,.	0/0:9:9,0:-12.477,.,.	0/0:5:5,0:-6.931,.,.	./.:0:.,.:.,.,.	./.:0:.,.:.,.,.	./.:0:.,.:.,.,.	./.:0:.,.:.,.,.	0/0:39:39,0:-54.065,.,.	0/0:20:20,0:-27.726,.,.	0/0:11:11,0:-15.249,.,.	0/0:9:9,0:-12.477,.,.	./.:0:.,.:.,.,.	0/0:14:14,0:-19.408,.,.	./.:0:.,.:.,.,.	0/0:6:6,0:-8.318,.,.	0/0:12:12,0:-16.636,.,.	0/0:16:16,0:-22.181,.,.	0/0:13:13,0:-18.022,.,.
un	145790	1042_48	G	C	.	PASS	NS=140;AF=0.021	GT:DP:AD:GL	0/0:11:11,0:-15.249,.,.	0/0:30:30,0:-41.589,.,.	0/0:25:25,0:-34.657,.,.	0/0:44:44,0:-60.997,.,.	0/0:44:44,0:-60.997,.,.	0/0:35:35,0:-48.52,.,.	0/0:47:47,0:-65.156,.,.	0/0:49:49,0:-67.928,.,.	0/0:27:27,0:-37.43,.,.	0/0:19:19,0:-26.34,.,.	0/0:25:25,0:-34.657,.,.	0/0:7:7,0:-9.704,.,.	0/0:16:16,0:-22.181,.,.	0/0:32:32,0:-44.361,.,.	0/0:49:49,0:-67.928,.,.	0/0:25:25,0:-34.657,.,.	0/0:43:43,0:-59.611,.,.	0/0:14:14,0:-19.408,.,.	0/0:42:42,0:-58.224,.,.	0/0:35:35,0:-48.52,.,.	0/0:40:40,0:-55.452,.,.	0/0:44:44,0:-60.997,.,.	0/0:43:43,0:-59.611,.,.	0/0:41:41,0:-56.838,.,.	0/0:29:29,0:-40.203,.,.	0/0:48:48,0:-66.542,.,.	0/0:43:43,0:-59.611,.,.	0/0:27:27,0:-37.43,.,.	0/0:34:34,0:-47.134,.,.	0/0:18:18,0:-24.953,.,.	0/0:87:87,0:-120.608,.,.	0/0:17:17,0:-23.567,.,.	0/0:37:37,0:-51.293,.,.	0/0:27:27,0:-37.43,.,.	./.:0:.,.:.,.,.	0/0:36:36,0:-49.907,.,.	0/0:17:17,0:-23.567,.,.	0/0:4:4,0:-5.545,.,.	./.:0:.,.:.,.,.	0/0:19:19,0:-26.34,.,.	0/0:16:16,0:-22.181,.,.	0/0:5:5,0:-6.931,.,.	0/0:15:15,0:-20.794,.,.	./.:0:.,.:.,.,.	./.:0:.,.:.,.,.	./.:0:.,.:.,.,.	0/0:21:21,0:-29.112,.,.	0/0:24:24,0:-33.271,.,.	0/0:23:23,0:-31.885,.,.	0/0:21:21,0:-29.112,.,.	./.:0:.,.:.,.,.	./.:0:.,.:.,.,.	./.:0:.,.:.,.,.	./.:0:.,.:.,.,.	./.:0:.,.:.,.,.	./.:0:.,.:.,.,.	1/1:25:0,25:.,.,-34.657	1/1:9:0,9:.,.,-12.477	./.:0:.,.:.,.,.	./.:0:.,.:.,.,.	./.:0:.,.:.,.,.	./.:0:.,.:.,.,.	./.:0:.,.:.,.,.	./.:0:.,.:.,.,.	./.:0:.,.:.,.,.	0/0:20:20,0:-27.726,.,.	0/0:9:9,0:-12.477,.,.	0/0:5:5,0:-6.931,.,.	0/0:5:5,0:-6.931,.,.	0/0:21:21,0:-29.112,.,.	0/0:23:23,0:-31.885,.,.	0/0:32:32,0:-44.361,.,.	0/0:8:8,0:-11.09,.,.	0/0:4:4,0:-5.545,.,.	0/0:10:10,0:-13.863,.,.	./.:0:.,.:.,.,.	./.:0:.,.:.,.,.	./.:0:.,.:.,.,.	./.:0:.,.:.,.,.	0/0:13:13,0:-18.022,.,.	0/0:11:11,0:-15.249,.,.	0/0:3:3,0:-4.159,.,.	./.:0:.,.:.,.,.	./.:0:.,.:.,.,.	./.:0:.,.:.,.,.	0/0:36:36,0:-49.907,.,.	0/0:51:51,0:-70.701,.,.	0/0:91:91,0:-126.153,.,.	0/0:61:61,0:-84.564,.,.	0/0:16:16,0:-22.181,.,.	0/0:21:21,0:-29.112,.,.	0/0:23:23,0:-31.885,.,.	0/0:33:33,0:-45.748,.,.	0/0:33:33,0:-45.748,.,.	0/0:33:33,0:-45.748,.,.	0/0:17:17,0:-23.567,.,.	0/0:20:20,0:-27.726,.,.	0/0:14:14,0:-19.408,.,.	0/0:28:28,0:-38.816,.,.	0/0:16:16,0:-22.181,.,.	0/0:20:20,0:-27.726,.,.	0/0:19:19,0:-26.34,.,.	0/0:8:8,0:-11.09,.,.	0/0:25:25,0:-34.657,.,.	0/0:18:18,0:-24.953,.,.	0/0:29:29,0:-40.203,.,.	0/0:28:28,0:-38.816,.,.	0/0:20:20,0:-27.726,.,.	0/0:35:35,0:-48.52,.,.	0/0:20:20,0:-27.726,.,.	0/0:10:10,0:-13.863,.,.	0/0:21:21,0:-29.112,.,.	0/0:18:18,0:-24.953,.,.	0/0:7:7,0:-9.704,.,.	0/0:11:11,0:-15.249,.,.	0/0:6:6,0:-8.318,.,.	0/0:11:11,0:-15.249,.,.	./.:0:.,.:.,.,.	0/0:9:9,0:-12.477,.,.	0/0:15:15,0:-20.794,.,.	0/0:7:7,0:-9.704,.,.	0/0:4:4,0:-5.545,.,.	0/0:10:10,0:-13.863,.,.	0/0:18:18,0:-24.953,.,.	0/0:16:16,0:-22.181,.,.	0/0:17:17,0:-23.567,.,.	0/0:17:17,0:-23.567,.,.	0/0:25:25,0:-34.657,.,.	./.:0:.,.:.,.,.	0/0:13:13,0:-18.022,.,.	0/0:7:7,0:-9.704,.,.	0/0:8:8,0:-11.09,.,.	0/0:17:17,0:-23.567,.,.	0/0:16:16,0:-22.181,.,.	0/0:22:22,0:-30.498,.,.	0/0:8:8,0:-11.09,.,.	0/0:26:26,0:-36.044,.,.	0/0:22:22,0:-30.498,.,.	0/0:8:8,0:-11.09,.,.	0/0:26:26,0:-36.044,.,.	0/0:16:16,0:-22.181,.,.	0/0:23:23,0:-31.885,.,.	0/0:19:19,0:-26.34,.,.	0/0:16:16,0:-22.181,.,.	0/0:7:7,0:-9.704,.,.	0/0:12:12,0:-16.636,.,.	./.:0:.,.:.,.,.	0/0:5:5,0:-6.931,.,.	0/0:16:16,0:-22.181,.,.	0/0:11:11,0:-15.249,.,.	0/0:12:12,0:-16.636,.,.	0/0:18:18,0:-24.953,.,.	1/1:10:0,10:.,.,-13.863	0/0:9:9,0:-12.477,.,.	0/0:8:8,0:-11.09,.,.	0/0:11:11,0:-15.249,.,.	./.:0:.,.:.,.,.	./.:0:.,.:.,.,.	./.:0:.,.:.,.,.	./.:0:.,.:.,.,.	./.:0:.,.:.,.,.	0/0:38:38,0:-52.679,.,.	0/0:14:14,0:-19.408,.,.	0/0:14:14,0:-19.408,.,.	0/0:18:18,0:-24.953,.,.	0/0:8:8,0:-11.09,.,.	0/0:19:19,0:-26.34,.,.	0/0:16:16,0:-22.181,.,.	0/0:16:16,0:-22.181,.,.	0/0:16:16,0:-22.181,.,.	0/0:11:11,0:-15.249,.,.	0/0:9:9,0:-12.477,.,.
un	146454	1047_12	G	A	.	PASS	NS=123;AF=0.175	GT:DP:AD:GL	0/0:7:7,0:-9.704,.,.	0/0:7:7,0:-9.704,.,.	0/0:18:18,0:-24.953,.,.	0/0:13:13,0:-18.022,.,.	0/0:14:14,0:-19.408,.,.	0/0:19:19,0:-26.34,.,.	0/0:8:8,0:-11.09,.,.	0/0:9:9,0:-12.477,.,.	0/0:11:11,0:-15.249,.,.	0/0:4:4,0:-5.545,.,.	0/0:8:8,0:-11.09,.,.	./.:0:.,.:.,.,.	0/0:12:12,0:-16.636,.,.	./.:0:.,.:.,.,.	./.:0:.,.:.,.,.	./.:0:.,.:.,.,.	./.:0:.,.:.,.,.	./.:0:.,.:.,.,.	./.:7:.,.:.,.,.	1/1:16:0,16:.,.,-22.181	1/1:12:0,12:.,.,-16.636	1/1:20:0,20:.,.,-27.726	1/1:12:0,12:.,.,-16.636	0/1:12:9,3:.,3.452,.	0/0:12:12,0:-16.636,.,.	0/0:16:16,0:-22.181,.,.	0/0:12:12,0:-16.636,.,.	0/0:15:15,0:-20.794,.,.	0/0:11:11,0:-15.249,.,.	0/0:5:5,0:-9.704,.,.	0/0:29:29,0:-40.203,.,.	0/0:7:7,0:-9.704,.,.	0/0:12:12,0:-16.636,.,.	0/0:8:8,0:-11.09,.,.	0/0:5:5,0:-6.931,.,.	0/0:12:12,0:-16.636,.,.	./.:0:.,.:.,.,.	0/0:6:6,0:-8.318,.,.	./.:0:.,.:.,.,.	0/0:16:16,0:-22.181,.,.	0/0:6:6,0:-8.318,.,.	0/0:4:4,0:-5.545,.,.	0/0:10:10,0:-13.863,.,.	0/0:4:4,0:-5.545,.,.	0/0:4:4,0:-5.545,.,.	0/0:4:4,0:-5.545,.,.	0/0:10:10,0:-13.863,.,.	0/0:13:13,0:-18.022,.,.	0/0:8:8,0:-11.09,.,.	0/0:7:7,0:-9.704,.,.	./.:0:.,.:.,.,.	./.:0:.,.:.,.,.	./.:0:.,.:.,.,.	./.:0:.,.:.,.,.	./.:0:.,.:.,.,.	./.:0:.,.:.,.,.	./.:0:.,.:.,.,.	./.:0:.,.:.,.,.	./.:0:.,.:.,.,.	./.:0:.,.:.,.,.	./.:0:.,.:.,.,.	./.:0:.,.:.,.,.	./.:0:.,.:.,.,.	./.:0:.,.:.,.,.	./.:0:.,.:.,.,.	0/0:6:6,0:-8.318,.,.	0/0:6:6,0:-8.318,.,.	0/0:4:4,0:-5.545,.,.	./.:0:.,.:.,.,.	0/0:5:5,0:-6.931,.,.	./.:0:.,.:.,.,.	./.:0:.,.:.,.,.	./.:0:.,.:.,.,.	./.:0:.,.:.,.,.	0/0:5:5,0:-6.931,.,.	./.:0:.,.:.,.,.	./.:0:.,.:.,.,.	./.:0:.,.:.,.,.	./.:0:.,.:.,.,.	0/0:6:6,0:-8.318,.,.	0/0:10:10,0:-13.863,.,.	0/0:3:3,0:-4.159,.,.	./.:0:.,.:.,.,.	./.:0:.,.:.,.,.	./.:0:.,.:.,.,.	0/0:13:13,0:-18.022,.,.	0/0:13:13,0:-18.022,.,.	0/0:24:24,0:-33.271,.,.	0/0:24:24,0:-33.271,.,.	0/0:14:14,0:-19.408,.,.	0/0:3:3,0:-4.159,.,.	0/0:6:6,0:-8.318,.,.	0/0:8:8,0:-11.09,.,.	0/0:13:13,0:-18.022,.,.	0/0:11:11,0:-15.249,.,.	0/0:11:11,0:-15.249,.,.	0/0:10:10,0:-13.863,.,.	0/0:8:8,0:-11.09,.,.	0/1:14:8,6:.,12.9,.	0/0:7:7,0:-9.704,.,.	./.:0:.,.:.,.,.	1/1:6:0,6:.,.,-8.318	1/1:5:0,5:.,.,-6.931	1/1:7:0,7:.,.,-9.704	1/1:6:0,6:.,.,-8.318	1/1:16:0,16:.,.,-12.502	1/1:8:0,8:.,.,-11.09	1/1:9:0,9:.,.,-12.477	0/0:18:18,0:-24.953,.,.	0/0:13:13,0:-18.022,.,.	0/0:10:10,0:-13.863,.,.	0/1:13:6,7:.,13.11,.	0/0:10:10,0:-13.863,.,.	0/0:4:4,0:-5.545,.,.	1/1:4:0,4:.,.,-5.545	./.:0:.,.:.,.,.	0/0:5:5,0:-6.931,.,.	./.:0:.,.:.,.,.	0/0:7:7,0:-9.704,.,.	0/0:6:6,0:-8.318,.,.	0/0:4:4,0:-5.545,.,.	0/0:3:3,0:-4.159,.,.	0/0:6:6,0:-8.318,.,.	0/0:8:8,0:-11.09,.,.	0/0:9:9,0:-12.477,.,.	./.:0:.,.:.,.,.	0/0:7:7,0:-9.704,.,.	0/0:20:20,0:-27.726,.,.	0/0:5:5,0:-6.931,.,.	0/0:7:7,0:-9.704,.,.	0/0:3:3,0:-4.159,.,.	0/0:7:7,0:-9.704,.,.	0/0:12:12,0:-16.636,.,.	./.:0:.,.:.,.,.	1/1:18:0,18:.,.,-24.953	0/0:6:6,0:-8.318,.,.	0/0:19:19,0:-26.34,.,.	1/1:15:0,15:.,.,-20.794	0/1:10:6,4:.,8.39,.	0/0:10:10,0:-13.863,.,.	0/0:7:7,0:-9.704,.,.	1/1:9:0,9:.,.,-12.477	0/0:5:5,0:-6.931,.,.	0/0:3:3,0:-4.159,.,.	0/0:6:6,0:-8.318,.,.	./.:10:.,.:.,.,.	0/0:5:5,0:-6.931,.,.	0/0:4:4,0:-5.545,.,.	0/0:13:13,0:-18.022,.,.	0/0:7:7,0:-9.704,.,.	./.:0:.,.:.,.,.	1/1:4:0,4:.,.,-5.545	./.:0:.,.:.,.,.	0/0:7:7,0:-9.704,.,.	0/0:5:5,0:-6.931,.,.	0/0:4:4,0:-5.545,.,.	0/0:5:5,0:-6.931,.,.	./.:0:.,.:.,.,.	./.:0:.,.:.,.,.	./.:0:.,.:.,.,.	./.:0:.,.:.,.,.	0/0:21:21,0:-29.112,.,.	0/0:7:7,0:-9.704,.,.	0/0:10:10,0:-13.863,.,.	./.:0:.,.:.,.,.	0/1:6:3,3:.,6.59,.	0/0:6:6,0:-8.318,.,.	1/1:5:0,5:.,.,-6.931	0/0:3:3,0:-4.159,.,.	1/1:11:0,11:.,.,-15.249	./.:0:.,.:.,.,.	1/1:6:0,6:.,.,-8.318
un	147988	1058_6	C	A	.	PASS	NS=133;AF=0.023	GT:DP:AD:GL	0/0:14:14,0:-19.408,.,.	0/0:22:22,0:-30.498,.,.	0/0:20:20,0:-27.726,.,.	0/0:38:38,0:-52.679,.,.	0/0:40:40,0:-55.452,.,.	0/0:46:46,0:-63.77,.,.	0/0:34:34,0:-47.134,.,.	0/0:48:48,0:-66.542,.,.	0/0:28:28,0:-38.816,.,.	0/0:15:15,0:-20.794,.,.	0/0:38:38,0:-52.679,.,.	0/0:7:7,0:-9.704,.,.	0/0:23:23,0:-31.885,.,.	0/0:36:36,0:-49.907,.,.	0/0:45:45,0:-62.383,.,.	0/0:37:37,0:-51.293,.,.	0/0:76:76,0:-105.358,.,.	0/0:10:10,0:-13.863,.,.	0/0:49:49,0:-67.928,.,.	0/0:43:43,0:-59.611,.,.	0/0:39:39,0:-54.065,.,.	0/0:43:43,0:-59.611,.,.	0/0:51:51,0:-70.701,.,.	0/0:44:44,0:-60.997,.,.	0/0:35:35,0:-48.52,.,.	0/0:53:53,0:-73.474,.,.	0/0:27:27,0:-37.43,.,.	0/0:39:39,0:-54.065,.,.	0/0:38:38,0:-52.679,.,.	0/0:18:18,0:-24.953,.,.	0/0:67:67,0:-92.882,.,.	0/0:20:20,0:-27.726,.,.	0/0:35:35,0:-48.52,.,.	0/0:24:24,0:-33.271,.,.	0/0:6:6,0:-8.318,.,.	0/0:30:30,0:-41.589,.,.	0/0:31:31,0:-42.975,.,.	0/0:8:8,0:-11.09,.,.	./.:0:.,.:.,.,.	0/0:32:32,0:-44.361,.,.	0/0:12:12,0:-16.636,.,.	0/0:6:6,0:-8.318,.,.	0/0:24:24,0:-33.271,.,.	./.:0:.,.:.,.,.	./.:0:.,.:.,.,.	./.:0:.,.:.,.,.	0/0:23:23,0:-31.885,.,.	0/0:18:18,0:-24.953,.,.	0/0:19:19,0:-26.34,.,.	0/0:32:32,0:-44.361,.,.	./.:0:.,.:.,.,.	./.:0:.,.:.,.,.	./.:0:.,.:.,.,.	./.:0:.,.:.,.,.	./.:0:.,.:.,.,.	./.:0:.,.:.,.,.	./.:0:.,.:.,.,.	./.:0:.,.:.,.,.	./.:0:.,.:.,.,.	./.:0:.,.:.,.,.	./.:0:.,.:.,.,.	./.:0:.,.:.,.,.	./.:0:.,.:.,.,.	./.:0:.,.:.,.,.	./.:0:.,.:.,.,.	0/0:27:27,0:-37.43,.,.	0/0:22:22,0:-30.498,.,.	0/0:8:8,0:-11.09,.,.	0/0:7:7,0:-9.704,.,.	./.:14:.,.:.,.,.	0/0:20:20,0:-27.726,.,.	0/0:26:26,0:-36.044,.,.	0/0:14:14,0:-19.408,.,.	./.:0:.,.:.,.,.	0/0:10:10,0:-13.863,.,.	0/0:5:5,0:-6.931,.,.	0/0:5:5,0:-6.931,.,.	0/0:10:10,0:-13.863,.,.	./.:0:.,.:.,.,.	0/0:16:16,0:-22.181,.,.	0/0:24:24,0:-33.271,.,.	0/0:16:16,0:-22.181,.,.	./.:0:.,.:.,.,.	./.:0:.,.:.,.,.	./.:0:.,.:.,.,.	0/0:31:31,0:-42.975,.,.	0/0:47:47,0:-65.156,.,.	0/0:77:77,0:-106.745,.,.	0/0:73:73,0:-101.199,.,.	0/0:28:28,0:-38.816,.,.	0/0:13:13,0:-18.022,.,.	0/0:26:26,0:-36.044,.,.	0/0:22:22,0:-30.498,.,.	0/0:29:29,0:-40.203,.,.	0/0:23:23,0:-31.885,.,.	0/0:18:18,0:-24.953,.,.	0/0:12:12,0:-16.636,.,.	0/0:15:15,0:-20.794,.,.	0/0:12:12,0:-16.636,.,.	0/0:14:14,0:-19.408,.,.	0/0:9:9,0:-12.477,.,.	0/0:15:15,0:-20.794,.,.	./.:0:.,.:.,.,.	0/1:25:14,11:.,23.81,.	0/0:10:10,0:-13.863,.,.	0/0:20:20,0:-27.726,.,.	0/0:9:9,0:-12.477,.,.	0/1:19:8,11:.,17.1,.	0/1:16:12,4:.,4.6,.	0/0:16:16,0:-22.181,.,.	0/1:18:9,9:.,19.78,.	0/0:17:17,0:-23.567,.,.	0/0:25:25,0:-34.657,.,.	0/0:9:9,0:-12.477,.,.	0/0:14:14,0:-19.408,.,.	0/0:4:4,0:-5.545,.,.	./.:0:.,.:.,.,.	./.:0:.,.:.,.,.	0/0:13:13,0:-18.022,.,.	0/0:10:10,0:-13.863,.,.	0/0:11:11,0:-15.249,.,.	0/0:4:4,0:-5.545,.,.	0/0:13:13,0:-18.022,.,.	0/0:17:17,0:-23.567,.,.	0/0:20:20,0:-27.726,.,.	0/0:15:15,0:-20.794,.,.	0/0:12:12,0:-16.636,.,.	0/0:24:24,0:-33.271,.,.	0/0:7:7,0:-9.704,.,.	./.:0:.,.:.,.,.	./.:0:.,.:.,.,.	./.:0:.,.:.,.,.	0/0:10:10,0:-13.863,.,.	0/0:10:10,0:-13.863,.,.	0/0:16:16,0:-22.181,.,.	0/0:15:15,0:-20.794,.,.	0/0:16:16,0:-22.181,.,.	0/0:24:24,0:-33.271,.,.	0/1:14:8,6:.,12.9,.	0/1:19:7,12:.,14.05,.	0/0:18:18,0:-24.953,.,.	0/0:17:17,0:-23.567,.,.	0/0:21:21,0:-29.112,.,.	0/0:5:5,0:-6.931,.,.	0/0:5:5,0:-6.931,.,.	0/0:14:14,0:-19.408,.,.	0/0:3:3,0:-4.159,.,.	0/0:11:11,0:-15.249,.,.	0/0:8:8,0:-11.09,.,.	0/0:8:8,0:-11.09,.,.	0/0:12:12,0:-16.636,.,.	0/0:19:19,0:-26.34,.,.	0/0:8:8,0:-11.09,.,.	0/0:7:7,0:-9.704,.,.	0/0:8:8,0:-11.09,.,.	0/0:7:7,0:-9.704,.,.	./.:0:.,.:.,.,.	./.:0:.,.:.,.,.	./.:0:.,.:.,.,.	./.:0:.,.:.,.,.	./.:0:.,.:.,.,.	./.:0:.,.:.,.,.	./.:0:.,.:.,.,.	./.:0:.,.:.,.,.	0/0:15:15,0:-20.794,.,.	./.:0:.,.:.,.,.	0/0:11:11,0:-15.249,.,.	0/0:20:20,0:-27.726,.,.	0/0:16:16,0:-22.181,.,.	0/0:12:12,0:-16.636,.,.	0/0:11:11,0:-15.249,.,.	0/0:9:9,0:-12.477,.,.
un	151790	1085_28	G	T	.	PASS	NS=124;AF=0.012	GT:DP:AD:GL	0/0:6:6,0:-8.318,.,.	0/0:8:8,0:-11.09,.,.	0/0:8:8,0:-11.09,.,.	0/0:14:14,0:-19.408,.,.	0/0:13:13,0:-18.022,.,.	0/0:21:21,0:-29.112,.,.	0/0:10:10,0:-13.863,.,.	0/0:8:8,0:-11.09,.,.	0/0:13:13,0:-18.022,.,.	0/0:10:10,0:-13.863,.,.	0/0:14:14,0:-19.408,.,.	./.:0:.,.:.,.,.	0/0:15:15,0:-20.794,.,.	0/0:8:8,0:-11.09,.,.	0/0:19:19,0:-26.34,.,.	0/0:5:5,0:-6.931,.,.	0/0:21:21,0:-29.112,.,.	0/0:4:4,0:-5.545,.,.	0/0:9:9,0:-12.477,.,.	0/0:9:9,0:-12.477,.,.	0/0:12:12,0:-16.636,.,.	0/0:11:11,0:-15.249,.,.	0/0:13:13,0:-18.022,.,.	0/0:14:14,0:-19.408,.,.	0/0:13:13,0:-18.022,.,.	0/0:17:17,0:-23.567,.,.	0/0:9:9,0:-12.477,.,.	0/0:8:8,0:-11.09,.,.	0/0:14:14,0:-19.408,.,.	0/0:4:4,0:-5.545,.,.	0/0:19:19,0:-26.34,.,.	0/0:7:7,0:-9.704,.,.	0/0:9:9,0:-12.477,.,.	0/0:8:8,0:-11.09,.,.	0/0:5:5,0:-6.931,.,.	0/0:12:12,0:-16.636,.,.	0/0:8:8,0:-11.09,.,.	./.:0:.,.:.,.,.	./.:0:.,.:.,.,.	0/0:10:10,0:-13.863,.,.	0/0:6:6,0:-8.318,.,.	./.:0:.,.:.,.,.	0/0:9:9,0:-12.477,.,.	./.:0:.,.:.,.,.	./.:0:.,.:.,.,.	./.:0:.,.:.,.,.	0/0:4:4,0:-5.545,.,.	0/0:7:7,0:-9.704,.,.	0/0:5:5,0:-6.931,.,.	0/0:11:11,0:-15.249,.,.	./.:0:.,.:.,.,.	./.:0:.,.:.,.,.	./.:0:.,.:.,.,.	./.:0:.,.:.,.,.	./.:0:.,.:.,.,.	0/0:6:6,0:-8.318,.,.	0/0:5:5,0:-6.931,.,.	0/0:5:5,0:-6.931,.,.	./.:0:.,.:.,.,.	./.:0:.,.:.,.,.	0/0:6:6,0:-8.318,.,.	0/0:4:4,0:-5.545,.,.	./.:0:.,.:.,.,.	0/0:10:10,0:-13.863,.,.	0/0:7:7,0:-9.704,.,.	./.:0:.,.:.,.,.	./.:0:.,.:.,.,.	./.:0:.,.:.,.,.	./.:0:.,.:.,.,.	./.:0:.,.:.,.,.	./.:0:.,.:.,.,.	./.:0:.,.:.,.,.	./.:0:.,.:.,.,.	0/0:6:6,0:-8.318,.,.	./.:0:.,.:.,.,.	./.:0:.,.:.,.,.	./.:0:.,.:.,.,.	./.:0:.,.:.,.,.	./.:0:.,.:.,.,.	0/0:6:6,0:-8.318,.,.	0/0:4:4,0:-5.545,.,.	0/0:7:7,0:-9.704,.,.	./.:0:.,.:.,.,.	./.:0:.,.:.,.,.	./.:0:.,.:.,.,.	0/0:10:10,0:-13.863,.,.	0/0:12:12,0:-16.636,.,.	0/0:12:12,0:-16.636,.,.	0/0:18:18,0:-24.953,.,.	0/0:7:7,0:-11.09,.,.	./.:0:.,.:.,.,.	0/0:8:8,0:-11.09,.,.	0/0:9:9,0:-12.477,.,.	0/0:16:16,0:-22.181,.,.	0/0:7:7,0:-9.704,.,.	0/0:15:15,0:-20.794,.,.	0/0:7:7,0:-9.704,.,.	0/0:5:5,0:-6.931,.,.	0/0:8:8,0:-11.09,.,.	0/1:6:3,3:.,6.59,.	./.:11:.,.:.,.,.	0/1:6:2,4:.,3.066,.	0/0:7:7,0:-9.704,.,.	0/0:9:9,0:-12.477,.,.	0/0:6:6,0:-8.318,.,.	0/0:12:12,0:-16.636,.,.	0/0:5:5,0:-6.931,.,.	0/0:8:8,0:-11.09,.,.	0/1:17:4,13:.,3.772,.	0/0:11:11,0:-15.249,.,.	0/0:7:7,0:-9.704,.,.	0/0:11:11,0:-15.249,.,.	0/0:11:11,0:-15.249,.,.	0/0:3:3,0:-4.159,.,.	0/0:7:7,0:-9.704,.,.	./.:0:.,.:.,.,.	0/0:4:4,0:-5.545,.,.	./.:0:.,.:.,.,.	0/0:3:3,0:-4.159,.,.	0/0:6:6,0:-8.318,.,.	0/0:7:7,0:-9.704,.,.	./.:0:.,.:.,.,.	./.:0:.,.:.,.,.	./.:0:.,.:.,.,.	0/0:7:7,0:-9.704,.,.	0/0:7:7,0:-9.704,.,.	0/0:6:6,0:-8.318,.,.	0/0:8:8,0:-11.09,.,.	./.:0:.,.:.,.,.	./.:0:.,.:.,.,.	./.:0:.,.:.,.,.	./.:0:.,.:.,.,.	0/0:8:8,0:-11.09,.,.	0/0:4:4,0:-5.545,.,.	0/0:6:6,0:-8.318,.,.	0/0:4:4,0:-5.545,.,.	0/0:19:19,0:-26.34,.,.	0/0:9:9,0:-12.477,.,.	0/0:11:11,0:-15.249,.,.	0/0:12:12,0:-16.636,.,.	0/0:9:9,0:-12.477,.,.	0/0:6:6,0:-8.318,.,.	0/0:9:9,0:-12.477,.,.	0/0:5:5,0:-6.931,.,.	0/0:11:11,0:-15.249,.,.	0/0:11:11,0:-15.249,.,.	./.:0:.,.:.,.,.	0/0:5:5,0:-6.931,.,.	0/0:6:6,0:-8.318,.,.	0/0:5:5,0:-6.931,.,.	0/0:4:4,0:-5.545,.,.	0/0:9:9,0:-12.477,.,.	0/0:7:7,0:-9.704,.,.	0/0:10:10,0:-13.863,.,.	0/0:3:3,0:-4.159,.,.	0/0:4:4,0:-5.545,.,.	./.:0:.,.:.,.,.	./.:0:.,.:.,.,.	./.:0:.,.:.,.,.	./.:0:.,.:.,.,.	./.:0:.,.:.,.,.	0/0:16:16,0:-22.181,.,.	0/0:11:11,0:-15.249,.,.	0/0:9:9,0:-12.477,.,.	0/0:5:5,0:-6.931,.,.	0/0:4:4,0:-5.545,.,.	./.:0:.,.:.,.,.	0/0:7:7,0:-9.704,.,.	0/0:8:8,0:-11.09,.,.	0/0:4:4,0:-5.545,.,.	0/0:6:6,0:-8.318,.,.	0/0:7:7,0:-9.704,.,.
un	157819	1128_37	T	G	.	PASS	NS=141;AF=0.014	GT:DP:AD:GL	0/0:10:10,0:-12.477,.,.	0/0:23:23,0:-31.885,.,.	0/0:13:13,0:-18.022,.,.	0/0:37:37,0:-51.293,.,.	0/0:30:30,0:-41.589,.,.	0/0:28:28,0:-38.816,.,.	0/0:10:10,0:-13.863,.,.	0/0:8:8,0:-11.09,.,.	0/0:8:8,0:-11.09,.,.	0/0:10:10,0:-13.863,.,.	0/0:21:21,0:-29.112,.,.	0/0:14:14,0:-19.408,.,.	0/0:26:26,0:-34.657,.,.	0/0:15:15,0:-20.794,.,.	0/0:19:19,0:-24.953,.,.	0/0:15:15,0:-20.794,.,.	0/0:41:41,0:-56.838,.,.	0/0:26:26,0:-36.044,.,.	0/0:43:43,0:-59.611,.,.	0/0:21:21,0:-29.112,.,.	0/0:21:21,0:-29.112,.,.	0/0:26:26,0:-36.044,.,.	0/0:12:12,0:-16.636,.,.	0/0:11:11,0:-15.249,.,.	0/0:16:16,0:-22.181,.,.	0/0:13:13,0:-18.022,.,.	0/0:18:18,0:-24.953,.,.	0/0:12:12,0:-16.636,.,.	0/0:7:7,0:-9.704,.,.	./.:0:.,.:.,.,.	0/0:11:11,0:-15.249,.,.	0/0:20:20,0:-27.726,.,.	0/0:40:40,0:-55.452,.,.	0/0:26:26,0:-36.044,.,.	./.:0:.,.:.,.,.	0/0:39:39,0:-54.065,.,.	0/0:14:14,0:-19.408,.,.	0/0:14:14,0:-19.408,.,.	./.:0:.,.:.,.,.	0/0:7:7,0:-9.704,.,.	0/0:10:10,0:-13.863,.,.	0/0:8:8,0:-11.09,.,.	0/0:13:13,0:-18.022,.,.	0/0:5:5,0:-6.931,.,.	0/0:8:8,0:-11.09,.,.	0/0:16:16,0:-22.181,.,.	0/0:15:15,0:-20.794,.,.	0/0:24:24,0:-33.271,.,.	0/0:9:9,0:-12.477,.,.	0/0:8:8,0:-11.09,.,.	./.:0:.,.:.,.,.	./.:0:.,.:.,.,.	./.:0:.,.:.,.,.	./.:0:.,.:.,.,.	./.:0:.,.:.,.,.	0/0:4:4,0:-5.545,.,.	0/0:9:9,0:-12.477,.,.	0/0:8:8,0:-11.09,.,.	./.:0:.,.:.,.,.	./.:0:.,.:.,.,.	0/0:8:8,0:-11.09,.,.	0/0:7:7,0:-9.704,.,.	0/0:6:6,0:-6.931,.,.	0/0:20:20,0:-27.726,.,.	0/0:6:6,0:-8.318,.,.	0/0:9:9,0:-12.477,.,.	./.:0:.,.:.,.,.	1/1:5:0,5:.,.,-6.931	0/0:5:5,0:-6.931,.,.	0/0:7:7,0:-11.09,.,.	0/0:8:8,0:-11.09,.,.	0/0:28:28,0:-38.816,.,.	0/0:10:10,0:-13.863,.,.	0/0:4:4,0:-5.545,.,.	0/0:5:5,0:-6.931,.,.	./.:0:.,.:.,.,.	./.:0:.,.:.,.,.	./.:0:.,.:.,.,.	./.:0:.,.:.,.,.	0/0:4:4,0:-5.545,.,.	0/0:5:5,0:-6.931,.,.	0/0:13:13,0:-18.022,.,.	./.:0:.,.:.,.,.	./.:0:.,.:.,.,.	./.:0:.,.:.,.,.	0/0:10:10,0:-13.863,.,.	0/0:8:8,0:-11.09,.,.	0/0:20:20,0:-27.726,.,.	0/0:21:21,0:-29.112,.,.	0/0:8:8,0:-11.09,.,.	0/0:9:9,0:-12.477,.,.	0/0:6:6,0:-8.318,.,.	0/0:8:8,0:-11.09,.,.	0/0:17:17,0:-23.567,.,.	0/0:10:10,0:-13.863,.,.	0/0:8:8,0:-11.09,.,.	0/0:8:8,0:-11.09,.,.	0/0:9:9,0:-12.477,.,.	0/0:10:10,0:-13.863,.,.	0/0:9:9,0:-12.477,.,.	0/0:10:10,0:-13.863,.,.	0/0:19:19,0:-26.34,.,.	0/0:9:9,0:-12.477,.,.	0/0:11:11,0:-15.249,.,.	0/0:8:8,0:-11.09,.,.	0/0:15:15,0:-20.794,.,.	0/0:6:6,0:-8.318,.,.	0/0:8:8,0:-11.09,.,.	0/0:11:11,0:-15.249,.,.	0/0:19:19,0:-26.34,.,.	0/0:9:9,0:-12.477,.,.	0/0:13:13,0:-18.022,.,.	0/0:10:10,0:-13.863,.,.	./.:0:.,.:.,.,.	./.:0:.,.:.,.,.	./.:0:.,.:.,.,.	./.:0:.,.:.,.,.	0/0:3:3,0:-4.159,.,.	./.:0:.,.:.,.,.	0/0:12:12,0:-16.636,.,.	0/0:10:10,0:-13.863,.,.	0/0:9:9,0:-12.477,.,.	0/0:9:9,0:-12.477,.,.	0/0:10:10,0:-13.863,.,.	0/0:17:17,0:-23.567,.,.	0/0:15:15,0:-20.794,.,.	0/0:14:14,0:-19.408,.,.	0/0:11:11,0:-15.249,.,.	0/0:6:6,0:-8.318,.,.	./.:0:.,.:.,.,.	./.:0:.,.:.,.,.	./.:0:.,.:.,.,.	0/0:10:10,0:-13.863,.,.	0/0:13:13,0:-18.022,.,.	0/0:7:7,0:-9.704,.,.	0/0:5:5,0:-6.931,.,.	0/0:14:14,0:-10.006,.,.	0/0:21:21,0:-29.112,.,.	0/0:16:16,0:-22.181,.,.	0/0:14:14,0:-19.408,.,.	0/0:8:8,0:-11.09,.,.	0/0:23:23,0:-31.885,.,.	0/0:28:28,0:-38.816,.,.	0/0:11:11,0:-15.249,.,.	0/0:12:12,0:-16.636,.,.	0/0:6:6,0:-8.318,.,.	0/0:18:18,0:-24.953,.,.	0/0:22:22,0:-30.498,.,.	0/0:17:17,0:-23.567,.,.	0/0:17:17,0:-23.567,.,.	0/0:14:14,0:-19.408,.,.	0/0:25:25,0:-34.657,.,.	0/0:10:10,0:-13.863,.,.	0/0:13:13,0:-18.022,.,.	0/0:7:7,0:-9.704,.,.	0/0:4:4,0:-5.545,.,.	./.:0:.,.:.,.,.	./.:0:.,.:.,.,.	./.:0:.,.:.,.,.	./.:0:.,.:.,.,.	./.:0:.,.:.,.,.	0/1:16:7,9:.,15.13,.	0/0:14:14,0:-19.408,.,.	0/1:7:3,4:.,6.45,.	0/0:10:10,0:-13.863,.,.	0/0:7:7,0:-9.704,.,.	0/0:5:5,0:-6.931,.,.	0/0:6:6,0:-8.318,.,.	0/0:14:14,0:-19.408,.,.	./.:0:.,.:.,.,.	0/0:14:14,0:-19.408,.,.	0/0:12:12,0:-16.636,.,.
un	158276	1131_74	T	G	.	PASS	NS=110;AF=0.014	GT:DP:AD:GL	0/1:12:9,3:.,3.452,.	0/1:11:7,4:.,7.96,.	0/0:18:18,0:-8.001,.,.	0/0:27:27,0:-5.989,.,.	./.:17:.,.:.,.,.	0/0:27:27,0:-12.001,.,.	0/0:24:24,0:-22.76,.,.	0/0:18:18,0:-15.032,.,.	./.:17:.,.:.,.,.	./.:15:.,.:.,.,.	./.:13:.,.:.,.,.	./.:12:.,.:.,.,.	0/0:10:10,0:-5.164,.,.	0/0:15:15,0:-20.794,.,.	./.:18:.,.:.,.,.	0/1:15:11,4:.,5.39,.	0/0:36:36,0:-38.57,.,.	0/0:31:31,0:-16.671,.,.	0/0:30:30,0:-9.239,.,.	0/0:32:32,0:-11.459,.,.	0/0:25:25,0:-34.657,.,.	./.:10:.,.:.,.,.	0/0:16:16,0:-5.73,.,.	0/0:23:23,0:-21.461,.,.	0/0:17:17,0:-23.567,.,.	0/0:21:21,0:-11.509,.,.	0/0:8:8,0:-2.865,.,.	0/0:32:32,0:-17.857,.,.	0/0:27:27,0:-12.001,.,.	0/0:22:22,0:-6.381,.,.	0/0:33:33,0:-34.588,.,.	./.:24:.,.:.,.,.	./.:13:.,.:.,.,.	./.:11:.,.:.,.,.	./.:0:.,.:.,.,.	./.:18:.,.:.,.,.	./.:13:.,.:.,.,.	./.:6:.,.:.,.,.	./.:10:.,.:.,.,.	0/0:11:11,0:-15.249,.,.	0/0:13:13,0:-3.53,.,.	./.:8:.,.:.,.,.	0/0:8:8,0:-11.09,.,.	./.:0:.,.:.,.,.	./.:0:.,.:.,.,.	./.:0:.,.:.,.,.	0/0:25:25,0:-16.324,.,.	0/0:20:20,0:-17.588,.,.	0/0:24:24,0:-22.76,.,.	0/0:28:28,0:-27.991,.,.	./.:0:.,.:.,.,.	./.:0:.,.:.,.,.	./.:0:.,.:.,.,.	./.:0:.,.:.,.,.	./.:0:.,.:.,.,.	0/0:10:10,0:-13.863,.,.	0/0:18:18,0:-8.001,.,.	0/0:9:9,0:-4,.,.	0/0:10:10,0:-13.863,.,.	0/0:8:8,0:-5.164,.,.	./.:5:.,.:.,.,.	./.:17:.,.:.,.,.	./.:11:.,.:.,.,.	./.:30:.,.:.,.,.	./.:8:.,.:.,.,.	0/0:14:14,0:-19.408,.,.	0/0:21:21,0:-11.509,.,.	0/0:9:9,0:-4,.,.	./.:5:.,.:.,.,.	0/0:26:26,0:-10.855,.,.	./.:13:.,.:.,.,.	./.:16:.,.:.,.,.	./.:4:.,.:.,.,.	0/0:12:12,0:-7.554,.,.	0/0:18:18,0:-24.953,.,.	0/0:16:16,0:-12.502,.,.	0/0:3:3,0:-4.159,.,.	0/0:12:12,0:-16.636,.,.	0/0:8:8,0:-2.865,.,.	0/0:3:3,0:-4.159,.,.	0/0:16:16,0:-12.502,.,.	0/0:10:10,0:-13.863,.,.	./.:0:.,.:.,.,.	./.:0:.,.:.,.,.	./.:0:.,.:.,.,.	./.:27:.,.:.,.,.	./.:31:.,.:.,.,.	./.:29:.,.:.,.,.	./.:30:.,.:.,.,.	0/0:9:9,0:-4,.,.	0/0:9:9,0:-12.477,.,.	0/0:12:12,0:-7.554,.,.	0/0:10:10,0:-5.164,.,.	0/0:13:13,0:-8.774,.,.	0/0:16:16,0:-22.181,.,.	0/0:14:14,0:-19.408,.,.	0/0:9:9,0:-4,.,.	0/0:8:8,0:-11.09,.,.	0/0:7:7,0:-9.704,.,.	0/0:11:11,0:-15.249,.,.	0/0:11:11,0:-6.35,.,.	0/0:10:10,0:-13.863,.,.	0/0:3:3,0:-4.159,.,.	0/0:17:17,0:-6.857,.,.	0/0:7:7,0:-9.704,.,.	0/0:15:15,0:-20.794,.,.	0/0:4:4,0:-5.545,.,.	0/0:6:6,0:-8.318,.,.	0/0:15:15,0:-11.249,.,.	0/0:10:10,0:-13.863,.,.	0/0:8:8,0:-11.09,.,.	0/0:12:12,0:-16.636,.,.	0/0:9:9,0:-12.477,.,.	./.:0:.,.:.,.,.	./.:0:.,.:.,.,.	./.:0:.,.:.,.,.	./.:0:.,.:.,.,.	0/0:8:8,0:-11.09,.,.	0/0:12:12,0:-16.636,.,.	0/0:9:9,0:-12.477,.,.	0/0:8:8,0:-11.09,.,.	./.:0:.,.:.,.,.	./.:0:.,.:.,.,.	./.:0:.,.:.,.,.	0/0:11:11,0:-15.249,.,.	0/0:9:9,0:-12.477,.,.	0/0:9:9,0:-12.477,.,.	0/0:17:17,0:-13.763,.,.	0/0:5:5,0:-6.931,.,.	0/0:7:7,0:-9.704,.,.	0/0:5:5,0:-6.931,.,.	0/0:10:10,0:-5.164,.,.	./.:5:.,.:.,.,.	0/0:8:8,0:-2.865,.,.	0/0:12:12,0:-16.636,.,.	0/0:8:8,0:-2.865,.,.	0/0:8:8,0:-11.09,.,.	0/0:9:9,0:-4,.,.	0/0:11:11,0:-6.35,.,.	0/0:12:12,0:-16.636,.,.	0/0:11:11,0:-15.249,.,.	0/0:7:7,0:-9.704,.,.	0/0:6:6,0:-8.318,.,.	./.:13:.,.:.,.,.	0/0:3:3,0:-4.159,.,.	0/0:6:6,0:-8.318,.,.	./.:15:.,.:.,.,.	./.:0:.,.:.,.,.	./.:9:.,.:.,.,.	./.:4:.,.:.,.,.	0/0:10:10,0:-13.863,.,.	0/0:7:7,0:-9.704,.,.	0/0:7:7,0:-9.704,.,.	./.:7:.,.:.,.,.	./.:4:.,.:.,.,.	./.:7:.,.:.,.,.	./.:0:.,.:.,.,.	./.:0:.,.:.,.,.	./.:0:.,.:.,.,.	./.:0:.,.:.,.,.	./.:0:.,.:.,.,.	0/0:19:19,0:-26.34,.,.	0/0:10:10,0:-5.164,.,.	0/0:3:3,0:-4.159,.,.	0/0:3:3,0:-4.159,.,.	0/0:3:3,0:-4.159,.,.	0/0:4:4,0:-5.545,.,.	0/0:10:10,0:-5.164,.,.	./.:11:.,.:.,.,.	0/0:13:13,0:-18.022,.,.	./.:7:.,.:.,.,.	0/0:7:7,0:-9.704,.,.
un	162980	1165_18	T	C	.	PASS	NS=122;AF=0.299	GT:DP:AD:GL	0/0:15:15,0:-20.794,.,.	0/0:18:18,0:-24.953,.,.	./.:0:.,.:.,.,.	0/0:7:7,0:-9.704,.,.	0/0:11:11,0:-6.35,.,.	0/0:23:23,0:-31.885,.,.	0/0:6:6,0:-8.318,.,.	0/0:18:18,0:-24.953,.,.	0/0:13:13,0:-18.022,.,.	0/0:6:6,0:-8.318,.,.	0/0:9:9,0:-12.477,.,.	./.:0:.,.:.,.,.	0/0:9:9,0:-12.477,.,.	./.:0:.,.:.,.,.	./.:0:.,.:.,.,.	./.:0:.,.:.,.,.	./.:0:.,.:.,.,.	./.:0:.,.:.,.,.	0/0:29:29,0:-40.203,.,.	1/1:31:0,31:.,.,-42.975	0/0:14:14,0:-19.408,.,.	0/1:30:15,15:.,32.96,.	1/1:13:0,13:.,.,-18.022	1/1:15:0,15:.,.,-20.794	0/0:23:23,0:-31.885,.,.	0/0:27:27,0:-37.43,.,.	0/0:16:16,0:-22.181,.,.	0/0:19:19,0:-26.34,.,.	0/0:23:23,0:-31.885,.,.	0/0:6:6,0:-8.318,.,.	0/0:53:53,0:-73.474,.,.	0/0:24:24,0:-33.271,.,.	0/0:22:22,0:-30.498,.,.	0/0:21:21,0:-29.112,.,.	0/0:5:5,0:-6.931,.,.	0/0:17:17,0:-23.567,.,.	0/0:24:24,0:-33.271,.,.	0/0:9:9,0:-12.477,.,.	./.:0:.,.:.,.,.	0/0:22:22,0:-30.498,.,.	0/0:16:16,0:-22.181,.,.	0/0:5:5,0:-6.931,.,.	0/0:13:13,0:-18.022,.,.	0/0:4:4,0:-5.545,.,.	0/0:6:6,0:-8.318,.,.	0/0:14:14,0:-19.408,.,.	0/0:22:22,0:-30.498,.,.	0/0:14:14,0:-19.408,.,.	0/1:18:10,8:.,17.36,.	0/0:22:22,0:-30.498,.,.	./.:0:.,.:.,.,.	./.:0:.,.:.,.,.	./.:0:.,.:.,.,.	./.:0:.,.:.,.,.	./.:0:.,.:.,.,.	./.:0:.,.:.,.,.	./.:0:.,.:.,.,.	./.:0:.,.:.,.,.	./.:0:.,.:.,.,.	./.:0:.,.:.,.,.	./.:0:.,.:.,.,.	./.:0:.,.:.,.,.	./.:0:.,.:.,.,.	./.:0:.,.:.,.,.	./.:0:.,.:.,.,.	0/0:15:15,0:-20.794,.,.	0/0:11:11,0:-15.249,.,.	0/0:5:5,0:-6.931,.,.	0/0:6:6,0:-8.318,.,.	./.:0:.,.:.,.,.	./.:0:.,.:.,.,.	./.:0:.,.:.,.,.	./.:0:.,.:.,.,.	./.:0:.,.:.,.,.	0/0:8:8,0:-2.865,.,.	./.:0:.,.:.,.,.	./.:0:.,.:.,.,.	./.:0:.,.:.,.,.	./.:0:.,.:.,.,.	./.:0:.,.:.,.,.	./.:0:.,.:.,.,.	./.:0:.,.:.,.,.	0/0:24:24,0:-33.271,.,.	0/0:5:5,0:-6.931,.,.	1/1:12:0,12:.,.,-16.636	0/0:24:24,0:-33.271,.,.	0/0:23:23,0:-31.885,.,.	0/0:28:28,0:-38.816,.,.	0/0:25:25,0:-34.657,.,.	0/0:17:17,0:-23.567,.,.	0/0:5:5,0:-6.931,.,.	0/0:17:17,0:-23.567,.,.	0/0:14:14,0:-19.408,.,.	0/0:19:19,0:-26.34,.,.	0/0:15:15,0:-20.794,.,.	0/0:19:19,0:-26.34,.,.	0/0:8:8,0:-11.09,.,.	0/0:14:14,0:-19.408,.,.	./.:0:.,.:.,.,.	0/1:20:10,10:.,21.97,.	1/1:6:0,6:.,.,-8.318	1/1:12:0,12:.,.,-15.249	1/1:4:0,4:.,.,-5.545	1/1:26:0,26:.,.,-36.044	1/1:12:0,12:.,.,-16.636	1/1:16:0,16:.,.,-22.181	1/1:4:0,4:.,.,-5.545	1/1:11:0,11:.,.,-15.249	1/1:21:0,21:.,.,-29.112	1/1:9:0,9:.,.,-16.636	1/1:8:0,8:.,.,-11.09	1/1:14:0,14:.,.,-19.408	1/1:4:0,4:.,.,-5.545	1/1:7:0,7:.,.,-9.704	1/1:3:0,3:.,.,-4.159	./.:0:.,.:.,.,.	1/1:7:0,7:.,.,-9.704	0/0:3:3,0:-4.159,.,.	0/0:5:5,0:-6.931,.,.	0/0:6:6,0:-8.318,.,.	0/0:13:13,0:-18.022,.,.	0/0:5:5,0:-6.931,.,.	0/0:11:11,0:-15.249,.,.	0/0:13:13,0:-18.022,.,.	0/0:20:20,0:-27.726,.,.	0/0:6:6,0:-8.318,.,.	0/0:12:12,0:-16.636,.,.	0/0:8:8,0:-11.09,.,.	0/0:12:12,0:-19.408,.,.	0/0:13:13,0:-18.022,.,.	0/0:3:3,0:-4.159,.,.	0/0:7:7,0:-9.704,.,.	0/0:6:6,0:-8.318,.,.	0/0:8:8,0:-11.09,.,.	0/0:21:21,0:-29.112,.,.	0/0:9:9,0:-12.477,.,.	0/0:18:18,0:-24.953,.,.	1/1:20:0,20:.,.,-27.726	1/1:5:0,5:.,.,-6.931	./.:0:.,.:.,.,.	1/1:20:0,20:.,.,-27.726	1/1:9:0,9:.,.,-12.477	./.:0:.,.:.,.,.	./.:0:.,.:.,.,.	./.:0:.,.:.,.,.	./.:0:.,.:.,.,.	./.:0:.,.:.,.,.	1/1:4:0,4:.,.,-5.545	1/1:8:0,8:.,.,-11.09	1/1:12:0,12:.,.,-16.636	1/1:11:0,11:.,.,-15.249	1/1:13:0,13:.,.,-18.022	./.:0:.,.:.,.,.	0/0:5:5,0:-6.931,.,.	./.:0:.,.:.,.,.	0/0:7:7,0:-9.704,.,.	0/0:7:7,0:-9.704,.,.	./.:0:.,.:.,.,.	./.:0:.,.:.,.,.	./.:0:.,.:.,.,.	./.:0:.,.:.,.,.	0/0:34:34,0:-35.914,.,.	0/0:13:13,0:-18.022,.,.	0/0:11:11,0:-15.249,.,.	1/1:7:0,7:.,.,-9.704	1/1:4:0,4:.,.,-5.545	1/1:12:0,12:.,.,-16.636	1/1:7:0,7:.,.,-11.09	./.:5:.,.:.,.,.	./.:0:.,.:.,.,.	1/1:10:0,10:.,.,-13.863	1/1:13:0,13:.,.,-18.022
un	164661	1177_19	G	A	.	PASS	NS=123;AF=0.061	GT:DP:AD:GL	0/0:4:4,0:-5.545,.,.	0/0:22:22,0:-30.498,.,.	./.:0:.,.:.,.,.	./.:0:.,.:.,.,.	0/0:13:13,0:-18.022,.,.	0/0:31:31,0:-42.975,.,.	0/0:5:5,0:-6.931,.,.	0/0:17:17,0:-23.567,.,.	./.:0:.,.:.,.,.	./.:0:.,.:.,.,.	./.:0:.,.:.,.,.	./.:0:.,.:.,.,.	./.:0:.,.:.,.,.	0/0:9:9,0:-12.477,.,.	0/0:5:5,0:-6.931,.,.	0/0:12:12,0:-16.636,.,.	0/0:41:41,0:-56.838,.,.	0/0:36:36,0:-49.907,.,.	0/0:29:29,0:-40.203,.,.	0/0:35:35,0:-48.52,.,.	0/0:15:15,0:-20.794,.,.	0/0:37:37,0:-51.293,.,.	0/0:28:28,0:-38.816,.,.	0/0:14:14,0:-19.408,.,.	0/0:26:26,0:-36.044,.,.	0/0:34:34,0:-47.134,.,.	0/0:12:12,0:-16.636,.,.	0/0:21:21,0:-29.112,.,.	0/0:25:25,0:-34.657,.,.	./.:0:.,.:.,.,.	0/0:22:22,0:-30.498,.,.	./.:0:.,.:.,.,.	./.:0:.,.:.,.,.	./.:0:.,.:.,.,.	./.:0:.,.:.,.,.	./.:0:.,.:.,.,.	./.:0:.,.:.,.,.	./.:0:.,.:.,.,.	0/0:4:4,0:-5.545,.,.	0/0:11:11,0:-15.249,.,.	0/0:11:11,0:-15.249,.,.	0/0:3:3,0:-4.159,.,.	0/0:7:7,0:-9.704,.,.	./.:0:.,.:.,.,.	./.:0:.,.:.,.,.	./.:0:.,.:.,.,.	0/0:28:28,0:-38.816,.,.	0/0:23:23,0:-31.885,.,.	0/0:15:15,0:-20.794,.,.	0/0:25:25,0:-34.657,.,.	./.:0:.,.:.,.,.	./.:0:.,.:.,.,.	./.:0:.,.:.,.,.	./.:0:.,.:.,.,.	./.:0:.,.:.,.,.	./.:0:.,.:.,.,.	0/0:36:36,0:-49.907,.,.	0/0:10:10,0:-13.863,.,.	./.:0:.,.:.,.,.	./.:0:.,.:.,.,.	./.:0:.,.:.,.,.	./.:0:.,.:.,.,.	./.:0:.,.:.,.,.	./.:0:.,.:.,.,.	./.:0:.,.:.,.,.	0/0:24:24,0:-33.271,.,.	0/0:10:10,0:-13.863,.,.	0/0:8:8,0:-11.09,.,.	0/0:6:6,0:-8.318,.,.	./.:0:.,.:.,.,.	0/0:16:16,0:-22.181,.,.	0/0:9:9,0:-12.477,.,.	0/0:13:13,0:-18.022,.,.	0/0:9:9,0:-12.477,.,.	./.:0:.,.:.,.,.	./.:0:.,.:.,.,.	./.:0:.,.:.,.,.	./.:0:.,.:.,.,.	./.:0:.,.:.,.,.	0/0:3:3,0:-4.159,.,.	0/0:14:14,0:-19.408,.,.	0/0:8:8,0:-11.09,.,.	./.:0:.,.:.,.,.	./.:0:.,.:.,.,.	./.:0:.,.:.,.,.	0/0:10:10,0:-13.863,.,.	0/0:34:34,0:-47.134,.,.	0/0:15:15,0:-24.953,.,.	0/0:23:23,0:-31.885,.,.	0/0:22:22,0:-30.498,.,.	0/0:19:19,0:-26.34,.,.	0/0:13:13,0:-18.022,.,.	0/0:23:23,0:-31.885,.,.	0/0:24:24,0:-33.271,.,.	0/0:13:13,0:-8.774,.,.	0/0:16:16,0:-22.181,.,.	0/0:16:16,0:-22.181,.,.	0/0:15:15,0:-20.794,.,.	0/0:22:22,0:-30.498,.,.	0/0:17:17,0:-23.567,.,.	0/0:10:10,0:-13.863,.,.	0/0:18:18,0:-24.953,.,.	0/0:8:8,0:-11.09,.,.	0/0:20:20,0:-27.726,.,.	0/0:16:16,0:-22.181,.,.	0/0:21:21,0:-29.112,.,.	0/0:23:23,0:-31.885,.,.	0/0:18:18,0:-24.953,.,.	0/1:20:12,8:.,16.77,.	0/0:18:18,0:-24.953,.,.	1/1:26:0,26:.,.,-36.044	0/1:28:12,16:.,25.79,.	0/1:17:13,4:.,3.772,.	0/0:13:13,0:-18.022,.,.	0/0:20:20,0:-27.726,.,.	0/0:9:9,0:-12.477,.,.	0/0:7:7,0:-9.704,.,.	0/0:3:3,0:-4.159,.,.	0/0:18:18,0:-24.953,.,.	0/0:3:3,0:-4.159,.,.	0/0:7:7,0:-9.704,.,.	./.:0:.,.:.,.,.	./.:0:.,.:.,.,.	./.:0:.,.:.,.,.	0/0:20:20,0:-27.726,.,.	0/0:9:9,0:-12.477,.,.	0/0:17:17,0:-23.567,.,.	0/0:16:16,0:-22.181,.,.	./.:6:.,.:.,.,.	0/0:13:13,0:-18.022,.,.	0/0:6:6,0:-8.318,.,.	0/0:13:13,0:-18.022,.,.	0/0:14:14,0:-19.408,.,.	0/0:16:16,0:-22.181,.,.	0/0:22:22,0:-30.498,.,.	0/0:19:19,0:-26.34,.,.	0/0:21:21,0:-29.112,.,.	1/1:29:0,29:.,.,-40.203	0/1:20:8,12:.,16.77,.	0/1:11:7,4:.,7.96,.	0/1:29:22,7:.,7.23,.	0/1:15:6,9:.,12.58,.	0/1:23:8,15:.,15.41,.	0/0:15:15,0:-20.794,.,.	0/0:7:7,0:-9.704,.,.	0/0:5:5,0:-6.931,.,.	0/0:4:4,0:-5.545,.,.	0/1:13:8,5:.,10.29,.	0/1:14:6,8:.,12.9,.	0/0:13:13,0:-18.022,.,.	0/0:15:15,0:-20.794,.,.	0/0:24:24,0:-33.271,.,.	0/0:11:11,0:-15.249,.,.	0/0:15:15,0:-20.794,.,.	0/0:5:5,0:-6.931,.,.	0/0:7:7,0:-9.704,.,.	./.:0:.,.:.,.,.	./.:0:.,.:.,.,.	./.:0:.,.:.,.,.	./.:0:.,.:.,.,.	./.:0:.,.:.,.,.	0/0:20:20,0:-27.726,.,.	0/0:17:17,0:-23.567,.,.	0/0:9:9,0:-12.477,.,.	0/0:8:8,0:-11.09,.,.	0/1:5:2,3:.,4.19,.	0/0:13:13,0:-18.022,.,.	0/0:13:13,0:-18.022,.,.	0/0:5:5,0:-6.931,.,.	0/0:10:10,0:-13.863,.,.	./.:0:.,.:.,.,.	0/0:6:6,0:-8.318,.,.
un	166260	1188_78	A	T	.	PASS	NS=134;AF=0.030	GT:DP:AD:GL	0/0:7:7,0:-9.704,.,.	0/0:22:22,0:-30.498,.,.	0/0:27:27,0:-37.43,.,.	0/0:70:70,0:-97.041,.,.	0/0:56:56,0:-77.632,.,.	0/0:42:42,0:-58.224,.,.	0/0:41:41,0:-56.838,.,.	0/0:41:41,0:-56.838,.,.	0/0:32:32,0:-44.361,.,.	0/0:23:23,0:-31.885,.,.	0/0:40:40,0:-55.452,.,.	0/0:5:5,0:-6.931,.,.	0/0:30:30,0:-41.589,.,.	0/0:34:34,0:-47.134,.,.	0/0:65:65,0:-90.109,.,.	0/0:37:37,0:-51.293,.,.	0/0:56:56,0:-77.632,.,.	0/0:5:5,0:-6.931,.,.	0/0:44:44,0:-60.997,.,.	0/0:57:57,0:-79.019,.,.	0/0:37:37,0:-51.293,.,.	0/0:46:46,0:-63.77,.,.	0/0:39:39,0:-54.065,.,.	0/0:43:43,0:-62.383,.,.	0/0:22:22,0:-30.498,.,.	0/0:48:48,0:-66.542,.,.	0/0:31:31,0:-42.975,.,.	0/0:46:46,0:-63.77,.,.	0/0:40:40,0:-55.452,.,.	0/0:16:16,0:-22.181,.,.	0/0:74:74,0:-102.586,.,.	0/0:25:25,0:-34.657,.,.	0/0:47:47,0:-65.156,.,.	0/0:35:35,0:-48.52,.,.	0/0:6:6,0:-8.318,.,.	0/0:36:36,0:-49.907,.,.	0/0:25:25,0:-34.657,.,.	0/0:7:7,0:-9.704,.,.	./.:0:.,.:.,.,.	0/0:32:32,0:-44.361,.,.	0/0:20:20,0:-27.726,.,.	0/0:11:11,0:-15.249,.,.	0/0:14:14,0:-19.408,.,.	0/0:9:9,0:-12.477,.,.	0/0:9:9,0:-12.477,.,.	0/0:5:5,0:-6.931,.,.	0/0:21:21,0:-29.112,.,.	0/0:24:24,0:-33.271,.,.	0/0:24:24,0:-31.885,.,.	0/0:19:19,0:-26.34,.,.	./.:0:.,.:.,.,.	./.:0:.,.:.,.,.	./.:0:.,.:.,.,.	./.:0:.,.:.,.,.	./.:0:.,.:.,.,.	./.:0:.,.:.,.,.	0/0:27:27,0:-37.43,.,.	0/0:4:4,0:-5.545,.,.	./.:0:.,.:.,.,.	./.:0:.,.:.,.,.	./.:0:.,.:.,.,.	./.:0:.,.:.,.,.	./.:0:.,.:.,.,.	./.:0:.,.:.,.,.	./.:0:.,.:.,.,.	./.:0:.,.:.,.,.	./.:0:.,.:.,.,.	./.:0:.,.:.,.,.	./.:0:.,.:.,.,.	./.:0:.,.:.,.,.	0/1:20:9,11:.,19.57,.	0/0:24:24,0:-33.271,.,.	0/0:15:15,0:-20.794,.,.	./.:0:.,.:.,.,.	1/1:9:0,9:.,.,-12.477	./.:0:.,.:.,.,.	./.:0:.,.:.,.,.	./.:0:.,.:.,.,.	./.:0:.,.:.,.,.	0/0:19:19,0:-26.34,.,.	0/0:26:26,0:-36.044,.,.	0/0:9:9,0:-12.477,.,.	./.:0:.,.:.,.,.	./.:0:.,.:.,.,.	./.:0:.,.:.,.,.	0/1:32:17,15:.,32.83,.	0/0:33:33,0:-45.748,.,.	0/0:92:92,0:-127.539,.,.	0/0:57:57,0:-79.019,.,.	0/0:19:19,0:-26.34,.,.	0/0:17:17,0:-23.567,.,.	0/0:27:27,0:-37.43,.,.	0/0:31:31,0:-42.975,.,.	0/0:29:29,0:-40.203,.,.	0/0:18:18,0:-24.953,.,.	0/0:20:20,0:-27.726,.,.	0/0:10:10,0:-13.863,.,.	0/0:24:24,0:-33.271,.,.	0/0:15:15,0:-20.794,.,.	0/0:21:21,0:-29.112,.,.	0/1:13:7,6:.,13.11,.	0/0:21:21,0:-29.112,.,.	0/0:6:6,0:-8.318,.,.	0/0:21:21,0:-29.112,.,.	0/0:14:14,0:-19.408,.,.	0/0:25:25,0:-34.657,.,.	0/1:17:9,8:.,17.52,.	0/1:19:9,10:.,19.72,.	0/0:24:24,0:-33.271,.,.	0/0:23:23,0:-31.885,.,.	0/0:15:15,0:-20.794,.,.	0/0:18:18,0:-24.953,.,.	0/0:16:16,0:-22.181,.,.	0/0:6:6,0:-8.318,.,.	0/0:12:12,0:-16.636,.,.	./.:0:.,.:.,.,.	0/0:8:8,0:-11.09,.,.	./.:0:.,.:.,.,.	0/0:12:12,0:-16.636,.,.	0/0:17:17,0:-23.567,.,.	0/0:6:6,0:-8.318,.,.	./.:0:.,.:.,.,.	./.:0:.,.:.,.,.	./.:0:.,.:.,.,.	0/0:18:18,0:-24.953,.,.	0/0:14:14,0:-19.408,.,.	0/0:20:20,0:-27.726,.,.	0/0:21:21,0:-29.112,.,.	./.:0:.,.:.,.,.	0/0:11:11,0:-15.249,.,.	0/0:5:5,0:-6.931,.,.	0/0:8:8,0:-11.09,.,.	0/0:15:15,0:-20.794,.,.	0/0:14:14,0:-19.408,.,.	0/0:15:15,0:-20.794,.,.	0/0:11:11,0:-15.249,.,.	0/0:28:28,0:-38.816,.,.	0/0:19:19,0:-26.34,.,.	0/0:20:20,0:-27.726,.,.	0/0:18:18,0:-24.953,.,.	0/0:12:12,0:-16.636,.,.	0/0:14:14,0:-19.408,.,.	0/0:22:22,0:-30.498,.,.	0/0:15:15,0:-20.794,.,.	0/0:9:9,0:-12.477,.,.	0/0:15:15,0:-20.794,.,.	./.:0:.,.:.,.,.	0/0:7:7,0:-9.704,.,.	0/0:5:5,0:-6.931,.,.	0/0:7:7,0:-9.704,.,.	./.:11:.,.:.,.,.	0/1:18:8,10:.,17.36,.	0/0:9:9,0:-12.477,.,.	0/0:9:9,0:-12.477,.,.	0/0:4:4,0:-5.545,.,.	0/0:8:8,0:-11.09,.,.	0/0:4:4,0:-5.545,.,.	./.:0:.,.:.,.,.	./.:0:.,.:.,.,.	./.:0:.,.:.,.,.	./.:0:.,.:.,.,.	0/0:33:33,0:-26.264,.,.	0/0:8:8,0:-11.09,.,.	0/0:19:19,0:-16.307,.,.	0/0:20:20,0:-27.726,.,.	0/0:5:5,0:-6.931,.,.	0/0:8:8,0:-11.09,.,.	0/0:16:16,0:-22.181,.,.	0/0:21:21,0:-29.112,.,.	0/0:19:19,0:-26.34,.,.	0/0:16:16,0:-22.181,.,.	0/0:11:11,0:-15.249,.,.
un	166889	1193_7	T	C	.	PASS	NS=155;AF=0.013	GT:DP:AD:GL	0/0:18:18,0:-24.953,.,.	0/0:18:18,0:-24.953,.,.	0/0:33:33,0:-45.748,.,.	0/0:39:39,0:-54.065,.,.	0/0:34:34,0:-47.134,.,.	0/0:31:31,0:-42.975,.,.	0/0:32:32,0:-44.361,.,.	0/0:27:27,0:-37.43,.,.	0/0:31:31,0:-42.975,.,.	0/0:25:25,0:-34.657,.,.	0/0:24:24,0:-33.271,.,.	0/0:12:12,0:-16.636,.,.	0/0:21:21,0:-29.112,.,.	1/1:24:0,24:.,.,-33.271	0/0:13:13,0:-18.022,.,.	1/1:47:0,47:.,.,-65.156	0/0:37:37,0:-51.293,.,.	0/0:18:18,0:-24.953,.,.	0/0:21:21,0:-29.112,.,.	0/0:26:26,0:-36.044,.,.	0/0:29:29,0:-40.203,.,.	0/0:28:28,0:-38.816,.,.	0/0:25:25,0:-34.657,.,.	0/0:21:21,0:-29.112,.,.	0/0:21:21,0:-29.112,.,.	0/0:27:27,0:-37.43,.,.	0/0:27:27,0:-37.43,.,.	0/0:28:28,0:-38.816,.,.	0/0:29:29,0:-40.203,.,.	0/0:25:25,0:-34.657,.,.	0/0:50:50,0:-69.315,.,.	0/0:12:12,0:-16.636,.,.	0/0:21:21,0:-29.112,.,.	0/0:17:17,0:-23.567,.,.	0/0:8:8,0:-11.09,.,.	0/0:19:19,0:-26.34,.,.	0/0:27:27,0:-37.43,.,.	0/0:14:14,0:-19.408,.,.	./.:0:.,.:.,.,.	0/0:24:24,0:-33.271,.,.	0/0:22:22,0:-30.498,.,.	0/0:9:9,0:-12.477,.,.	0/0:16:16,0:-22.181,.,.	0/0:6:6,0:-8.318,.,.	0/0:15:15,0:-20.794,.,.	0/0:10:10,0:-13.863,.,.	0/0:25:25,0:-34.657,.,.	0/0:19:19,0:-26.34,.,.	0/0:15:15,0:-20.794,.,.	0/0:25:25,0:-34.657,.,.	./.:0:.,.:.,.,.	./.:0:.,.:.,.,.	./.:0:.,.:.,.,.	./.:0:.,.:.,.,.	./.:0:.,.:.,.,.	0/0:8:8,0:-11.09,.,.	0/0:26:26,0:-36.044,.,.	0/0:11:11,0:-15.249,.,.	./.:0:.,.:.,.,.	./.:0:.,.:.,.,.	./.:0:.,.:.,.,.	./.:0:.,.:.,.,.	./.:0:.,.:.,.,.	./.:0:.,.:.,.,.	./.:0:.,.:.,.,.	0/0:19:19,0:-26.34,.,.	0/0:11:11,0:-15.249,.,.	0/0:3:3,0:-4.159,.,.	0/0:6:6,0:-8.318,.,.	0/0:14:14,0:-19.408,.,.	0/0:13:13,0:-18.022,.,.	0/0:25:25,0:-34.657,.,.	0/0:5:5,0:-6.931,.,.	0/0:8:8,0:-11.09,.,.	0/0:21:21,0:-29.112,.,.	./.:0:.,.:.,.,.	./.:0:.,.:.,.,.	./.:0:.,.:.,.,.	./.:0:.,.:.,.,.	0/0:4:4,0:-5.545,.,.	0/0:23:23,0:-31.885,.,.	0/0:13:13,0:-18.022,.,.	0/0:17:17,0:-23.567,.,.	0/0:5:5,0:-6.931,.,.	0/0:19:19,0:-26.34,.,.	0/0:20:20,0:-27.726,.,.	0/0:14:14,0:-19.408,.,.	0/0:33:33,0:-45.748,.,.	0/0:21:21,0:-29.112,.,.	0/0:14:14,0:-19.408,.,.	0/0:13:13,0:-18.022,.,.	0/0:12:12,0:-16.636,.,.	0/0:20:20,0:-27.726,.,.	0/0:11:11,0:-15.249,.,.	0/0:12:12,0:-16.636,.,.	0/0:16:16,0:-22.181,.,.	0/0:17:17,0:-23.567,.,.	0/0:14:14,0:-19.408,.,.	0/0:17:17,0:-23.567,.,.	0/0:13:13,0:-18.022,.,.	0/0:5:5,0:-6.931,.,.	0/0:12:12,0:-16.636,.,.	0/0:5:5,0:-6.931,.,.	0/0:19:19,0:-26.34,.,.	0/0:11:11,0:-15.249,.,.	0/0:26:26,0:-36.044,.,.	0/0:12:12,0:-16.636,.,.	0/0:14:14,0:-19.408,.,.	0/0:24:24,0:-33.271,.,.	0/0:7:7,0:-9.704,.,.	0/0:11:11,0:-15.249,.,.	0/0:15:15,0:-20.794,.,.	0/0:17:17,0:-23.567,.,.	0/0:11:11,0:-15.249,.,.	0/0:9:9,0:-12.477,.,.	0/0:8:8,0:-11.09,.,.	0/0:9:9,0:-12.477,.,.	0/0:5:5,0:-6.931,.,.	0/0:11:11,0:-15.249,.,.	0/0:5:5,0:-6.931,.,.	0/0:11:11,0:-15.249,.,.	0/0:10:10,0:-13.863,.,.	0/0:10:10,0:-13.863,.,.	0/0:13:13,0:-18.022,.,.	0/0:11:11,0:-15.249,.,.	0/0:8:8,0:-11.09,.,.	0/0:10:10,0:-13.863,.,.	0/0:26:26,0:-36.044,.,.	0/0:10:10,0:-13.863,.,.	0/0:7:7,0:-9.704,.,.	0/0:4:4,0:-5.545,.,.	0/0:8:8,0:-11.09,.,.	0/0:14:14,0:-19.408,.,.	0/0:9:9,0:-12.477,.,.	0/0:15:15,0:-20.794,.,.	0/0:13:13,0:-18.022,.,.	0/0:26:26,0:-36.044,.,.	0/0:19:19,0:-26.34,.,.	0/0:12:12,0:-16.636,.,.	0/0:20:20,0:-27.726,.,.	0/0:20:20,0:-27.726,.,.	0/0:13:13,0:-18.022,.,.	0/0:16:16,0:-22.181,.,.	0/0:13:13,0:-18.022,.,.	0/0:4:4,0:-5.545,.,.	0/0:15:15,0:-20.794,.,.	0/0:3:3,0:-4.159,.,.	0/0:4:4,0:-5.545,.,.	0/0:7:7,0:-9.704,.,.	0/0:7:7,0:-9.704,.,.	0/0:9:9,0:-12.477,.,.	0/0:13:13,0:-18.022,.,.	0/0:7:7,0:-9.704,.,.	0/0:8:8,0:-11.09,.,.	0/0:12:12,0:-16.636,.,.	0/0:7:7,0:-9.704,.,.	0/0:7:7,0:-9.704,.,.	0/0:11:11,0:-15.249,.,.	0/0:4:4,0:-5.545,.,.	./.:0:.,.:.,.,.	0/0:3:3,0:-4.159,.,.	0/0:38:38,0:-52.679,.,.	0/0:4:4,0:-5.545,.,.	0/0:18:18,0:-24.953,.,.	0/0:8:8,0:-11.09,.,.	0/0:8:8,0:-11.09,.,.	0/0:11:11,0:-15.249,.,.	0/0:20:20,0:-27.726,.,.	0/0:10:10,0:-13.863,.,.	0/0:7:7,0:-9.704,.,.	0/0:17:17,0:-23.567,.,.	0/0:15:15,0:-20.794,.,.
un	167597	1198_15	T	G	.	PASS	NS=132;AF=0.019	GT:DP:AD:GL	0/0:12:12,0:-16.636,.,.	0/0:23:23,0:-31.885,.,.	0/0:17:17,0:-23.567,.,.	0/0:39:39,0:-54.065,.,.	0/0:46:46,0:-63.77,.,.	0/0:36:36,0:-49.907,.,.	0/0:25:25,0:-34.657,.,.	0/0:25:25,0:-34.657,.,.	0/0:13:13,0:-18.022,.,.	0/0:19:19,0:-29.112,.,.	0/0:41:41,0:-56.838,.,.	0/0:8:8,0:-11.09,.,.	0/0:21:21,0:-29.112,.,.	0/0:30:30,0:-41.589,.,.	0/0:40:40,0:-55.452,.,.	0/0:29:29,0:-40.203,.,.	0/0:31:31,0:-42.975,.,.	0/0:9:9,0:-12.477,.,.	0/0:27:27,0:-37.43,.,.	0/0:23:23,0:-31.885,.,.	0/0:14:14,0:-19.408,.,.	0/0:38:38,0:-52.679,.,.	0/0:14:14,0:-24.953,.,.	./.:0:.,.:.,.,.	0/0:12:12,0:-16.636,.,.	0/1:15:7,8:.,15.13,.	1/1:26:0,26:.,.,-36.044	0/1:16:8,8:.,17.58,.	0/0:16:16,0:-22.181,.,.	0/0:11:11,0:-15.249,.,.	0/1:31:13,18:.,27.75,.	0/0:23:23,0:-31.885,.,.	0/0:41:41,0:-56.838,.,.	0/0:25:25,0:-34.657,.,.	0/0:3:3,0:-4.159,.,.	0/0:32:32,0:-44.361,.,.	0/0:21:21,0:-29.112,.,.	0/0:12:12,0:-16.636,.,.	./.:0:.,.:.,.,.	0/0:7:7,0:-9.704,.,.	0/0:18:18,0:-24.953,.,.	0/0:6:6,0:-8.318,.,.	0/0:12:12,0:-16.636,.,.	0/0:4:4,0:-5.545,.,.	0/0:7:7,0:-9.704,.,.	0/0:11:11,0:-15.249,.,.	0/0:7:7,0:-9.704,.,.	0/0:26:26,0:-36.044,.,.	0/0:13:13,0:-18.022,.,.	0/0:9:9,0:-12.477,.,.	./.:0:.,.:.,.,.	./.:0:.,.:.,.,.	./.:0:.,.:.,.,.	./.:0:.,.:.,.,.	./.:0:.,.:.,.,.	./.:0:.,.:.,.,.	./.:0:.,.:.,.,.	./.:0:.,.:.,.,.	./.:0:.,.:.,.,.	./.:0:.,.:.,.,.	./.:0:.,.:.,.,.	./.:0:.,.:.,.,.	./.:0:.,.:.,.,.	./.:0:.,.:.,.,.	./.:0:.,.:.,.,.	./.:0:.,.:.,.,.	./.:0:.,.:.,.,.	./.:0:.,.:.,.,.	./.:0:.,.:.,.,.	./.:0:.,.:.,.,.	./.:0:.,.:.,.,.	./.:0:.,.:.,.,.	./.:0:.,.:.,.,.	./.:0:.,.:.,.,.	0/0:8:8,0:-11.09,.,.	./.:0:.,.:.,.,.	./.:0:.,.:.,.,.	./.:0:.,.:.,.,.	./.:0:.,.:.,.,.	0/0:8:8,0:-11.09,.,.	0/0:5:5,0:-6.931,.,.	0/0:12:12,0:-16.636,.,.	./.:0:.,.:.,.,.	./.:0:.,.:.,.,.	./.:0:.,.:.,.,.	0/0:17:17,0:-23.567,.,.	0/0:11:11,0:-15.249,.,.	0/0:36:36,0:-49.907,.,.	0/0:18:18,0:-24.953,.,.	0/0:19:19,0:-26.34,.,.	0/0:13:13,0:-18.022,.,.	0/0:13:13,0:-18.022,.,.	0/0:16:16,0:-22.181,.,.	0/0:20:20,0:-27.726,.,.	0/0:16:16,0:-22.181,.,.	0/0:9:9,0:-12.477,.,.	0/0:17:17,0:-23.567,.,.	0/0:18:18,0:-24.953,.,.	0/0:10:10,0:-13.863,.,.	0/0:14:14,0:-19.408,.,.	0/0:11:11,0:-15.249,.,.	0/0:23:23,0:-31.885,.,.	0/0:14:14,0:-19.408,.,.	0/0:12:12,0:-16.636,.,.	0/0:10:10,0:-13.863,.,.	0/0:24:24,0:-33.271,.,.	0/0:10:10,0:-13.863,.,.	0/0:16:16,0:-22.181,.,.	0/0:34:34,0:-47.134,.,.	0/0:7:7,0:-9.704,.,.	0/0:13:13,0:-18.022,.,.	0/0:15:15,0:-20.794,.,.	0/0:15:15,0:-20.794,.,.	0/0:9:9,0:-12.477,.,.	0/0:8:8,0:-11.09,.,.	./.:0:.,.:.,.,.	0/0:6:6,0:-8.318,.,.	./.:0:.,.:.,.,.	0/0:5:5,0:-6.931,.,.	0/0:7:7,0:-9.704,.,.	0/0:3:3,0:-4.159,.,.	0/0:5:5,0:-6.931,.,.	0/0:7:7,0:-9.704,.,.	0/0:11:11,0:-15.249,.,.	0/0:15:15,0:-20.794,.,.	0/0:14:14,0:-19.408,.,.	0/0:24:24,0:-33.271,.,.	0/0:22:22,0:-30.498,.,.	0/0:3:3,0:-4.159,.,.	./.:0:.,.:.,.,.	./.:0:.,.:.,.,.	./.:0:.,.:.,.,.	0/0:14:14,0:-19.408,.,.	0/0:6:6,0:-8.318,.,.	0/0:18:18,0:-24.953,.,.	0/0:7:7,0:-9.704,.,.	0/0:17:17,0:-23.567,.,.	0/0:16:16,0:-24.953,.,.	0/0:23:23,0:-31.885,.,.	0/0:13:13,0:-18.022,.,.	0/0:20:20,0:-27.726,.,.	0/0:24:24,0:-33.271,.,.	0/0:29:29,0:-40.203,.,.	0/0:11:11,0:-15.249,.,.	./.:0:.,.:.,.,.	0/0:5:5,0:-6.931,.,.	./.:0:.,.:.,.,.	0/0:8:8,0:-11.09,.,.	0/0:6:6,0:-8.318,.,.	0/0:6:6,0:-8.318,.,.	0/0:15:15,0:-20.794,.,.	0/0:12:12,0:-16.636,.,.	0/0:12:12,0:-16.636,.,.	0/0:6:6,0:-8.318,.,.	0/0:7:7,0:-9.704,.,.	0/0:5:5,0:-6.931,.,.	0/0:3:3,0:-4.159,.,.	0/0:10:10,0:-13.863,.,.	0/0:5:5,0:-6.931,.,.	0/0:3:3,0:-4.159,.,.	0/0:5:5,0:-6.931,.,.	0/0:36:36,0:-49.907,.,.	0/0:14:14,0:-19.408,.,.	0/0:13:13,0:-18.022,.,.	0/0:8:8,0:-11.09,.,.	0/0:5:5,0:-6.931,.,.	0/0:13:13,0:-18.022,.,.	0/0:8:8,0:-11.09,.,.	0/0:7:7,0:-9.704,.,.	0/0:12:12,0:-16.636,.,.	./.:0:.,.:.,.,.	0/0:11:11,0:-15.249,.,.
un	170587	1219_65	T	G	.	PASS	NS=130;AF=0.012	GT:DP:AD:GL	0/0:8:8,0:-11.09,.,.	0/0:22:22,0:-20.165,.,.	./.:0:.,.:.,.,.	./.:0:.,.:.,.,.	0/0:21:21,0:-18.874,.,.	0/0:31:31,0:-10.345,.,.	0/0:5:5,0:-6.931,.,.	0/0:30:30,0:-15.492,.,.	./.:0:.,.:.,.,.	./.:0:.,.:.,.,.	./.:0:.,.:.,.,.	./.:0:.,.:.,.,.	0/0:6:6,0:-8.318,.,.	0/0:19:19,0:-16.307,.,.	./.:0:.,.:.,.,.	0/0:24:24,0:-2.855,.,.	0/0:44:44,0:-40.331,.,.	0/0:23:23,0:-21.461,.,.	0/0:37:37,0:-31.337,.,.	0/0:25:25,0:-24.063,.,.	0/0:31:31,0:-23.749,.,.	0/0:38:38,0:-12.1,.,.	0/0:47:47,0:-53.28,.,.	0/0:46:46,0:-42.921,.,.	0/1:22:16,6:.,8.47,.	0/0:31:31,0:-10.345,.,.	0/0:18:18,0:-15.032,.,.	0/1:34:27,7:.,2.821,.	0/0:18:18,0:-8.001,.,.	./.:0:.,.:.,.,.	0/0:45:45,0:-33.748,.,.	./.:0:.,.:.,.,.	./.:0:.,.:.,.,.	./.:0:.,.:.,.,.	./.:0:.,.:.,.,.	./.:0:.,.:.,.,.	./.:0:.,.:.,.,.	./.:0:.,.:.,.,.	./.:0:.,.:.,.,.	0/0:16:16,0:-22.181,.,.	0/0:12:12,0:-16.636,.,.	0/1:5:4,1:.,3.066,.	0/0:6:6,0:-8.318,.,.	./.:0:.,.:.,.,.	./.:0:.,.:.,.,.	./.:0:.,.:.,.,.	0/0:30:30,0:-9.239,.,.	0/0:33:33,0:-26.264,.,.	0/0:18:18,0:-15.032,.,.	0/0:30:30,0:-22.499,.,.	./.:0:.,.:.,.,.	./.:0:.,.:.,.,.	./.:0:.,.:.,.,.	./.:0:.,.:.,.,.	./.:0:.,.:.,.,.	./.:10:.,.:.,.,.	0/0:14:14,0:-19.408,.,.	0/0:8:8,0:-2.865,.,.	0/0:6:6,0:-8.318,.,.	0/0:9:9,0:-4,.,.	0/0:11:11,0:-6.35,.,.	0/0:14:14,0:-19.408,.,.	0/0:9:9,0:-12.477,.,.	0/0:27:27,0:-37.43,.,.	0/0:20:20,0:-27.726,.,.	./.:18:.,.:.,.,.	0/0:24:24,0:-15.108,.,.	0/0:18:18,0:-8.001,.,.	0/0:4:4,0:-5.545,.,.	0/0:25:25,0:-16.324,.,.	0/0:30:30,0:-41.589,.,.	0/0:16:16,0:-5.73,.,.	0/0:6:6,0:-8.318,.,.	0/0:17:17,0:-13.763,.,.	./.:4:.,.:.,.,.	./.:11:.,.:.,.,.	./.:14:.,.:.,.,.	./.:16:.,.:.,.,.	./.:10:.,.:.,.,.	./.:8:.,.:.,.,.	./.:7:.,.:.,.,.	./.:14:.,.:.,.,.	./.:0:.,.:.,.,.	./.:0:.,.:.,.,.	./.:0:.,.:.,.,.	0/0:25:25,0:-9.719,.,.	0/0:22:22,0:-20.165,.,.	0/0:28:28,0:-7.061,.,.	0/0:23:23,0:-13.9,.,.	0/0:19:19,0:-26.34,.,.	0/0:10:10,0:-5.164,.,.	0/0:19:19,0:-16.307,.,.	0/0:24:24,0:-15.108,.,.	0/0:21:21,0:-18.874,.,.	0/0:17:17,0:-13.763,.,.	0/0:14:14,0:-10.006,.,.	0/0:14:14,0:-19.408,.,.	0/0:12:12,0:-7.554,.,.	0/0:17:17,0:-13.763,.,.	0/0:23:23,0:-13.9,.,.	0/0:10:10,0:-13.863,.,.	0/0:14:14,0:-10.006,.,.	0/0:6:6,0:-8.318,.,.	0/0:23:23,0:-21.461,.,.	0/0:16:16,0:-22.181,.,.	0/0:26:26,0:-36.044,.,.	0/0:19:19,0:-26.34,.,.	0/0:21:21,0:-18.874,.,.	0/0:20:20,0:-27.726,.,.	0/0:21:21,0:-29.112,.,.	0/0:26:26,0:-25.369,.,.	0/0:21:21,0:-29.112,.,.	0/0:20:20,0:-17.588,.,.	0/0:19:19,0:-26.34,.,.	0/0:10:10,0:-5.164,.,.	./.:6:.,.:.,.,.	0/0:16:16,0:-12.502,.,.	0/0:4:4,0:-5.545,.,.	0/0:19:19,0:-16.307,.,.	0/0:16:16,0:-22.181,.,.	0/0:16:16,0:-22.181,.,.	0/0:3:3,0:-4.159,.,.	0/0:8:8,0:-11.09,.,.	0/0:24:24,0:-33.271,.,.	0/0:19:19,0:-26.34,.,.	0/0:5:5,0:-6.931,.,.	0/0:13:13,0:-18.022,.,.	0/0:22:22,0:-6.381,.,.	0/0:6:6,0:-8.318,.,.	0/0:11:11,0:-15.249,.,.	0/0:9:9,0:-12.477,.,.	0/0:14:14,0:-10.006,.,.	0/0:6:6,0:-8.318,.,.	0/0:11:11,0:-6.35,.,.	0/0:13:13,0:-8.774,.,.	0/0:6:6,0:-8.318,.,.	0/0:19:19,0:-16.307,.,.	0/0:16:16,0:-22.181,.,.	0/0:20:20,0:-27.726,.,.	0/0:17:17,0:-6.857,.,.	0/0:12:12,0:-16.636,.,.	0/0:17:17,0:-23.567,.,.	0/0:13:13,0:-18.022,.,.	0/0:8:8,0:-11.09,.,.	0/0:5:5,0:-6.931,.,.	0/0:10:10,0:-13.863,.,.	0/0:6:6,0:-8.318,.,.	0/0:8:8,0:-11.09,.,.	0/0:9:9,0:-12.477,.,.	0/0:11:11,0:-6.35,.,.	0/0:17:17,0:-23.567,.,.	0/0:14:14,0:-19.408,.,.	0/0:14:14,0:-19.408,.,.	0/0:6:6,0:-8.318,.,.	./.:0:.,.:.,.,.	0/0:15:15,0:-20.794,.,.	0/0:3:3,0:-4.159,.,.	./.:0:.,.:.,.,.	./.:0:.,.:.,.,.	./.:0:.,.:.,.,.	./.:0:.,.:.,.,.	0/0:26:26,0:-17.547,.,.	0/0:21:21,0:-18.874,.,.	0/0:8:8,0:-11.09,.,.	0/0:17:17,0:-23.567,.,.	0/0:8:8,0:-2.865,.,.	0/0:11:11,0:-15.249,.,.	0/0:8:8,0:-11.09,.,.	0/0:5:5,0:-6.931,.,.	0/0:9:9,0:-12.477,.,.	0/0:7:7,0:-9.704,.,.	0/0:8:8,0:-11.09,.,.
un	170742	1220_80	T	G	.	PASS	NS=125;AF=0.452	GT:DP:AD:GL	1/1:7:0,7:.,.,-9.704	1/1:25:0,25:.,.,-34.657	1/1:5:0,5:.,.,-6.931	1/1:28:0,28:.,.,-38.816	1/1:58:0,58:.,.,-80.405	1/1:44:0,44:.,.,-60.997	1/1:27:0,27:.,.,-37.43	1/1:47:0,47:.,.,-53.28	1/1:16:0,16:.,.,-22.181	1/1:7:0,7:.,.,-9.704	1/1:27:0,27:.,.,-37.43	./.:0:.,.:.,.,.	1/1:17:0,17:.,.,-23.567	0/0:25:25,0:-34.657,.,.	0/0:28:28,0:-38.816,.,.	0/0:18:18,0:-24.953,.,.	0/0:33:33,0:-44.361,.,.	0/0:9:9,0:-12.477,.,.	0/0:36:36,0:-49.907,.,.	0/1:41:14,27:.,29.48,.	1/1:48:0,48:.,.,-66.542	0/0:47:47,0:-65.156,.,.	0/0:42:42,0:-58.224,.,.	0/0:42:42,0:-58.224,.,.	1/1:35:0,35:.,.,-48.52	1/1:41:0,41:.,.,-56.838	1/1:32:0,32:.,.,-44.361	1/1:34:0,34:.,.,-47.134	1/1:26:0,26:.,.,-36.044	1/1:11:0,11:.,.,-15.249	1/1:53:0,53:.,.,-73.474	1/1:27:0,27:.,.,-37.43	1/1:46:0,46:.,.,-63.77	1/1:16:0,16:.,.,-22.181	./.:0:.,.:.,.,.	1/1:37:0,37:.,.,-51.293	1/1:24:0,24:.,.,-33.271	1/1:6:0,6:.,.,-8.318	./.:0:.,.:.,.,.	1/1:27:0,27:.,.,-37.43	1/1:14:0,14:.,.,-19.408	1/1:8:0,8:.,.,-11.09	1/1:12:0,12:.,.,-16.636	1/1:3:0,3:.,.,-4.159	1/1:4:0,4:.,.,-5.545	1/1:5:0,5:.,.,-6.931	0/0:12:12,0:-16.636,.,.	0/1:24:8,16:.,14.86,.	0/0:15:15,0:-20.794,.,.	0/0:11:11,0:-15.249,.,.	./.:0:.,.:.,.,.	./.:0:.,.:.,.,.	./.:0:.,.:.,.,.	./.:0:.,.:.,.,.	./.:0:.,.:.,.,.	./.:0:.,.:.,.,.	./.:0:.,.:.,.,.	./.:0:.,.:.,.,.	./.:0:.,.:.,.,.	./.:0:.,.:.,.,.	./.:0:.,.:.,.,.	./.:0:.,.:.,.,.	./.:0:.,.:.,.,.	./.:0:.,.:.,.,.	./.:0:.,.:.,.,.	0/1:5:2,3:.,6.59,.	0/0:5:5,0:-6.931,.,.	./.:0:.,.:.,.,.	0/1:7:4,3:.,6.09,.	0/0:17:17,0:-23.567,.,.	0/0:10:10,0:-13.863,.,.	0/0:26:26,0:-36.044,.,.	0/0:7:7,0:-9.704,.,.	./.:0:.,.:.,.,.	1/1:5:0,5:.,.,-6.931	./.:0:.,.:.,.,.	./.:0:.,.:.,.,.	./.:0:.,.:.,.,.	./.:0:.,.:.,.,.	./.:0:.,.:.,.,.	./.:0:.,.:.,.,.	./.:0:.,.:.,.,.	./.:0:.,.:.,.,.	./.:0:.,.:.,.,.	./.:0:.,.:.,.,.	0/0:30:30,0:-41.589,.,.	0/0:27:27,0:-37.43,.,.	./.:0:.,.:.,.,.	0/0:60:60,0:-83.178,.,.	0/0:26:26,0:-36.044,.,.	0/0:19:19,0:-26.34,.,.	0/0:17:17,0:-23.567,.,.	0/0:27:27,0:-37.43,.,.	0/0:24:24,0:-33.271,.,.	0/1:25:14,11:.,23.81,.	0/1:31:14,17:.,30.47,.	0/1:17:4,13:.,3.772,.	0/1:24:12,12:.,26.37,.	0/0:21:21,0:-29.112,.,.	0/0:15:15,0:-20.794,.,.	0/0:10:10,0:-13.863,.,.	0/0:26:26,0:-36.044,.,.	0/0:6:6,0:-8.318,.,.	0/0:21:21,0:-29.112,.,.	0/0:22:22,0:-30.498,.,.	0/0:31:31,0:-42.975,.,.	0/0:22:22,0:-30.498,.,.	0/0:30:30,0:-41.589,.,.	0/0:33:33,0:-45.748,.,.	0/0:21:21,0:-29.112,.,.	0/1:24:11,13:.,24,.	0/0:19:19,0:-26.34,.,.	0/0:24:24,0:-33.271,.,.	./.:0:.,.:.,.,.	./.:0:.,.:.,.,.	./.:0:.,.:.,.,.	./.:0:.,.:.,.,.	./.:0:.,.:.,.,.	1/1:11:0,11:.,.,-15.249	0/1:13:7,6:.,13.11,.	1/1:4:0,4:.,.,-5.545	./.:0:.,.:.,.,.	./.:0:.,.:.,.,.	./.:0:.,.:.,.,.	0/1:16:6,10:.,12.17,.	0/1:11:6,5:.,10.9,.	1/1:22:0,22:.,.,-30.498	0/0:32:32,0:-44.361,.,.	./.:0:.,.:.,.,.	0/1:13:6,7:.,13.11,.	0/0:7:7,0:-9.704,.,.	0/0:5:5,0:-6.931,.,.	0/0:22:22,0:-30.498,.,.	0/1:11:5,6:.,10.9,.	0/1:16:9,7:.,15.13,.	0/0:7:7,0:-9.704,.,.	0/0:18:18,0:-24.953,.,.	0/0:18:18,0:-24.953,.,.	0/0:17:17,0:-23.567,.,.	1/1:17:0,17:.,.,-23.567	0/1:20:9,11:.,19.34,.	1/1:23:0,23:.,.,-31.885	0/0:20:20,0:-27.726,.,.	0/1:18:11,7:.,14.48,.	./.:0:.,.:.,.,.	1/1:13:0,13:.,.,-18.022	./.:0:.,.:.,.,.	0/0:8:8,0:-11.09,.,.	0/0:8:8,0:-11.09,.,.	0/0:4:4,0:-5.545,.,.	0/0:17:17,0:-13.763,.,.	0/1:19:11,8:.,17.1,.	0/0:9:9,0:-12.477,.,.	1/1:10:0,10:.,.,-13.863	./.:0:.,.:.,.,.	1/1:11:0,11:.,.,-15.249	1/1:3:0,3:.,.,-4.159	./.:0:.,.:.,.,.	./.:0:.,.:.,.,.	./.:0:.,.:.,.,.	./.:0:.,.:.,.,.	1/1:36:0,36:.,.,-49.907	1/1:15:0,15:.,.,-20.794	1/1:20:0,20:.,.,-27.726	0/1:19:10,9:.,19.72,.	0/0:9:9,0:-12.477,.,.	0/0:16:16,0:-22.181,.,.	0/0:17:17,0:-23.567,.,.	0/0:18:18,0:-15.032,.,.	0/0:17:17,0:-23.567,.,.	./.:0:.,.:.,.,.	0/0:9:9,0:-12.477,.,.
un	172538	1233_56	T	A	.	PASS	NS=123;AF=0.012	GT:DP:AD:GL	0/0:9:9,0:-12.477,.,.	0/0:14:14,0:-19.408,.,.	0/0:27:27,0:-37.43,.,.	0/0:26:26,0:-36.044,.,.	0/0:20:20,0:-27.726,.,.	0/0:25:25,0:-34.657,.,.	0/0:20:20,0:-27.726,.,.	0/0:23:23,0:-31.885,.,.	0/0:28:28,0:-37.43,.,.	0/0:15:15,0:-20.794,.,.	0/0:20:20,0:-27.726,.,.	0/0:13:13,0:-18.022,.,.	0/0:24:24,0:-33.271,.,.	0/0:20:20,0:-27.726,.,.	0/0:23:23,0:-31.885,.,.	0/0:26:26,0:-36.044,.,.	0/0:28:28,0:-38.816,.,.	0/0:5:5,0:-6.931,.,.	0/0:32:32,0:-44.361,.,.	0/0:21:21,0:-36.044,.,.	0/0:20:20,0:-27.726,.,.	0/0:25:25,0:-34.657,.,.	0/0:15:15,0:-20.794,.,.	0/0:22:22,0:-31.885,.,.	./.:0:.,.:.,.,.	./.:0:.,.:.,.,.	./.:0:.,.:.,.,.	./.:0:.,.:.,.,.	./.:0:.,.:.,.,.	./.:0:.,.:.,.,.	./.:0:.,.:.,.,.	0/0:32:32,0:-44.361,.,.	0/0:18:18,0:-24.953,.,.	0/0:18:18,0:-24.953,.,.	0/0:6:6,0:-8.318,.,.	0/0:22:22,0:-30.498,.,.	0/0:15:15,0:-20.794,.,.	0/0:10:10,0:-13.863,.,.	./.:0:.,.:.,.,.	0/0:15:15,0:-20.794,.,.	0/0:17:17,0:-22.181,.,.	0/0:13:13,0:-18.022,.,.	0/0:8:8,0:-11.09,.,.	./.:0:.,.:.,.,.	./.:0:.,.:.,.,.	./.:0:.,.:.,.,.	0/0:6:6,0:-8.318,.,.	0/0:10:10,0:-13.863,.,.	0/0:10:10,0:-13.863,.,.	0/0:19:19,0:-26.34,.,.	./.:0:.,.:.,.,.	./.:0:.,.:.,.,.	./.:0:.,.:.,.,.	./.:0:.,.:.,.,.	./.:0:.,.:.,.,.	./.:0:.,.:.,.,.	./.:0:.,.:.,.,.	./.:0:.,.:.,.,.	./.:0:.,.:.,.,.	./.:0:.,.:.,.,.	./.:0:.,.:.,.,.	./.:0:.,.:.,.,.	./.:0:.,.:.,.,.	./.:0:.,.:.,.,.	./.:0:.,.:.,.,.	0/0:8:8,0:-11.09,.,.	./.:0:.,.:.,.,.	0/0:3:3,0:-4.159,.,.	0/0:5:5,0:-6.931,.,.	0/0:6:6,0:-8.318,.,.	./.:0:.,.:.,.,.	./.:0:.,.:.,.,.	./.:0:.,.:.,.,.	./.:0:.,.:.,.,.	0/0:13:13,0:-18.022,.,.	./.:0:.,.:.,.,.	./.:0:.,.:.,.,.	./.:0:.,.:.,.,.	./.:0:.,.:.,.,.	./.:0:.,.:.,.,.	./.:0:.,.:.,.,.	./.:0:.,.:.,.,.	0/0:7:7,0:-9.704,.,.	0/0:4:4,0:-5.545,.,.	0/0:8:8,0:-11.09,.,.	0/0:21:21,0:-29.112,.,.	0/0:19:19,0:-26.34,.,.	0/0:32:32,0:-44.361,.,.	0/0:34:34,0:-47.134,.,.	0/0:19:19,0:-26.34,.,.	0/0:17:17,0:-23.567,.,.	0/0:14:14,0:-19.408,.,.	0/0:15:15,0:-20.794,.,.	0/0:17:17,0:-23.567,.,.	0/0:15:15,0:-20.794,.,.	0/0:14:14,0:-19.408,.,.	0/0:5:5,0:-6.931,.,.	0/0:13:13,0:-18.022,.,.	0/0:13:13,0:-18.022,.,.	0/0:7:7,0:-9.704,.,.	0/0:10:10,0:-13.863,.,.	0/0:18:18,0:-24.953,.,.	0/0:5:5,0:-6.931,.,.	0/0:26:26,0:-36.044,.,.	0/0:6:6,0:-8.318,.,.	0/0:19:19,0:-26.34,.,.	0/0:14:14,0:-19.408,.,.	0/0:9:9,0:-12.477,.,.	0/0:25:25,0:-34.657,.,.	0/0:14:14,0:-19.408,.,.	0/0:15:15,0:-20.794,.,.	0/0:8:8,0:-11.09,.,.	0/0:13:13,0:-18.022,.,.	0/0:9:9,0:-12.477,.,.	0/0:7:7,0:-9.704,.,.	./.:0:.,.:.,.,.	0/0:4:4,0:-5.545,.,.	./.:0:.,.:.,.,.	0/0:10:10,0:-13.863,.,.	0/0:12:12,0:-16.636,.,.	0/0:5:5,0:-6.931,.,.	0/0:6:6,0:-8.318,.,.	0/0:3:3,0:-4.159,.,.	0/0:10:10,0:-13.863,.,.	0/0:24:24,0:-33.271,.,.	0/0:4:4,0:-9.704,.,.	0/0:9:9,0:-12.477,.,.	0/0:17:17,0:-23.567,.,.	./.:0:.,.:.,.,.	./.:0:.,.:.,.,.	./.:0:.,.:.,.,.	./.:0:.,.:.,.,.	0/0:10:10,0:-13.863,.,.	0/0:6:6,0:-8.318,.,.	0/0:19:19,0:-26.34,.,.	0/0:11:11,0:-15.249,.,.	0/0:12:12,0:-16.636,.,.	0/0:16:16,0:-22.181,.,.	0/0:15:15,0:-20.794,.,.	0/1:10:7,3:.,4.95,.	0/1:12:6,6:.,13.18,.	0/1:12:7,5:.,10.65,.	0/0:14:14,0:-19.408,.,.	0/0:8:8,0:-11.09,.,.	0/0:4:4,0:-5.545,.,.	0/0:9:9,0:-12.477,.,.	./.:0:.,.:.,.,.	0/0:5:5,0:-6.931,.,.	0/0:6:6,0:-8.318,.,.	0/0:5:5,0:-6.931,.,.	0/0:9:9,0:-12.477,.,.	0/0:16:16,0:-22.181,.,.	0/0:8:8,0:-11.09,.,.	0/0:8:8,0:-11.09,.,.	./.:0:.,.:.,.,.	0/0:5:5,0:-6.931,.,.	0/0:6:6,0:-8.318,.,.	./.:0:.,.:.,.,.	./.:0:.,.:.,.,.	./.:0:.,.:.,.,.	./.:0:.,.:.,.,.	0/0:28:28,0:-38.816,.,.	0/0:6:6,0:-9.704,.,.	0/0:13:13,0:-18.022,.,.	0/0:14:14,0:-19.408,.,.	0/0:5:5,0:-6.931,.,.	0/0:5:5,0:-6.931,.,.	0/0:8:8,0:-11.09,.,.	0/0:15:15,0:-20.794,.,.	0/0:9:9,0:-12.477,.,.	0/0:7:7,0:-9.704,.,.	0/0:12:12,0:-16.636,.,.
un	176854	1264_32	C	T	.	PASS	NS=163;AF=0.025	GT:DP:AD:GL	0/0:12:12,0:-16.636,.,.	0/0:21:21,0:-29.112,.,.	0/0:20:20,0:-27.726,.,.	0/0:31:31,0:-42.975,.,.	0/0:30:30,0:-41.589,.,.	0/0:43:43,0:-47.914,.,.	0/0:39:39,0:-54.065,.,.	0/0:26:26,0:-36.044,.,.	0/0:24:24,0:-33.271,.,.	0/0:25:25,0:-34.657,.,.	0/0:33:33,0:-45.748,.,.	0/0:13:13,0:-18.022,.,.	0/0:26:26,0:-36.044,.,.	0/0:18:18,0:-24.953,.,.	0/0:25:25,0:-34.657,.,.	0/0:26:26,0:-36.044,.,.	0/0:55:55,0:-76.246,.,.	0/0:46:46,0:-63.77,.,.	0/0:49:49,0:-67.928,.,.	0/0:45:45,0:-62.383,.,.	0/0:40:40,0:-55.452,.,.	0/0:37:37,0:-51.293,.,.	0/0:37:37,0:-51.293,.,.	0/0:35:35,0:-48.52,.,.	0/0:27:27,0:-37.43,.,.	0/0:48:48,0:-66.542,.,.	0/0:22:22,0:-30.498,.,.	0/0:34:34,0:-47.134,.,.	0/0:43:43,0:-59.611,.,.	0/0:27:27,0:-37.43,.,.	0/0:75:75,0:-103.972,.,.	0/0:22:22,0:-30.498,.,.	0/0:31:31,0:-42.975,.,.	0/0:15:15,0:-20.794,.,.	0/0:5:5,0:-6.931,.,.	0/0:38:38,0:-52.679,.,.	0/0:28:28,0:-38.816,.,.	0/0:9:9,0:-12.477,.,.	0/0:5:5,0:-6.931,.,.	0/0:26:26,0:-36.044,.,.	0/0:15:15,0:-20.794,.,.	0/0:11:11,0:-15.249,.,.	0/0:19:19,0:-26.34,.,.	0/0:6:6,0:-8.318,.,.	0/0:6:6,0:-8.318,.,.	0/0:18:18,0:-24.953,.,.	0/0:38:38,0:-52.679,.,.	0/0:31:31,0:-42.975,.,.	0/0:19:19,0:-26.34,.,.	0/0:40:40,0:-55.452,.,.	./.:0:.,.:.,.,.	./.:0:.,.:.,.,.	./.:0:.,.:.,.,.	./.:0:.,.:.,.,.	./.:0:.,.:.,.,.	0/0:12:12,0:-16.636,.,.	0/0:33:33,0:-34.588,.,.	0/0:20:20,0:-27.726,.,.	0/0:10:10,0:-13.863,.,.	0/0:11:11,0:-15.249,.,.	0/0:9:9,0:-12.477,.,.	0/0:18:18,0:-24.953,.,.	0/0:15:15,0:-20.794,.,.	0/0:38:38,0:-52.679,.,.	0/0:24:24,0:-22.76,.,.	0/0:32:32,0:-44.361,.,.	0/0:29:29,0:-40.203,.,.	0/0:16:16,0:-22.181,.,.	0/0:3:3,0:-4.159,.,.	0/0:36:36,0:-49.907,.,.	0/0:43:43,0:-59.611,.,.	0/0:33:33,0:-45.748,.,.	0/0:13:13,0:-18.022,.,.	0/0:14:14,0:-19.408,.,.	0/0:11:11,0:-15.249,.,.	0/0:12:12,0:-16.636,.,.	0/0:13:13,0:-18.022,.,.	0/0:20:20,0:-27.726,.,.	0/0:8:8,0:-11.09,.,.	0/0:14:14,0:-19.408,.,.	0/0:16:16,0:-22.181,.,.	0/0:4:4,0:-5.545,.,.	0/0:19:19,0:-16.307,.,.	0/0:5:5,0:-6.931,.,.	0/0:13:13,0:-18.022,.,.	0/0:26:26,0:-36.044,.,.	0/0:38:38,0:-52.679,.,.	0/0:80:80,0:-110.904,.,.	0/0:58:58,0:-80.405,.,.	0/0:21:21,0:-29.112,.,.	0/0:12:12,0:-16.636,.,.	0/0:24:24,0:-33.271,.,.	0/0:26:26,0:-36.044,.,.	0/0:29:29,0:-40.203,.,.	0/0:25:25,0:-34.657,.,.	0/0:21:21,0:-29.112,.,.	0/0:20:20,0:-27.726,.,.	0/0:19:19,0:-26.34,.,.	0/0:20:20,0:-27.726,.,.	0/0:17:17,0:-23.567,.,.	0/0:7:7,0:-9.704,.,.	0/0:17:17,0:-23.567,.,.	0/0:3:3,0:-4.159,.,.	0/0:18:18,0:-24.953,.,.	0/0:16:16,0:-22.181,.,.	0/0:13:13,0:-18.022,.,.	0/0:6:6,0:-8.318,.,.	0/0:19:19,0:-26.34,.,.	0/0:25:25,0:-34.657,.,.	0/0:29:29,0:-40.203,.,.	0/0:18:18,0:-24.953,.,.	0/0:17:17,0:-23.567,.,.	0/0:26:26,0:-36.044,.,.	0/0:27:27,0:-37.43,.,.	0/0:9:9,0:-12.477,.,.	0/0:8:8,0:-11.09,.,.	0/0:6:6,0:-8.318,.,.	0/0:5:5,0:-6.931,.,.	0/0:21:21,0:-29.112,.,.	0/0:9:9,0:-12.477,.,.	0/0:20:20,0:-27.726,.,.	./.:0:.,.:.,.,.	./.:0:.,.:.,.,.	./.:0:.,.:.,.,.	0/0:13:13,0:-18.022,.,.	0/0:16:16,0:-22.181,.,.	0/0:14:14,0:-19.408,.,.	0/0:15:15,0:-20.794,.,.	0/0:7:7,0:-9.704,.,.	0/0:13:13,0:-18.022,.,.	0/0:6:6,0:-8.318,.,.	0/0:5:5,0:-6.931,.,.	0/0:14:14,0:-19.408,.,.	0/0:21:21,0:-29.112,.,.	0/0:6:6,0:-8.318,.,.	0/0:18:18,0:-24.953,.,.	0/0:14:14,0:-19.408,.,.	0/0:14:14,0:-19.408,.,.	0/0:12:12,0:-16.636,.,.	0/0:22:22,0:-30.498,.,.	0/0:16:16,0:-22.181,.,.	0/0:13:13,0:-18.022,.,.	0/0:13:13,0:-18.022,.,.	0/0:6:6,0:-8.318,.,.	0/0:5:5,0:-6.931,.,.	./.:0:.,.:.,.,.	0/0:10:10,0:-13.863,.,.	0/0:17:17,0:-23.567,.,.	0/0:13:13,0:-18.022,.,.	0/0:10:10,0:-13.863,.,.	0/0:14:14,0:-19.408,.,.	0/0:17:17,0:-23.567,.,.	0/0:4:4,0:-5.545,.,.	1/1:11:0,11:.,.,-15.249	1/1:7:0,7:.,.,-9.704	1/1:14:0,14:.,.,-19.408	1/1:6:0,6:.,.,-8.318	0/0:4:4,0:-5.545,.,.	0/0:5:5,0:-6.931,.,.	./.:0:.,.:.,.,.	0/0:5:5,0:-6.931,.,.	0/0:33:33,0:-45.748,.,.	0/0:11:11,0:-15.249,.,.	0/0:17:17,0:-23.567,.,.	0/0:9:9,0:-12.477,.,.	0/0:7:7,0:-9.704,.,.	0/0:10:10,0:-13.863,.,.	0/0:15:15,0:-20.794,.,.	0/0:14:14,0:-19.408,.,.	0/0:17:17,0:-23.567,.,.	0/0:11:11,0:-15.249,.,.	0/0:12:12,0:-16.636,.,.
un	176993	1265_31	T	A	.	PASS	NS=142;AF=0.384	GT:DP:AD:GL	0/0:14:14,0:-19.408,.,.	0/0:15:15,0:-20.794,.,.	0/0:13:13,0:-18.022,.,.	0/0:24:24,0:-33.271,.,.	0/0:35:35,0:-48.52,.,.	0/0:53:53,0:-52.047,.,.	0/0:34:34,0:-35.914,.,.	0/0:50:50,0:-69.315,.,.	0/0:26:26,0:-36.044,.,.	0/0:9:9,0:-12.477,.,.	0/0:28:28,0:-38.816,.,.	0/0:6:6,0:-8.318,.,.	0/0:10:10,0:-13.863,.,.	./.:0:.,.:.,.,.	./.:0:.,.:.,.,.	./.:0:.,.:.,.,.	./.:0:.,.:.,.,.	./.:0:.,.:.,.,.	1/1:35:0,35:.,.,-37.241	1/1:60:0,60:.,.,-83.178	1/1:42:0,42:.,.,-46.576	1/1:33:0,33:.,.,-45.748	1/1:52:0,52:.,.,-72.087	1/1:42:0,42:.,.,-58.224	0/0:31:31,0:-42.975,.,.	0/0:45:45,0:-62.383,.,.	0/0:27:27,0:-37.43,.,.	0/0:45:45,0:-62.383,.,.	0/0:42:42,0:-58.224,.,.	0/0:16:16,0:-22.181,.,.	0/0:83:83,0:-115.062,.,.	0/0:20:20,0:-27.726,.,.	0/0:43:43,0:-59.611,.,.	0/0:19:19,0:-26.34,.,.	0/0:8:8,0:-11.09,.,.	0/0:28:28,0:-38.816,.,.	0/0:23:23,0:-31.885,.,.	0/0:4:4,0:-5.545,.,.	./.:0:.,.:.,.,.	0/0:32:32,0:-33.264,.,.	0/0:19:19,0:-26.34,.,.	./.:0:.,.:.,.,.	0/0:20:20,0:-27.726,.,.	0/0:4:4,0:-5.545,.,.	0/0:3:3,0:-4.159,.,.	0/0:18:18,0:-24.953,.,.	0/0:24:24,0:-33.271,.,.	0/0:32:32,0:-44.361,.,.	0/0:30:30,0:-41.589,.,.	0/0:31:31,0:-42.975,.,.	./.:0:.,.:.,.,.	./.:0:.,.:.,.,.	./.:0:.,.:.,.,.	./.:0:.,.:.,.,.	./.:0:.,.:.,.,.	./.:0:.,.:.,.,.	0/0:25:25,0:-34.657,.,.	0/0:7:7,0:-9.704,.,.	./.:0:.,.:.,.,.	./.:0:.,.:.,.,.	0/0:3:3,0:-4.159,.,.	0/0:5:5,0:-6.931,.,.	./.:0:.,.:.,.,.	0/0:17:17,0:-23.567,.,.	0/0:10:10,0:-13.863,.,.	0/0:18:18,0:-24.953,.,.	0/0:14:14,0:-19.408,.,.	0/0:8:8,0:-11.09,.,.	./.:0:.,.:.,.,.	1/1:29:0,29:.,.,-40.203	1/1:35:0,35:.,.,-48.52	1/1:36:0,36:.,.,-49.907	1/1:9:0,9:.,.,-12.477	./.:0:.,.:.,.,.	./.:0:.,.:.,.,.	./.:0:.,.:.,.,.	./.:0:.,.:.,.,.	./.:0:.,.:.,.,.	./.:0:.,.:.,.,.	0/1:18:8,10:.,17.36,.	0/0:19:19,0:-26.34,.,.	1/1:10:0,10:.,.,-13.863	0/1:17:6,11:.,11.69,.	1/1:4:0,4:.,.,-5.545	1/1:17:0,17:.,.,-23.567	1/1:53:0,53:.,.,-73.474	0/0:52:52,0:-72.087,.,.	0/0:81:81,0:-112.29,.,.	0/0:67:67,0:-92.882,.,.	0/0:33:33,0:-45.748,.,.	0/0:17:17,0:-23.567,.,.	0/0:30:30,0:-41.589,.,.	0/0:27:27,0:-37.43,.,.	0/0:41:41,0:-56.838,.,.	0/0:25:25,0:-34.657,.,.	0/0:28:28,0:-27.991,.,.	0/0:15:15,0:-20.794,.,.	0/0:17:17,0:-23.567,.,.	1/1:17:0,17:.,.,-23.567	1/1:15:0,15:.,.,-20.794	1/1:15:0,15:.,.,-20.794	1/1:30:0,30:.,.,-41.589	1/1:6:0,6:.,.,-8.318	1/1:30:0,30:.,.,-41.589	1/1:13:0,13:.,.,-18.022	1/1:31:0,31:.,.,-42.975	1/1:37:0,37:.,.,-51.293	1/1:17:0,17:.,.,-23.567	1/1:28:0,28:.,.,-37.43	1/1:15:0,15:.,.,-20.794	1/1:19:0,19:.,.,-26.34	1/1:21:0,21:.,.,-29.112	1/1:27:0,27:.,.,-36.044	1/1:13:0,13:.,.,-18.022	1/1:16:0,16:.,.,-22.181	./.:5:.,.:.,.,.	1/1:5:0,5:.,.,-6.931	./.:0:.,.:.,.,.	0/0:11:11,0:-15.249,.,.	0/0:5:5,0:-6.931,.,.	0/0:19:19,0:-26.34,.,.	0/0:7:7,0:-9.704,.,.	0/0:9:9,0:-12.477,.,.	0/0:15:15,0:-20.794,.,.	0/0:21:21,0:-29.112,.,.	0/0:18:18,0:-24.953,.,.	0/0:16:16,0:-22.181,.,.	0/0:25:25,0:-34.657,.,.	0/0:7:7,0:-9.704,.,.	0/0:11:11,0:-15.249,.,.	0/0:6:6,0:-8.318,.,.	0/0:8:8,0:-11.09,.,.	0/0:18:18,0:-24.953,.,.	0/0:14:14,0:-19.408,.,.	0/0:29:29,0:-40.203,.,.	0/0:9:9,0:-12.477,.,.	0/0:29:29,0:-40.203,.,.	1/1:21:0,21:.,.,-29.112	1/1:16:0,16:.,.,-22.181	1/1:21:0,21:.,.,-29.112	1/1:29:0,29:.,.,-40.203	1/1:20:0,20:.,.,-27.726	1/1:20:0,20:.,.,-27.726	1/1:21:0,21:.,.,-29.112	./.:5:.,.:.,.,.	0/1:22:11,11:.,24.17,.	1/1:6:0,6:.,.,-8.318	1/1:9:0,9:.,.,-12.477	1/1:12:0,12:.,.,-16.636	1/1:6:0,6:.,.,-8.318	1/1:20:0,20:.,.,-27.726	1/1:18:0,18:.,.,-24.953	0/0:8:8,0:-11.09,.,.	0/0:15:15,0:-20.794,.,.	0/0:4:4,0:-5.545,.,.	0/0:4:4,0:-5.545,.,.	./.:0:.,.:.,.,.	./.:0:.,.:.,.,.	./.:0:.,.:.,.,.	./.:0:.,.:.,.,.	./.:0:.,.:.,.,.	0/0:34:34,0:-47.134,.,.	0/0:15:15,0:-20.794,.,.	0/0:13:13,0:-8.774,.,.	1/1:12:0,12:.,.,-16.636	1/1:7:0,7:.,.,-9.704	1/1:14:0,14:.,.,-19.408	1/1:25:0,25:.,.,-34.657	1/1:16:0,16:.,.,-22.181	1/1:15:0,15:.,.,-20.794	1/1:14:0,14:.,.,-19.408	1/1:18:0,18:.,.,-24.953
un	178559	1276_57	C	T	.	PASS	NS=144;AF=0.035	GT:DP:AD:GL	0/0:17:17,0:-23.567,.,.	0/0:22:22,0:-30.498,.,.	0/0:45:45,0:-62.383,.,.	0/0:59:59,0:-81.791,.,.	0/0:49:49,0:-67.928,.,.	0/0:51:51,0:-70.701,.,.	0/0:32:32,0:-44.361,.,.	0/0:28:28,0:-38.816,.,.	0/0:41:41,0:-56.838,.,.	0/0:49:49,0:-67.928,.,.	0/0:31:31,0:-42.975,.,.	0/0:25:25,0:-34.657,.,.	0/0:30:30,0:-41.589,.,.	1/1:21:0,21:.,.,-29.112	1/1:50:0,50:.,.,-69.315	1/1:38:0,38:.,.,-52.679	1/1:49:0,49:.,.,-67.928	1/1:12:0,12:.,.,-16.636	0/0:40:40,0:-55.452,.,.	0/0:60:60,0:-83.178,.,.	0/0:32:32,0:-44.361,.,.	0/0:38:38,0:-52.679,.,.	0/0:33:33,0:-45.748,.,.	0/0:31:31,0:-42.975,.,.	0/0:23:23,0:-31.885,.,.	0/0:57:57,0:-79.019,.,.	0/0:29:29,0:-40.203,.,.	0/0:29:29,0:-40.203,.,.	0/0:28:28,0:-38.816,.,.	0/0:26:26,0:-36.044,.,.	0/0:56:56,0:-77.632,.,.	0/0:18:18,0:-24.953,.,.	0/0:46:46,0:-63.77,.,.	0/0:24:24,0:-33.271,.,.	0/0:12:12,0:-16.636,.,.	0/0:33:33,0:-45.748,.,.	0/0:32:32,0:-44.361,.,.	0/0:9:9,0:-12.477,.,.	./.:0:.,.:.,.,.	0/0:25:25,0:-34.657,.,.	0/0:27:27,0:-37.43,.,.	0/0:19:19,0:-26.34,.,.	0/0:18:18,0:-24.953,.,.	0/0:9:9,0:-12.477,.,.	0/0:15:15,0:-20.794,.,.	0/0:22:22,0:-30.498,.,.	0/0:18:18,0:-24.953,.,.	0/0:12:12,0:-16.636,.,.	0/0:12:12,0:-16.636,.,.	0/0:20:20,0:-27.726,.,.	./.:0:.,.:.,.,.	./.:0:.,.:.,.,.	./.:0:.,.:.,.,.	./.:0:.,.:.,.,.	./.:0:.,.:.,.,.	./.:0:.,.:.,.,.	0/0:22:22,0:-30.498,.,.	0/0:5:5,0:-6.931,.,.	./.:0:.,.:.,.,.	./.:0:.,.:.,.,.	./.:0:.,.:.,.,.	./.:0:.,.:.,.,.	./.:0:.,.:.,.,.	./.:0:.,.:.,.,.	./.:0:.,.:.,.,.	0/0:8:8,0:-11.09,.,.	0/0:6:6,0:-8.318,.,.	0/0:4:4,0:-5.545,.,.	0/0:6:6,0:-8.318,.,.	0/0:22:22,0:-30.498,.,.	0/0:9:9,0:-12.477,.,.	0/0:27:27,0:-37.43,.,.	0/0:18:18,0:-24.953,.,.	./.:0:.,.:.,.,.	0/0:15:15,0:-20.794,.,.	./.:0:.,.:.,.,.	./.:0:.,.:.,.,.	./.:0:.,.:.,.,.	./.:0:.,.:.,.,.	0/0:16:16,0:-22.181,.,.	0/0:25:25,0:-34.657,.,.	0/0:7:7,0:-9.704,.,.	./.:0:.,.:.,.,.	./.:0:.,.:.,.,.	./.:0:.,.:.,.,.	0/0:16:16,0:-22.181,.,.	0/0:35:35,0:-48.52,.,.	0/0:69:69,0:-95.654,.,.	0/0:55:55,0:-76.246,.,.	0/0:21:21,0:-29.112,.,.	0/0:10:10,0:-13.863,.,.	0/0:26:26,0:-36.044,.,.	0/0:20:20,0:-27.726,.,.	0/0:23:23,0:-31.885,.,.	0/0:28:28,0:-38.816,.,.	0/0:22:22,0:-30.498,.,.	0/0:15:15,0:-20.794,.,.	0/0:11:11,0:-15.249,.,.	0/0:12:12,0:-16.636,.,.	0/0:12:12,0:-16.636,.,.	0/0:8:8,0:-11.09,.,.	0/0:21:21,0:-29.112,.,.	0/0:6:6,0:-8.318,.,.	0/0:17:17,0:-23.567,.,.	0/0:18:18,0:-24.953,.,.	0/0:25:25,0:-34.657,.,.	0/0:22:22,0:-30.498,.,.	0/0:26:26,0:-36.044,.,.	0/0:29:29,0:-38.816,.,.	0/0:16:16,0:-22.181,.,.	0/0:15:15,0:-20.794,.,.	0/0:17:17,0:-23.567,.,.	0/0:12:12,0:-16.636,.,.	0/0:14:14,0:-19.408,.,.	0/0:6:6,0:-8.318,.,.	./.:0:.,.:.,.,.	0/0:3:3,0:-4.159,.,.	./.:0:.,.:.,.,.	0/0:8:8,0:-11.09,.,.	0/0:4:4,0:-5.545,.,.	0/0:7:7,0:-9.704,.,.	0/0:5:5,0:-6.931,.,.	0/0:5:5,0:-6.931,.,.	0/0:16:16,0:-22.181,.,.	0/0:12:12,0:-16.636,.,.	0/0:9:9,0:-12.477,.,.	0/0:15:15,0:-20.794,.,.	0/0:36:36,0:-49.907,.,.	0/0:7:7,0:-9.704,.,.	0/0:10:10,0:-13.863,.,.	0/0:4:4,0:-5.545,.,.	0/0:8:8,0:-11.09,.,.	0/0:14:14,0:-19.408,.,.	0/0:7:7,0:-9.704,.,.	0/0:25:25,0:-34.657,.,.	0/0:11:11,0:-15.249,.,.	0/0:20:20,0:-27.726,.,.	0/0:25:25,0:-34.657,.,.	0/0:21:21,0:-29.112,.,.	0/0:19:19,0:-24.953,.,.	0/0:15:15,0:-20.794,.,.	0/0:26:26,0:-36.044,.,.	0/0:21:21,0:-29.112,.,.	0/0:9:9,0:-12.477,.,.	0/0:5:5,0:-6.931,.,.	0/0:14:14,0:-19.408,.,.	./.:0:.,.:.,.,.	0/0:6:6,0:-8.318,.,.	0/0:7:7,0:-9.704,.,.	0/0:6:6,0:-8.318,.,.	0/0:14:14,0:-19.408,.,.	0/0:12:12,0:-16.636,.,.	0/0:7:7,0:-9.704,.,.	0/0:9:9,0:-12.477,.,.	0/0:15:15,0:-20.794,.,.	0/0:5:5,0:-6.931,.,.	0/0:9:9,0:-12.477,.,.	./.:0:.,.:.,.,.	./.:0:.,.:.,.,.	./.:0:.,.:.,.,.	./.:0:.,.:.,.,.	0/0:18:18,0:-24.953,.,.	0/0:14:14,0:-19.408,.,.	0/0:20:20,0:-27.726,.,.	0/0:15:15,0:-20.794,.,.	0/0:7:7,0:-9.704,.,.	0/0:5:5,0:-6.931,.,.	0/0:22:22,0:-30.498,.,.	0/0:21:21,0:-29.112,.,.	0/0:17:17,0:-23.567,.,.	0/0:15:15,0:-20.794,.,.	0/0:16:16,0:-22.181,.,.
un	179015	1279_93	G	T	.	PASS	NS=136;AF=0.059	GT:DP:AD:GL	0/0:9:9,0:-12.477,.,.	0/0:17:17,0:-23.567,.,.	0/0:31:31,0:-42.975,.,.	0/0:50:50,0:-57.314,.,.	0/0:45:45,0:-62.383,.,.	0/0:9:9,0:-12.477,.,.	0/0:29:29,0:-40.203,.,.	0/0:32:32,0:-44.361,.,.	0/0:37:37,0:-51.293,.,.	0/0:24:24,0:-33.271,.,.	0/0:25:25,0:-34.657,.,.	0/0:10:10,0:-13.863,.,.	0/0:16:16,0:-22.181,.,.	0/0:18:18,0:-24.953,.,.	0/0:57:57,0:-79.019,.,.	0/0:16:16,0:-22.181,.,.	0/0:39:39,0:-54.065,.,.	0/0:5:5,0:-6.931,.,.	0/0:26:26,0:-36.044,.,.	0/0:38:38,0:-52.679,.,.	0/0:40:40,0:-55.452,.,.	0/0:36:36,0:-49.907,.,.	0/0:30:30,0:-30.623,.,.	0/0:35:35,0:-48.52,.,.	0/0:14:14,0:-19.408,.,.	0/0:49:49,0:-67.928,.,.	0/0:15:15,0:-20.794,.,.	0/0:29:29,0:-40.203,.,.	0/0:29:29,0:-40.203,.,.	0/0:28:28,0:-38.816,.,.	0/0:66:66,0:-91.495,.,.	0/0:29:29,0:-40.203,.,.	0/0:28:28,0:-38.816,.,.	0/0:14:14,0:-19.408,.,.	0/0:13:13,0:-18.022,.,.	0/0:35:35,0:-48.52,.,.	0/0:22:22,0:-30.498,.,.	0/0:9:9,0:-12.477,.,.	./.:0:.,.:.,.,.	0/0:29:29,0:-40.203,.,.	0/0:24:24,0:-22.76,.,.	0/0:8:8,0:-11.09,.,.	0/0:12:12,0:-16.636,.,.	0/0:9:9,0:-4,.,.	0/0:10:10,0:-13.863,.,.	0/0:13:13,0:-18.022,.,.	0/0:15:15,0:-20.794,.,.	0/0:18:18,0:-24.953,.,.	0/0:15:15,0:-11.249,.,.	0/0:14:14,0:-19.408,.,.	./.:0:.,.:.,.,.	./.:0:.,.:.,.,.	./.:0:.,.:.,.,.	./.:0:.,.:.,.,.	./.:0:.,.:.,.,.	./.:0:.,.:.,.,.	0/0:20:20,0:-27.726,.,.	0/0:3:3,0:-4.159,.,.	./.:0:.,.:.,.,.	./.:0:.,.:.,.,.	./.:0:.,.:.,.,.	./.:0:.,.:.,.,.	./.:0:.,.:.,.,.	./.:0:.,.:.,.,.	./.:0:.,.:.,.,.	0/0:11:11,0:-15.249,.,.	0/0:6:6,0:-8.318,.,.	./.:0:.,.:.,.,.	0/0:3:3,0:-4.159,.,.	0/0:13:13,0:-18.022,.,.	0/0:21:21,0:-29.112,.,.	0/0:20:20,0:-27.726,.,.	0/0:11:11,0:-15.249,.,.	./.:0:.,.:.,.,.	0/0:16:16,0:-22.181,.,.	./.:0:.,.:.,.,.	./.:0:.,.:.,.,.	./.:0:.,.:.,.,.	./.:0:.,.:.,.,.	0/0:9:9,0:-12.477,.,.	0/0:23:23,0:-31.885,.,.	0/0:7:7,0:-9.704,.,.	./.:0:.,.:.,.,.	./.:0:.,.:.,.,.	./.:0:.,.:.,.,.	0/0:24:24,0:-33.271,.,.	1/1:30:0,30:.,.,-41.589	0/0:76:76,0:-92.513,.,.	0/0:59:59,0:-59.928,.,.	1/1:28:0,28:.,.,-38.816	1/1:16:0,16:.,.,-22.181	0/1:22:11,11:.,24.17,.	1/1:23:0,23:.,.,-31.885	0/1:24:8,16:.,14.86,.	0/0:21:21,0:-29.112,.,.	0/0:3:3,0:-4.159,.,.	0/1:10:3,7:.,4.95,.	0/0:11:11,0:-15.249,.,.	0/0:7:7,0:-9.704,.,.	0/0:9:9,0:-12.477,.,.	0/0:9:9,0:-12.477,.,.	0/0:20:20,0:-27.726,.,.	0/0:3:3,0:-4.159,.,.	0/0:20:20,0:-27.726,.,.	0/0:6:6,0:-8.318,.,.	0/0:14:14,0:-19.408,.,.	0/0:21:21,0:-29.112,.,.	0/0:14:14,0:-19.408,.,.	0/0:24:24,0:-33.271,.,.	0/0:20:20,0:-27.726,.,.	0/0:19:19,0:-26.34,.,.	0/0:16:16,0:-22.181,.,.	0/0:17:17,0:-23.567,.,.	0/0:4:4,0:-5.545,.,.	0/0:6:6,0:-8.318,.,.	0/0:3:3,0:-4.159,.,.	./.:0:.,.:.,.,.	./.:0:.,.:.,.,.	0/0:13:13,0:-18.022,.,.	0/0:10:10,0:-13.863,.,.	0/0:6:6,0:-8.318,.,.	0/0:4:4,0:-5.545,.,.	0/0:10:10,0:-13.863,.,.	0/0:5:5,0:-6.931,.,.	0/0:15:15,0:-20.794,.,.	0/0:10:10,0:-13.863,.,.	0/0:7:7,0:-9.704,.,.	0/0:18:18,0:-24.953,.,.	0/0:7:7,0:-9.704,.,.	./.:0:.,.:.,.,.	./.:0:.,.:.,.,.	./.:0:.,.:.,.,.	0/1:19:11,8:.,17.1,.	0/0:4:4,0:-5.545,.,.	0/0:24:24,0:-33.271,.,.	1/1:11:0,11:.,.,-15.249	1/1:14:0,14:.,.,-19.408	0/0:22:22,0:-30.498,.,.	0/0:16:16,0:-22.181,.,.	0/0:14:14,0:-19.408,.,.	0/0:18:18,0:-24.953,.,.	0/0:17:17,0:-23.567,.,.	0/0:16:16,0:-22.181,.,.	0/0:8:8,0:-11.09,.,.	0/0:6:6,0:-8.318,.,.	0/0:12:12,0:-16.636,.,.	./.:0:.,.:.,.,.	./.:0:.,.:.,.,.	./.:0:.,.:.,.,.	./.:0:.,.:.,.,.	0/0:7:7,0:-9.704,.,.	0/0:8:8,0:-11.09,.,.	0/0:7:7,0:-9.704,.,.	0/0:8:8,0:-11.09,.,.	0/0:5:5,0:-6.931,.,.	0/0:4:4,0:-5.545,.,.	0/0:4:4,0:-5.545,.,.	./.:0:.,.:.,.,.	./.:0:.,.:.,.,.	./.:0:.,.:.,.,.	./.:0:.,.:.,.,.	0/0:30:30,0:-41.589,.,.	0/0:15:15,0:-20.794,.,.	0/0:9:9,0:-12.477,.,.	0/0:13:13,0:-18.022,.,.	./.:0:.,.:.,.,.	0/0:6:6,0:-8.318,.,.	0/0:14:14,0:-19.408,.,.	0/0:14:14,0:-19.408,.,.	0/0:6:6,0:-8.318,.,.	0/0:16:16,0:-22.181,.,.	0/0:10:10,0:-13.863,.,.
un	179521	1283_39	A	G	.	PASS	NS=156;AF=0.077	GT:DP:AD:GL	0/0:13:13,0:-18.022,.,.	0/0:14:14,0:-19.408,.,.	0/0:25:25,0:-34.657,.,.	0/0:25:25,0:-34.657,.,.	0/0:32:32,0:-44.361,.,.	0/0:31:31,0:-42.975,.,.	0/0:26:26,0:-36.044,.,.	0/0:29:29,0:-40.203,.,.	0/0:24:24,0:-33.271,.,.	0/0:27:27,0:-37.43,.,.	0/0:23:23,0:-31.885,.,.	0/0:11:11,0:-15.249,.,.	0/0:17:17,0:-23.567,.,.	0/0:28:28,0:-38.816,.,.	0/0:38:38,0:-52.679,.,.	0/0:34:34,0:-47.134,.,.	0/0:45:45,0:-62.383,.,.	0/0:24:24,0:-33.271,.,.	0/0:32:32,0:-44.361,.,.	0/0:24:24,0:-33.271,.,.	0/0:27:27,0:-37.43,.,.	1/1:18:0,18:.,.,-24.953	0/1:17:6,11:.,11.69,.	0/1:28:17,11:.,22.87,.	0/0:19:19,0:-26.34,.,.	0/0:17:17,0:-23.567,.,.	0/0:18:18,0:-24.953,.,.	0/0:27:27,0:-37.43,.,.	0/0:17:17,0:-23.567,.,.	0/0:18:18,0:-24.953,.,.	0/0:59:59,0:-81.791,.,.	0/0:16:16,0:-22.181,.,.	0/0:21:21,0:-29.112,.,.	0/0:13:13,0:-18.022,.,.	0/0:5:5,0:-6.931,.,.	0/0:9:9,0:-12.477,.,.	0/0:19:19,0:-26.34,.,.	0/0:10:10,0:-13.863,.,.	0/0:5:5,0:-6.931,.,.	0/0:26:26,0:-36.044,.,.	0/0:15:15,0:-20.794,.,.	0/0:9:9,0:-12.477,.,.	0/0:21:21,0:-29.112,.,.	0/0:9:9,0:-12.477,.,.	0/0:4:4,0:-5.545,.,.	0/0:14:14,0:-19.408,.,.	0/0:16:16,0:-22.181,.,.	0/0:16:16,0:-22.181,.,.	0/0:14:14,0:-19.408,.,.	0/0:24:24,0:-33.271,.,.	./.:0:.,.:.,.,.	./.:0:.,.:.,.,.	./.:0:.,.:.,.,.	./.:0:.,.:.,.,.	./.:0:.,.:.,.,.	0/0:9:9,0:-12.477,.,.	0/0:23:23,0:-31.885,.,.	0/0:5:5,0:-6.931,.,.	0/0:6:6,0:-8.318,.,.	0/0:7:7,0:-9.704,.,.	./.:0:.,.:.,.,.	0/0:7:7,0:-9.704,.,.	0/0:5:5,0:-6.931,.,.	0/0:24:24,0:-33.271,.,.	0/0:9:9,0:-12.477,.,.	0/0:10:10,0:-13.863,.,.	0/0:14:14,0:-19.408,.,.	0/0:4:4,0:-5.545,.,.	0/0:5:5,0:-6.931,.,.	0/0:30:30,0:-15.492,.,.	0/0:22:22,0:-30.498,.,.	0/0:14:14,0:-19.408,.,.	0/0:4:4,0:-5.545,.,.	0/0:6:6,0:-8.318,.,.	0/0:27:27,0:-37.43,.,.	0/0:9:9,0:-12.477,.,.	0/0:10:10,0:-13.863,.,.	0/0:9:9,0:-12.477,.,.	0/0:6:6,0:-8.318,.,.	0/1:18:10,8:.,17.36,.	1/1:22:0,22:.,.,-30.498	0/0:4:4,0:-5.545,.,.	0/0:26:26,0:-36.044,.,.	0/0:5:5,0:-6.931,.,.	0/0:10:10,0:-13.863,.,.	0/0:27:27,0:-37.43,.,.	0/0:22:22,0:-30.498,.,.	0/0:54:54,0:-74.86,.,.	0/0:39:39,0:-54.065,.,.	0/0:17:17,0:-23.567,.,.	0/0:20:20,0:-27.726,.,.	0/0:19:19,0:-24.953,.,.	0/0:17:17,0:-23.567,.,.	0/0:34:34,0:-47.134,.,.	0/0:22:22,0:-20.165,.,.	0/0:17:17,0:-23.567,.,.	0/0:12:12,0:-16.636,.,.	0/0:15:15,0:-20.794,.,.	0/1:16:6,10:.,12.17,.	0/1:16:8,8:.,17.58,.	0/1:10:4,6:.,8.39,.	0/1:20:10,10:.,21.97,.	./.:0:.,.:.,.,.	0/1:15:7,8:.,15.31,.	0/0:12:12,0:-16.636,.,.	0/1:18:7,11:.,14.48,.	1/1:15:0,15:.,.,-20.794	0/1:11:6,5:.,10.9,.	0/0:19:19,0:-26.34,.,.	0/0:23:23,0:-31.885,.,.	0/0:13:13,0:-18.022,.,.	0/0:8:8,0:-11.09,.,.	0/0:11:11,0:-15.249,.,.	1/1:8:0,8:.,.,-11.09	1/1:16:0,16:.,.,-22.181	0/0:4:4,0:-5.545,.,.	./.:0:.,.:.,.,.	./.:0:.,.:.,.,.	0/0:11:11,0:-15.249,.,.	0/0:10:10,0:-13.863,.,.	0/0:17:17,0:-23.567,.,.	0/0:5:5,0:-6.931,.,.	0/0:7:7,0:-9.704,.,.	0/0:8:8,0:-11.09,.,.	0/0:10:10,0:-13.863,.,.	0/0:10:10,0:-13.863,.,.	0/0:6:6,0:-8.318,.,.	0/0:30:30,0:-41.589,.,.	0/0:17:17,0:-23.567,.,.	./.:0:.,.:.,.,.	./.:0:.,.:.,.,.	./.:0:.,.:.,.,.	0/0:10:10,0:-13.863,.,.	0/0:6:6,0:-8.318,.,.	0/0:12:12,0:-16.636,.,.	0/0:13:13,0:-18.022,.,.	0/0:17:17,0:-23.567,.,.	0/0:12:12,0:-16.636,.,.	0/0:5:5,0:-9.704,.,.	0/0:10:10,0:-13.863,.,.	0/0:15:15,0:-20.794,.,.	0/0:12:12,0:-16.636,.,.	0/1:21:8,13:.,16.38,.	0/0:12:12,0:-16.636,.,.	0/0:6:6,0:-8.318,.,.	0/0:13:13,0:-18.022,.,.	0/0:5:5,0:-6.931,.,.	0/1:10:3,7:.,4.95,.	0/0:11:11,0:-15.249,.,.	0/0:11:11,0:-15.249,.,.	0/1:16:11,5:.,6.55,.	0/0:18:18,0:-24.953,.,.	0/0:10:10,0:-13.863,.,.	0/0:7:7,0:-9.704,.,.	0/0:6:6,0:-8.318,.,.	0/0:7:7,0:-9.704,.,.	./.:0:.,.:.,.,.	./.:0:.,.:.,.,.	./.:0:.,.:.,.,.	./.:0:.,.:.,.,.	./.:0:.,.:.,.,.	0/0:26:26,0:-36.044,.,.	0/0:8:8,0:-11.09,.,.	0/0:14:14,0:-19.408,.,.	0/1:10:3,7:.,4.95,.	0/0:6:6,0:-8.318,.,.	0/0:7:7,0:-9.704,.,.	0/0:7:7,0:-11.09,.,.	0/0:15:15,0:-20.794,.,.	0/0:14:14,0:-19.408,.,.	0/0:14:14,0:-3.53,.,.	0/0:16:16,0:-22.181,.,.
un	181057	1294_35	G	C	.	PASS	NS=123;AF=0.260	GT:DP:AD:GL	1/1:15:0,15:.,.,-20.794	1/1:8:0,8:.,.,-11.09	1/1:38:0,38:.,.,-52.679	1/1:49:0,49:.,.,-67.928	1/1:26:0,26:.,.,-36.044	1/1:28:0,28:.,.,-38.816	1/1:22:0,22:.,.,-30.498	1/1:21:0,21:.,.,-29.112	1/1:38:0,38:.,.,-52.679	1/1:32:0,32:.,.,-44.361	1/1:23:0,23:.,.,-31.885	1/1:13:0,13:.,.,-18.022	1/1:24:0,24:.,.,-33.271	0/0:22:22,0:-30.498,.,.	0/0:37:37,0:-51.293,.,.	0/0:37:37,0:-51.293,.,.	0/0:35:35,0:-48.52,.,.	0/0:10:10,0:-13.863,.,.	0/0:27:27,0:-37.43,.,.	0/0:34:34,0:-47.134,.,.	0/0:32:32,0:-44.361,.,.	0/0:22:22,0:-30.498,.,.	0/0:27:27,0:-37.43,.,.	0/0:22:22,0:-30.498,.,.	1/1:17:0,17:.,.,-23.567	1/1:28:0,28:.,.,-38.816	1/1:17:0,17:.,.,-23.567	1/1:16:0,16:.,.,-22.181	1/1:30:0,30:.,.,-41.589	1/1:24:0,24:.,.,-22.76	1/1:40:0,40:.,.,-55.452	1/1:19:0,19:.,.,-26.34	1/1:15:0,15:.,.,-20.794	1/1:18:0,18:.,.,-15.032	1/1:10:0,10:.,.,-13.863	1/1:29:0,29:.,.,-40.203	1/1:18:0,18:.,.,-24.953	1/1:10:0,10:.,.,-13.863	./.:0:.,.:.,.,.	0/0:31:31,0:-42.975,.,.	0/1:14:9,5:.,9.83,.	0/1:12:6,6:.,13.18,.	0/0:10:10,0:-5.164,.,.	0/0:7:7,0:-9.704,.,.	0/0:3:3,0:-4.159,.,.	0/0:14:14,0:-19.408,.,.	0/0:19:19,0:-26.34,.,.	0/0:18:18,0:-24.953,.,.	0/0:16:16,0:-22.181,.,.	0/0:13:13,0:-18.022,.,.	./.:0:.,.:.,.,.	./.:0:.,.:.,.,.	./.:0:.,.:.,.,.	./.:0:.,.:.,.,.	./.:0:.,.:.,.,.	./.:0:.,.:.,.,.	0/0:10:10,0:-13.863,.,.	0/0:5:5,0:-6.931,.,.	./.:0:.,.:.,.,.	./.:0:.,.:.,.,.	./.:0:.,.:.,.,.	./.:0:.,.:.,.,.	./.:0:.,.:.,.,.	./.:0:.,.:.,.,.	./.:0:.,.:.,.,.	./.:0:.,.:.,.,.	./.:0:.,.:.,.,.	./.:0:.,.:.,.,.	./.:0:.,.:.,.,.	./.:0:.,.:.,.,.	0/0:8:8,0:-11.09,.,.	0/0:20:20,0:-27.726,.,.	0/0:8:8,0:-11.09,.,.	0/0:4:4,0:-5.545,.,.	./.:0:.,.:.,.,.	./.:0:.,.:.,.,.	./.:0:.,.:.,.,.	./.:0:.,.:.,.,.	./.:0:.,.:.,.,.	0/0:10:10,0:-13.863,.,.	0/0:23:23,0:-31.885,.,.	0/0:5:5,0:-6.931,.,.	./.:0:.,.:.,.,.	./.:0:.,.:.,.,.	./.:0:.,.:.,.,.	0/0:12:12,0:-16.636,.,.	0/0:11:11,0:-15.249,.,.	0/0:47:47,0:-65.156,.,.	0/0:34:34,0:-47.134,.,.	0/0:15:15,0:-20.794,.,.	0/0:12:12,0:-16.636,.,.	0/0:21:21,0:-29.112,.,.	0/0:20:20,0:-27.726,.,.	0/0:17:17,0:-23.567,.,.	0/0:15:15,0:-20.794,.,.	0/0:13:13,0:-18.022,.,.	0/0:11:11,0:-15.249,.,.	0/0:10:10,0:-13.863,.,.	0/0:13:13,0:-18.022,.,.	0/0:13:13,0:-18.022,.,.	0/0:11:11,0:-15.249,.,.	0/0:9:9,0:-12.477,.,.	0/0:6:6,0:-8.318,.,.	0/0:19:19,0:-26.34,.,.	0/0:5:5,0:-6.931,.,.	0/0:13:13,0:-18.022,.,.	0/0:14:14,0:-19.408,.,.	0/0:9:9,0:-15.249,.,.	0/0:15:15,0:-20.794,.,.	0/0:13:13,0:-18.022,.,.	0/0:19:19,0:-26.34,.,.	0/0:15:15,0:-20.794,.,.	0/0:16:16,0:-22.181,.,.	0/0:6:6,0:-8.318,.,.	0/0:6:6,0:-8.318,.,.	./.:0:.,.:.,.,.	0/0:5:5,0:-6.931,.,.	./.:0:.,.:.,.,.	./.:0:.,.:.,.,.	./.:0:.,.:.,.,.	./.:0:.,.:.,.,.	0/0:7:7,0:-9.704,.,.	0/0:9:9,0:-12.477,.,.	0/0:8:8,0:-11.09,.,.	./.:0:.,.:.,.,.	./.:0:.,.:.,.,.	./.:0:.,.:.,.,.	./.:0:.,.:.,.,.	./.:0:.,.:.,.,.	./.:0:.,.:.,.,.	./.:0:.,.:.,.,.	./.:0:.,.:.,.,.	0/0:16:16,0:-22.181,.,.	./.:0:.,.:.,.,.	0/0:13:13,0:-18.022,.,.	0/0:9:9,0:-12.477,.,.	0/0:14:14,0:-19.408,.,.	0/0:22:22,0:-30.498,.,.	0/0:12:12,0:-16.636,.,.	0/0:7:7,0:-9.704,.,.	0/0:5:5,0:-6.931,.,.	0/0:15:15,0:-20.794,.,.	0/0:12:12,0:-16.636,.,.	0/0:9:9,0:-12.477,.,.	0/0:7:7,0:-9.704,.,.	0/0:16:16,0:-22.181,.,.	./.:0:.,.:.,.,.	./.:0:.,.:.,.,.	./.:0:.,.:.,.,.	./.:0:.,.:.,.,.	0/0:10:10,0:-13.863,.,.	0/0:16:16,0:-22.181,.,.	0/0:5:5,0:-6.931,.,.	1/1:8:0,8:.,.,-11.09	0/0:7:7,0:-9.704,.,.	0/1:9:4,5:.,8.68,.	./.:0:.,.:.,.,.	./.:0:.,.:.,.,.	./.:0:.,.:.,.,.	./.:0:.,.:.,.,.	./.:0:.,.:.,.,.	0/0:28:28,0:-38.816,.,.	1/1:8:0,8:.,.,-11.09	0/1:6:4,2:.,3.715,.	0/0:8:8,0:-11.09,.,.	0/0:4:4,0:-5.545,.,.	0/0:3:3,0:-4.159,.,.	0/0:7:7,0:-9.704,.,.	0/0:19:19,0:-26.34,.,.	0/0:8:8,0:-11.09,.,.	0/0:10:10,0:-13.863,.,.	0/0:8:8,0:-11.09,.,.
un	181734	1299_12	A	C	.	PASS	NS=117;AF=0.017	GT:DP:AD:GL	0/0:13:13,0:-18.022,.,.	0/0:25:25,0:-34.657,.,.	0/0:14:14,0:-19.408,.,.	0/0:63:63,0:-87.337,.,.	0/0:48:48,0:-66.542,.,.	0/0:57:57,0:-79.019,.,.	0/0:53:53,0:-73.474,.,.	0/0:43:43,0:-59.611,.,.	0/0:42:42,0:-58.224,.,.	0/0:21:21,0:-29.112,.,.	0/0:45:45,0:-62.383,.,.	0/0:15:15,0:-20.794,.,.	0/0:30:30,0:-41.589,.,.	1/1:47:0,47:.,.,-65.156	0/0:27:27,0:-37.43,.,.	1/1:46:0,46:.,.,-63.77	0/0:60:60,0:-83.178,.,.	0/0:48:48,0:-66.542,.,.	0/0:20:20,0:-27.726,.,.	0/0:79:79,0:-109.517,.,.	0/0:28:28,0:-38.816,.,.	0/0:26:26,0:-36.044,.,.	0/0:46:46,0:-63.77,.,.	./.:0:.,.:.,.,.	0/0:35:35,0:-48.52,.,.	0/0:65:65,0:-90.109,.,.	0/0:37:37,0:-51.293,.,.	0/0:48:48,0:-66.542,.,.	0/0:45:45,0:-62.383,.,.	0/0:17:17,0:-23.567,.,.	0/0:88:88,0:-121.994,.,.	0/0:30:30,0:-40.203,.,.	0/0:52:52,0:-72.087,.,.	0/0:30:30,0:-41.589,.,.	0/0:14:14,0:-19.408,.,.	0/0:31:31,0:-42.975,.,.	0/0:32:32,0:-44.361,.,.	0/0:10:10,0:-13.863,.,.	./.:0:.,.:.,.,.	0/0:43:43,0:-59.611,.,.	0/0:17:17,0:-23.567,.,.	0/0:11:11,0:-15.249,.,.	0/0:11:11,0:-15.249,.,.	0/0:4:4,0:-5.545,.,.	0/0:5:5,0:-6.931,.,.	0/0:14:14,0:-19.408,.,.	0/0:15:15,0:-20.794,.,.	0/0:9:9,0:-12.477,.,.	0/0:29:29,0:-40.203,.,.	0/0:35:35,0:-48.52,.,.	./.:0:.,.:.,.,.	./.:0:.,.:.,.,.	0/0:7:7,0:-9.704,.,.	0/0:9:9,0:-12.477,.,.	0/0:7:7,0:-9.704,.,.	0/0:9:9,0:-12.477,.,.	0/0:39:39,0:-54.065,.,.	0/0:13:13,0:-18.022,.,.	0/0:6:6,0:-8.318,.,.	0/0:5:5,0:-6.931,.,.	0/0:8:8,0:-11.09,.,.	0/0:14:14,0:-19.408,.,.	0/0:12:12,0:-16.636,.,.	0/0:23:23,0:-31.885,.,.	0/0:18:18,0:-24.953,.,.	./.:0:.,.:.,.,.	./.:0:.,.:.,.,.	./.:0:.,.:.,.,.	./.:0:.,.:.,.,.	./.:0:.,.:.,.,.	0/0:30:30,0:-41.589,.,.	0/0:20:20,0:-27.726,.,.	0/0:11:11,0:-15.249,.,.	./.:0:.,.:.,.,.	0/0:19:19,0:-26.34,.,.	0/0:7:7,0:-9.704,.,.	0/0:14:14,0:-19.408,.,.	0/0:5:5,0:-6.931,.,.	0/0:3:3,0:-4.159,.,.	./.:0:.,.:.,.,.	./.:0:.,.:.,.,.	./.:0:.,.:.,.,.	./.:0:.,.:.,.,.	./.:0:.,.:.,.,.	./.:0:.,.:.,.,.	0/0:27:27,0:-37.43,.,.	0/0:23:23,0:-31.885,.,.	0/0:45:45,0:-62.383,.,.	0/0:73:73,0:-101.199,.,.	./.:0:.,.:.,.,.	./.:0:.,.:.,.,.	./.:0:.,.:.,.,.	./.:0:.,.:.,.,.	./.:0:.,.:.,.,.	./.:0:.,.:.,.,.	./.:0:.,.:.,.,.	./.:0:.,.:.,.,.	./.:0:.,.:.,.,.	0/0:21:21,0:-29.112,.,.	0/0:22:22,0:-30.498,.,.	0/0:10:10,0:-13.863,.,.	0/0:23:23,0:-31.885,.,.	./.:0:.,.:.,.,.	./.:0:.,.:.,.,.	./.:0:.,.:.,.,.	./.:0:.,.:.,.,.	./.:0:.,.:.,.,.	./.:0:.,.:.,.,.	0/0:18:18,0:-24.953,.,.	0/0:10:10,0:-13.863,.,.	0/0:9:9,0:-12.477,.,.	0/0:22:22,0:-30.498,.,.	0/0:33:33,0:-45.748,.,.	./.:0:.,.:.,.,.	./.:0:.,.:.,.,.	./.:0:.,.:.,.,.	./.:0:.,.:.,.,.	0/0:6:6,0:-8.318,.,.	0/0:29:29,0:-40.203,.,.	0/0:5:5,0:-6.931,.,.	0/0:12:12,0:-16.636,.,.	0/0:7:7,0:-9.704,.,.	0/0:15:15,0:-20.794,.,.	0/0:5:5,0:-6.931,.,.	0/0:18:18,0:-24.953,.,.	0/0:9:9,0:-12.477,.,.	0/0:14:14,0:-19.408,.,.	0/0:22:22,0:-30.498,.,.	0/0:6:6,0:-8.318,.,.	0/0:15:15,0:-20.794,.,.	0/0:6:6,0:-8.318,.,.	0/0:9:9,0:-12.477,.,.	./.:0:.,.:.,.,.	./.:0:.,.:.,.,.	./.:0:.,.:.,.,.	./.:0:.,.:.,.,.	./.:0:.,.:.,.,.	./.:0:.,.:.,.,.	./.:0:.,.:.,.,.	./.:0:.,.:.,.,.	./.:0:.,.:.,.,.	./.:0:.,.:.,.,.	./.:0:.,.:.,.,.	0/0:8:8,0:-11.09,.,.	0/0:3:3,0:-4.159,.,.	0/0:7:7,0:-9.704,.,.	./.:0:.,.:.,.,.	0/0:6:6,0:-8.318,.,.	0/0:17:17,0:-23.567,.,.	0/0:7:7,0:-9.704,.,.	./.:0:.,.:.,.,.	0/0:19:19,0:-26.34,.,.	0/0:22:22,0:-30.498,.,.	0/0:11:11,0:-15.249,.,.	0/0:8:8,0:-11.09,.,.	0/0:11:11,0:-15.249,.,.	0/0:12:12,0:-16.636,.,.	./.:0:.,.:.,.,.	./.:0:.,.:.,.,.	./.:0:.,.:.,.,.	./.:0:.,.:.,.,.	./.:0:.,.:.,.,.	./.:0:.,.:.,.,.	./.:0:.,.:.,.,.	0/0:8:8,0:-11.09,.,.	0/0:4:4,0:-5.545,.,.	0/0:21:21,0:-29.112,.,.	0/0:16:16,0:-22.181,.,.	0/0:18:18,0:-24.953,.,.	./.:0:.,.:.,.,.	0/0:4:4,0:-5.545,.,.	0/0:14:14,0:-18.022,.,.
un	182481	1304_59	T	G	.	PASS	NS=131;AF=0.011	GT:DP:AD:GL	0/0:10:10,0:-13.863,.,.	0/0:11:11,0:-15.249,.,.	0/0:30:30,0:-41.589,.,.	0/0:22:22,0:-30.498,.,.	0/0:13:13,0:-18.022,.,.	0/0:17:17,0:-23.567,.,.	0/0:21:21,0:-29.112,.,.	0/0:13:13,0:-18.022,.,.	0/0:25:25,0:-34.657,.,.	0/0:20:20,0:-27.726,.,.	0/0:16:16,0:-22.181,.,.	0/0:9:9,0:-12.477,.,.	0/0:10:10,0:-13.863,.,.	./.:0:.,.:.,.,.	./.:0:.,.:.,.,.	./.:0:.,.:.,.,.	./.:0:.,.:.,.,.	./.:0:.,.:.,.,.	0/0:19:19,0:-26.34,.,.	0/1:28:13,15:.,32.93,.	0/1:16:7,9:.,14.85,.	0/0:21:21,0:-29.112,.,.	0/1:15:6,9:.,12.58,.	0/0:16:16,0:-22.181,.,.	0/0:16:16,0:-22.181,.,.	0/0:25:25,0:-34.657,.,.	0/0:20:20,0:-27.726,.,.	0/0:11:11,0:-15.249,.,.	0/0:17:17,0:-23.567,.,.	0/0:15:15,0:-20.794,.,.	0/0:31:31,0:-42.975,.,.	0/0:17:17,0:-23.567,.,.	0/0:10:10,0:-13.863,.,.	0/0:13:13,0:-18.022,.,.	0/0:7:7,0:-9.704,.,.	0/0:12:12,0:-16.636,.,.	0/0:15:15,0:-20.794,.,.	0/0:7:7,0:-9.704,.,.	0/0:3:3,0:-4.159,.,.	0/0:13:13,0:-18.022,.,.	0/0:16:16,0:-22.181,.,.	0/0:8:8,0:-11.09,.,.	0/0:12:12,0:-16.636,.,.	./.:0:.,.:.,.,.	./.:0:.,.:.,.,.	./.:0:.,.:.,.,.	0/0:13:13,0:-18.022,.,.	0/0:11:11,0:-15.249,.,.	0/0:15:15,0:-20.794,.,.	0/0:12:12,0:-16.636,.,.	./.:0:.,.:.,.,.	./.:0:.,.:.,.,.	./.:0:.,.:.,.,.	./.:0:.,.:.,.,.	./.:0:.,.:.,.,.	./.:0:.,.:.,.,.	0/0:19:19,0:-26.34,.,.	0/0:8:8,0:-12.477,.,.	./.:0:.,.:.,.,.	./.:0:.,.:.,.,.	./.:0:.,.:.,.,.	./.:0:.,.:.,.,.	./.:0:.,.:.,.,.	./.:0:.,.:.,.,.	./.:0:.,.:.,.,.	0/0:14:14,0:-19.408,.,.	0/0:9:9,0:-12.477,.,.	0/0:6:6,0:-8.318,.,.	0/0:4:4,0:-5.545,.,.	0/0:9:9,0:-12.477,.,.	./.:0:.,.:.,.,.	./.:0:.,.:.,.,.	./.:0:.,.:.,.,.	./.:0:.,.:.,.,.	0/0:14:14,0:-20.794,.,.	./.:0:.,.:.,.,.	./.:0:.,.:.,.,.	./.:0:.,.:.,.,.	./.:0:.,.:.,.,.	0/0:14:14,0:-19.408,.,.	0/0:19:19,0:-26.34,.,.	0/0:5:5,0:-8.318,.,.	./.:0:.,.:.,.,.	./.:0:.,.:.,.,.	./.:0:.,.:.,.,.	0/0:14:14,0:-19.408,.,.	0/0:13:13,0:-18.022,.,.	0/0:29:29,0:-45.748,.,.	0/0:27:27,0:-42.975,.,.	0/0:19:19,0:-26.34,.,.	0/0:11:11,0:-15.249,.,.	0/0:21:21,0:-29.112,.,.	0/0:9:9,0:-12.477,.,.	0/0:12:12,0:-16.636,.,.	0/0:9:9,0:-12.477,.,.	0/0:14:14,0:-19.408,.,.	0/0:5:5,0:-6.931,.,.	0/0:8:8,0:-11.09,.,.	0/0:12:12,0:-16.636,.,.	0/0:11:11,0:-15.249,.,.	0/0:8:8,0:-11.09,.,.	0/0:10:10,0:-13.863,.,.	0/0:3:3,0:-4.159,.,.	./.:0:.,.:.,.,.	0/0:4:4,0:-5.545,.,.	0/0:10:10,0:-13.863,.,.	0/0:15:15,0:-20.794,.,.	0/0:8:8,0:-11.09,.,.	0/0:19:19,0:-26.34,.,.	0/0:13:13,0:-18.022,.,.	0/0:19:19,0:-26.34,.,.	0/0:11:11,0:-15.249,.,.	0/0:9:9,0:-12.477,.,.	0/0:5:5,0:-6.931,.,.	0/0:6:6,0:-8.318,.,.	0/0:5:5,0:-6.931,.,.	0/0:6:6,0:-8.318,.,.	./.:0:.,.:.,.,.	0/0:9:9,0:-12.477,.,.	0/0:3:3,0:-4.159,.,.	0/0:10:10,0:-13.863,.,.	./.:0:.,.:.,.,.	./.:0:.,.:.,.,.	./.:0:.,.:.,.,.	0/0:17:17,0:-23.567,.,.	0/0:6:6,0:-8.318,.,.	0/0:14:14,0:-19.408,.,.	0/0:21:21,0:-29.112,.,.	0/0:6:6,0:-8.318,.,.	0/0:10:10,0:-13.863,.,.	0/0:5:5,0:-6.931,.,.	0/0:8:8,0:-11.09,.,.	0/0:13:13,0:-18.022,.,.	0/0:14:14,0:-19.408,.,.	0/0:14:14,0:-19.408,.,.	0/0:13:13,0:-18.022,.,.	0/0:19:19,0:-26.34,.,.	0/0:19:19,0:-26.34,.,.	0/0:6:6,0:-8.318,.,.	0/0:16:16,0:-22.181,.,.	0/0:10:10,0:-13.863,.,.	0/0:10:10,0:-13.863,.,.	0/0:17:17,0:-23.567,.,.	0/0:13:13,0:-18.022,.,.	0/0:7:7,0:-9.704,.,.	0/0:14:14,0:-20.794,.,.	0/0:4:4,0:-5.545,.,.	0/0:8:8,0:-11.09,.,.	0/0:8:8,0:-11.09,.,.	0/0:9:9,0:-12.477,.,.	0/0:6:6,0:-8.318,.,.	0/0:12:12,0:-16.636,.,.	0/0:5:5,0:-6.931,.,.	0/0:8:8,0:-11.09,.,.	0/0:3:3,0:-4.159,.,.	0/0:9:9,0:-12.477,.,.	0/0:5:5,0:-6.931,.,.	./.:0:.,.:.,.,.	./.:0:.,.:.,.,.	./.:0:.,.:.,.,.	./.:0:.,.:.,.,.	0/0:24:24,0:-33.271,.,.	0/0:11:11,0:-15.249,.,.	0/0:13:13,0:-18.022,.,.	0/0:10:10,0:-13.863,.,.	./.:0:.,.:.,.,.	0/0:8:8,0:-11.09,.,.	0/0:8:8,0:-11.09,.,.	0/0:14:14,0:-19.408,.,.	0/0:8:8,0:-11.09,.,.	0/0:8:8,0:-11.09,.,.	0/0:13:13,0:-18.022,.,.
un	182874	1307_32	G	C	.	PASS	NS=133;AF=0.113	GT:DP:AD:GL	0/0:22:22,0:-30.498,.,.	0/0:33:33,0:-45.748,.,.	0/0:43:43,0:-59.611,.,.	0/0:77:77,0:-106.745,.,.	0/0:68:68,0:-92.882,.,.	0/0:55:55,0:-76.246,.,.	0/0:43:43,0:-59.611,.,.	0/0:55:55,0:-76.246,.,.	0/0:54:54,0:-74.86,.,.	0/0:52:52,0:-72.087,.,.	0/0:52:52,0:-72.087,.,.	0/0:14:14,0:-19.408,.,.	0/0:27:27,0:-37.43,.,.	./.:0:.,.:.,.,.	./.:0:.,.:.,.,.	./.:0:.,.:.,.,.	./.:0:.,.:.,.,.	./.:0:.,.:.,.,.	./.:0:.,.:.,.,.	./.:0:.,.:.,.,.	./.:0:.,.:.,.,.	./.:0:.,.:.,.,.	./.:0:.,.:.,.,.	./.:0:.,.:.,.,.	0/0:27:27,0:-37.43,.,.	0/0:41:41,0:-56.838,.,.	0/0:37:37,0:-51.293,.,.	0/0:54:54,0:-74.86,.,.	0/0:48:48,0:-66.542,.,.	0/0:38:38,0:-52.679,.,.	0/0:87:87,0:-120.608,.,.	0/0:37:37,0:-51.293,.,.	0/0:45:45,0:-62.383,.,.	0/0:34:34,0:-47.134,.,.	0/0:16:16,0:-22.181,.,.	0/0:41:41,0:-56.838,.,.	0/0:46:46,0:-63.77,.,.	0/0:21:21,0:-29.112,.,.	./.:0:.,.:.,.,.	0/0:48:48,0:-66.542,.,.	0/0:31:31,0:-42.975,.,.	0/0:23:23,0:-31.885,.,.	0/0:24:24,0:-33.271,.,.	0/0:9:9,0:-12.477,.,.	0/0:15:15,0:-20.794,.,.	0/0:24:24,0:-33.271,.,.	0/0:26:26,0:-36.044,.,.	0/0:25:25,0:-34.657,.,.	0/0:36:36,0:-49.907,.,.	0/0:18:18,0:-24.953,.,.	./.:0:.,.:.,.,.	./.:0:.,.:.,.,.	./.:0:.,.:.,.,.	./.:0:.,.:.,.,.	./.:0:.,.:.,.,.	./.:0:.,.:.,.,.	0/0:26:26,0:-36.044,.,.	0/0:6:6,0:-8.318,.,.	./.:0:.,.:.,.,.	./.:0:.,.:.,.,.	./.:0:.,.:.,.,.	./.:0:.,.:.,.,.	./.:0:.,.:.,.,.	./.:0:.,.:.,.,.	./.:0:.,.:.,.,.	0/0:18:18,0:-24.953,.,.	0/0:10:10,0:-13.863,.,.	0/0:10:10,0:-13.863,.,.	./.:0:.,.:.,.,.	0/1:25:15,10:.,20.97,.	0/0:21:21,0:-29.112,.,.	0/0:34:34,0:-47.134,.,.	0/0:12:12,0:-16.636,.,.	./.:0:.,.:.,.,.	0/0:6:6,0:-8.318,.,.	./.:0:.,.:.,.,.	./.:0:.,.:.,.,.	./.:0:.,.:.,.,.	./.:0:.,.:.,.,.	./.:0:.,.:.,.,.	./.:0:.,.:.,.,.	./.:0:.,.:.,.,.	./.:0:.,.:.,.,.	./.:0:.,.:.,.,.	./.:0:.,.:.,.,.	0/0:43:43,0:-59.611,.,.	0/0:36:36,0:-49.907,.,.	0/0:100:100,0:-138.629,.,.	0/0:96:96,0:-133.084,.,.	0/0:26:26,0:-36.044,.,.	0/0:30:30,0:-41.589,.,.	0/0:27:27,0:-37.43,.,.	0/0:22:22,0:-30.498,.,.	0/0:35:35,0:-48.52,.,.	0/0:29:29,0:-40.203,.,.	0/0:31:31,0:-42.975,.,.	0/0:17:17,0:-23.567,.,.	0/0:21:21,0:-29.112,.,.	0/1:29:16,13:.,28.25,.	./.:13:.,.:.,.,.	0/1:16:7,9:.,15.13,.	0/1:24:14,10:.,21.3,.	0/0:9:9,0:-12.477,.,.	0/0:16:16,0:-22.181,.,.	0/0:26:26,0:-36.044,.,.	0/0:29:29,0:-40.203,.,.	0/0:20:20,0:-27.726,.,.	0/0:27:27,0:-37.43,.,.	0/1:35:21,14:.,29.35,.	1/1:30:0,30:.,.,-41.589	0/1:28:10,18:.,19.65,.	0/1:32:18,14:.,30.26,.	1/1:41:0,41:.,.,-56.838	0/0:16:16,0:-22.181,.,.	0/0:17:17,0:-23.567,.,.	0/0:3:3,0:-4.159,.,.	0/0:10:10,0:-15.249,.,.	./.:0:.,.:.,.,.	0/0:20:20,0:-27.726,.,.	0/0:9:9,0:-12.477,.,.	0/0:7:7,0:-9.704,.,.	0/0:12:12,0:-16.636,.,.	0/0:12:12,0:-16.636,.,.	0/0:12:12,0:-16.636,.,.	0/0:24:24,0:-33.271,.,.	0/0:16:16,0:-22.181,.,.	0/0:19:19,0:-26.34,.,.	0/0:33:33,0:-45.748,.,.	0/0:13:13,0:-18.022,.,.	0/0:17:17,0:-23.567,.,.	0/0:7:7,0:-9.704,.,.	0/0:11:11,0:-15.249,.,.	0/0:15:15,0:-20.794,.,.	0/0:20:20,0:-27.726,.,.	0/0:28:28,0:-38.816,.,.	0/0:11:11,0:-15.249,.,.	0/0:31:31,0:-42.975,.,.	1/1:32:0,32:.,.,-44.361	0/1:17:6,11:.,11.69,.	1/1:16:0,16:.,.,-22.181	1/1:29:0,29:.,.,-40.203	1/1:30:0,30:.,.,-30.623	1/1:27:0,27:.,.,-37.43	0/0:16:16,0:-22.181,.,.	0/0:10:10,0:-5.164,.,.	0/0:24:24,0:-33.271,.,.	1/1:6:0,6:.,.,-8.318	0/1:19:9,10:.,19.72,.	0/0:11:11,0:-18.022,.,.	0/1:5:2,3:.,6.59,.	0/0:17:17,0:-13.763,.,.	0/0:16:16,0:-22.181,.,.	0/0:23:23,0:-31.885,.,.	0/0:13:13,0:-18.022,.,.	0/0:8:8,0:-11.09,.,.	0/0:13:13,0:-18.022,.,.	0/0:5:5,0:-6.931,.,.	0/0:7:7,0:-9.704,.,.	./.:0:.,.:.,.,.	0/0:5:5,0:-6.931,.,.	0/0:6:6,0:-8.318,.,.	0/0:48:48,0:-66.542,.,.	0/0:24:24,0:-34.657,.,.	0/0:24:24,0:-33.271,.,.	0/0:21:21,0:-29.112,.,.	0/0:4:4,0:-5.545,.,.	1/1:23:0,23:.,.,-31.885	1/1:23:0,23:.,.,-31.885	0/0:20:20,0:-27.726,.,.	0/0:22:22,0:-30.498,.,.	0/0:23:23,0:-31.885,.,.	0/0:11:11,0:-15.249,.,.
un	183177	1309_55	T	C	.	PASS	NS=128;AF=0.023	GT:DP:AD:GL	0/0:8:8,0:-11.09,.,.	0/0:24:24,0:-33.271,.,.	./.:0:.,.:.,.,.	0/0:47:47,0:-65.156,.,.	0/0:39:39,0:-54.065,.,.	0/0:44:44,0:-60.997,.,.	0/0:11:11,0:-15.249,.,.	0/0:20:20,0:-27.726,.,.	0/0:15:15,0:-20.794,.,.	0/0:6:6,0:-8.318,.,.	0/0:14:14,0:-19.408,.,.	0/0:5:5,0:-6.931,.,.	0/0:5:5,0:-6.931,.,.	1/1:46:0,46:.,.,-63.77	0/0:55:55,0:-76.246,.,.	1/1:32:0,32:.,.,-44.361	1/1:65:0,65:.,.,-90.109	0/0:25:25,0:-34.657,.,.	0/0:35:35,0:-48.52,.,.	0/0:41:41,0:-56.838,.,.	0/0:29:29,0:-40.203,.,.	0/0:38:38,0:-52.679,.,.	0/0:25:25,0:-34.657,.,.	0/0:30:30,0:-41.589,.,.	0/0:32:32,0:-44.361,.,.	0/0:44:44,0:-60.997,.,.	0/0:32:32,0:-44.361,.,.	0/0:42:42,0:-58.224,.,.	0/0:39:39,0:-54.065,.,.	0/0:16:16,0:-22.181,.,.	0/0:57:57,0:-79.019,.,.	0/0:19:19,0:-26.34,.,.	0/0:21:21,0:-29.112,.,.	0/0:24:24,0:-33.271,.,.	./.:0:.,.:.,.,.	0/0:36:36,0:-49.907,.,.	0/0:25:25,0:-34.657,.,.	0/0:7:7,0:-9.704,.,.	./.:0:.,.:.,.,.	0/0:21:21,0:-29.112,.,.	0/0:10:10,0:-13.863,.,.	./.:0:.,.:.,.,.	0/0:11:11,0:-15.249,.,.	./.:0:.,.:.,.,.	./.:0:.,.:.,.,.	./.:0:.,.:.,.,.	0/0:14:14,0:-19.408,.,.	0/0:26:26,0:-36.044,.,.	0/0:21:21,0:-29.112,.,.	0/0:18:18,0:-24.953,.,.	./.:0:.,.:.,.,.	./.:0:.,.:.,.,.	./.:0:.,.:.,.,.	./.:0:.,.:.,.,.	./.:0:.,.:.,.,.	./.:0:.,.:.,.,.	./.:0:.,.:.,.,.	./.:0:.,.:.,.,.	./.:0:.,.:.,.,.	./.:0:.,.:.,.,.	./.:0:.,.:.,.,.	./.:0:.,.:.,.,.	./.:0:.,.:.,.,.	./.:0:.,.:.,.,.	./.:0:.,.:.,.,.	0/0:16:16,0:-22.181,.,.	0/0:5:5,0:-6.931,.,.	0/0:4:4,0:-5.545,.,.	./.:0:.,.:.,.,.	0/0:12:12,0:-16.636,.,.	0/0:16:16,0:-22.181,.,.	0/0:30:30,0:-41.589,.,.	0/0:7:7,0:-9.704,.,.	./.:0:.,.:.,.,.	0/0:3:3,0:-4.159,.,.	./.:0:.,.:.,.,.	./.:0:.,.:.,.,.	./.:0:.,.:.,.,.	./.:0:.,.:.,.,.	0/0:14:14,0:-19.408,.,.	0/0:4:4,0:-5.545,.,.	0/0:11:11,0:-15.249,.,.	./.:0:.,.:.,.,.	./.:0:.,.:.,.,.	./.:0:.,.:.,.,.	0/0:9:9,0:-12.477,.,.	0/0:11:11,0:-15.249,.,.	0/0:27:27,0:-37.43,.,.	0/0:16:16,0:-22.181,.,.	0/0:17:17,0:-23.567,.,.	0/0:19:19,0:-26.34,.,.	0/0:29:29,0:-40.203,.,.	0/0:28:28,0:-38.816,.,.	0/0:26:26,0:-36.044,.,.	0/0:29:29,0:-40.203,.,.	0/0:23:23,0:-31.885,.,.	0/0:16:16,0:-22.181,.,.	0/0:25:25,0:-34.657,.,.	0/0:31:31,0:-42.975,.,.	0/0:19:19,0:-26.34,.,.	0/0:15:15,0:-20.794,.,.	0/0:15:15,0:-20.794,.,.	0/0:4:4,0:-5.545,.,.	0/0:25:25,0:-34.657,.,.	0/0:9:9,0:-12.477,.,.	0/0:24:24,0:-33.271,.,.	0/0:30:30,0:-41.589,.,.	0/0:21:21,0:-29.112,.,.	0/0:22:22,0:-30.498,.,.	0/0:21:21,0:-29.112,.,.	0/0:16:16,0:-22.181,.,.	0/0:20:20,0:-27.726,.,.	0/0:24:24,0:-31.885,.,.	0/0:9:9,0:-12.477,.,.	0/0:14:14,0:-19.408,.,.	./.:0:.,.:.,.,.	0/0:6:6,0:-8.318,.,.	./.:0:.,.:.,.,.	0/0:14:14,0:-19.408,.,.	0/0:14:14,0:-19.408,.,.	0/0:4:4,0:-5.545,.,.	0/0:4:4,0:-5.545,.,.	0/0:7:7,0:-9.704,.,.	0/0:10:10,0:-13.863,.,.	0/0:18:18,0:-24.953,.,.	0/0:9:9,0:-12.477,.,.	0/0:18:18,0:-24.953,.,.	0/0:22:22,0:-30.498,.,.	0/0:3:3,0:-4.159,.,.	0/0:11:11,0:-15.249,.,.	0/0:7:7,0:-9.704,.,.	0/0:5:5,0:-6.931,.,.	0/0:6:6,0:-8.318,.,.	0/0:9:9,0:-12.477,.,.	0/0:25:25,0:-34.657,.,.	0/0:8:8,0:-11.09,.,.	0/0:17:17,0:-23.567,.,.	0/0:31:31,0:-42.975,.,.	0/0:18:18,0:-24.953,.,.	0/0:21:21,0:-29.112,.,.	0/0:25:25,0:-34.657,.,.	0/0:30:30,0:-41.589,.,.	./.:0:.,.:.,.,.	./.:0:.,.:.,.,.	./.:0:.,.:.,.,.	./.:0:.,.:.,.,.	./.:0:.,.:.,.,.	0/0:7:7,0:-9.704,.,.	0/0:16:16,0:-22.181,.,.	0/0:7:7,0:-9.704,.,.	0/0:17:17,0:-23.567,.,.	0/0:22:22,0:-30.498,.,.	./.:0:.,.:.,.,.	0/0:7:7,0:-9.704,.,.	./.:0:.,.:.,.,.	0/0:11:11,0:-15.249,.,.	0/0:4:4,0:-5.545,.,.	./.:0:.,.:.,.,.	./.:0:.,.:.,.,.	./.:0:.,.:.,.,.	./.:0:.,.:.,.,.	0/0:40:40,0:-55.452,.,.	0/0:15:15,0:-20.794,.,.	0/0:11:11,0:-15.249,.,.	0/0:10:10,0:-13.863,.,.	./.:0:.,.:.,.,.	0/0:13:13,0:-18.022,.,.	0/0:13:13,0:-18.022,.,.	0/0:5:5,0:-6.931,.,.	0/0:13:13,0:-18.022,.,.	0/0:14:14,0:-19.408,.,.	0/0:9:9,0:-12.477,.,.
un	186250	1331_48	T	C	.	PASS	NS=136;AF=0.051	GT:DP:AD:GL	0/0:12:12,0:-16.636,.,.	0/0:19:19,0:-26.34,.,.	0/0:11:11,0:-15.249,.,.	0/0:17:17,0:-23.567,.,.	0/0:25:25,0:-34.657,.,.	0/0:17:17,0:-23.567,.,.	0/0:10:10,0:-13.863,.,.	0/0:17:17,0:-23.567,.,.	0/0:16:16,0:-22.181,.,.	0/0:26:26,0:-36.044,.,.	0/0:23:23,0:-31.885,.,.	0/0:7:7,0:-9.704,.,.	0/0:13:13,0:-18.022,.,.	1/1:20:0,20:.,.,-27.726	1/1:27:0,27:.,.,-37.43	1/1:13:0,13:.,.,-18.022	1/1:27:0,27:.,.,-37.43	1/1:12:0,12:.,.,-16.636	0/0:25:25,0:-36.044,.,.	0/0:30:30,0:-41.589,.,.	0/0:19:19,0:-26.34,.,.	0/0:16:16,0:-22.181,.,.	0/0:23:23,0:-31.885,.,.	0/0:26:26,0:-37.43,.,.	0/0:15:15,0:-20.794,.,.	0/0:21:21,0:-29.112,.,.	0/0:11:11,0:-15.249,.,.	0/0:14:14,0:-19.408,.,.	0/0:18:18,0:-24.953,.,.	0/0:16:16,0:-22.181,.,.	0/0:25:25,0:-34.657,.,.	0/0:24:24,0:-33.271,.,.	0/0:17:17,0:-23.567,.,.	0/0:13:13,0:-18.022,.,.	0/0:11:11,0:-15.249,.,.	0/0:17:17,0:-23.567,.,.	0/0:8:8,0:-11.09,.,.	0/0:7:7,0:-9.704,.,.	0/0:5:5,0:-6.931,.,.	0/0:20:20,0:-27.726,.,.	0/0:20:20,0:-27.726,.,.	0/0:7:7,0:-9.704,.,.	0/0:14:14,0:-19.408,.,.	./.:0:.,.:.,.,.	./.:0:.,.:.,.,.	./.:0:.,.:.,.,.	0/0:9:9,0:-12.477,.,.	0/0:21:21,0:-29.112,.,.	0/0:10:10,0:-13.863,.,.	0/0:14:14,0:-19.408,.,.	./.:0:.,.:.,.,.	./.:0:.,.:.,.,.	./.:0:.,.:.,.,.	./.:0:.,.:.,.,.	./.:0:.,.:.,.,.	./.:0:.,.:.,.,.	0/0:16:16,0:-22.181,.,.	0/0:6:6,0:-8.318,.,.	./.:0:.,.:.,.,.	./.:0:.,.:.,.,.	./.:0:.,.:.,.,.	./.:0:.,.:.,.,.	./.:0:.,.:.,.,.	./.:0:.,.:.,.,.	./.:0:.,.:.,.,.	0/1:5:2,3:.,3.715,.	0/0:11:11,0:-15.249,.,.	0/0:6:6,0:-8.318,.,.	./.:0:.,.:.,.,.	0/0:14:14,0:-19.408,.,.	0/0:5:5,0:-6.931,.,.	0/0:17:17,0:-23.567,.,.	0/0:4:4,0:-5.545,.,.	0/0:3:3,0:-4.159,.,.	0/0:9:9,0:-12.477,.,.	./.:0:.,.:.,.,.	./.:0:.,.:.,.,.	./.:0:.,.:.,.,.	./.:0:.,.:.,.,.	./.:0:.,.:.,.,.	./.:0:.,.:.,.,.	./.:0:.,.:.,.,.	./.:0:.,.:.,.,.	./.:0:.,.:.,.,.	./.:0:.,.:.,.,.	0/0:9:9,0:-12.477,.,.	0/0:13:13,0:-18.022,.,.	0/0:6:6,0:-8.318,.,.	0/0:13:13,0:-18.022,.,.	0/0:8:8,0:-11.09,.,.	0/0:5:5,0:-6.931,.,.	0/0:10:10,0:-13.863,.,.	0/0:16:16,0:-22.181,.,.	0/0:13:13,0:-18.022,.,.	0/0:7:7,0:-9.704,.,.	0/0:12:12,0:-16.636,.,.	0/0:14:14,0:-19.408,.,.	0/0:15:15,0:-20.794,.,.	0/1:9:4,5:.,8.68,.	0/0:4:4,0:-6.931,.,.	0/0:7:7,0:-9.704,.,.	0/0:11:11,0:-15.249,.,.	./.:0:.,.:.,.,.	0/0:13:13,0:-18.022,.,.	0/1:9:4,5:.,8.68,.	0/0:14:14,0:-19.408,.,.	0/0:7:7,0:-9.704,.,.	0/0:10:10,0:-13.863,.,.	0/0:14:14,0:-19.408,.,.	0/0:13:13,0:-18.022,.,.	0/0:12:12,0:-16.636,.,.	0/0:11:11,0:-15.249,.,.	0/0:7:7,0:-9.704,.,.	0/0:7:7,0:-9.704,.,.	0/0:7:7,0:-9.704,.,.	./.:0:.,.:.,.,.	0/0:9:9,0:-12.477,.,.	0/0:3:3,0:-4.159,.,.	0/0:10:10,0:-13.863,.,.	0/0:4:4,0:-5.545,.,.	0/0:8:8,0:-11.09,.,.	./.:0:.,.:.,.,.	./.:0:.,.:.,.,.	./.:0:.,.:.,.,.	0/0:11:11,0:-15.249,.,.	0/0:9:9,0:-12.477,.,.	0/0:6:6,0:-8.318,.,.	0/0:14:14,0:-19.408,.,.	0/0:11:11,0:-15.249,.,.	0/0:6:6,0:-8.318,.,.	0/0:5:5,0:-6.931,.,.	0/0:5:5,0:-6.931,.,.	0/0:3:3,0:-4.159,.,.	0/0:7:7,0:-9.704,.,.	0/0:11:11,0:-13.863,.,.	0/0:5:5,0:-6.931,.,.	0/0:12:12,0:-16.636,.,.	0/0:10:10,0:-16.636,.,.	0/0:10:10,0:-13.863,.,.	0/0:7:7,0:-9.704,.,.	0/0:9:9,0:-12.477,.,.	0/0:10:10,0:-13.863,.,.	0/0:10:10,0:-13.863,.,.	./.:0:.,.:.,.,.	0/0:3:3,0:-4.159,.,.	0/0:8:8,0:-11.09,.,.	0/0:3:3,0:-4.159,.,.	0/0:5:5,0:-6.931,.,.	0/0:9:9,0:-12.477,.,.	0/0:5:5,0:-6.931,.,.	0/0:8:8,0:-11.09,.,.	0/0:9:9,0:-12.477,.,.	0/0:9:9,0:-12.477,.,.	0/0:12:12,0:-16.636,.,.	0/0:5:5,0:-6.931,.,.	0/0:7:7,0:-9.704,.,.	0/0:8:8,0:-11.09,.,.	./.:0:.,.:.,.,.	./.:0:.,.:.,.,.	./.:0:.,.:.,.,.	./.:0:.,.:.,.,.	0/0:20:20,0:-27.726,.,.	0/0:7:7,0:-9.704,.,.	0/0:7:7,0:-9.704,.,.	0/0:10:10,0:-13.863,.,.	0/0:3:3,0:-4.159,.,.	0/0:5:5,0:-6.931,.,.	0/0:11:11,0:-15.249,.,.	0/0:10:10,0:-13.863,.,.	0/0:6:6,0:-8.318,.,.	0/1:9:4,5:.,8.68,.	0/0:5:5,0:-6.931,.,.
un	186678	1334_56	A	T	.	PASS	NS=140;AF=0.014	GT:DP:AD:GL	0/0:8:8,0:-11.09,.,.	0/0:17:17,0:-23.567,.,.	0/0:16:16,0:-22.181,.,.	0/0:28:28,0:-38.816,.,.	0/0:44:44,0:-60.997,.,.	0/0:29:29,0:-40.203,.,.	0/0:14:14,0:-19.408,.,.	0/0:16:16,0:-22.181,.,.	0/0:28:28,0:-38.816,.,.	0/0:13:13,0:-18.022,.,.	0/0:18:18,0:-24.953,.,.	0/0:4:4,0:-5.545,.,.	0/0:19:19,0:-26.34,.,.	./.:0:.,.:.,.,.	./.:0:.,.:.,.,.	./.:0:.,.:.,.,.	./.:0:.,.:.,.,.	./.:0:.,.:.,.,.	0/0:12:12,0:-16.636,.,.	0/0:38:38,0:-52.679,.,.	0/0:27:27,0:-37.43,.,.	0/0:28:28,0:-38.816,.,.	0/0:28:28,0:-38.816,.,.	0/0:30:30,0:-41.589,.,.	0/0:23:23,0:-31.885,.,.	0/0:29:29,0:-40.203,.,.	0/0:22:22,0:-30.498,.,.	0/0:22:22,0:-30.498,.,.	0/0:37:37,0:-51.293,.,.	0/0:17:17,0:-23.567,.,.	0/0:47:47,0:-65.156,.,.	0/0:16:16,0:-22.181,.,.	0/0:20:20,0:-27.726,.,.	0/0:19:19,0:-26.34,.,.	./.:0:.,.:.,.,.	0/0:22:22,0:-30.498,.,.	0/0:25:25,0:-34.657,.,.	0/0:6:6,0:-8.318,.,.	0/0:5:5,0:-6.931,.,.	0/0:17:17,0:-23.567,.,.	0/0:15:15,0:-20.794,.,.	./.:0:.,.:.,.,.	0/0:8:8,0:-11.09,.,.	./.:0:.,.:.,.,.	./.:0:.,.:.,.,.	./.:0:.,.:.,.,.	0/0:25:25,0:-34.657,.,.	0/0:24:24,0:-33.271,.,.	0/0:24:24,0:-33.271,.,.	0/0:28:28,0:-38.816,.,.	./.:0:.,.:.,.,.	./.:0:.,.:.,.,.	./.:0:.,.:.,.,.	./.:0:.,.:.,.,.	./.:0:.,.:.,.,.	0/0:14:14,0:-19.408,.,.	0/0:27:27,0:-37.43,.,.	0/0:9:9,0:-12.477,.,.	./.:0:.,.:.,.,.	./.:0:.,.:.,.,.	0/0:12:12,0:-16.636,.,.	0/0:18:18,0:-24.953,.,.	0/0:10:10,0:-13.863,.,.	0/0:19:19,0:-26.34,.,.	0/0:22:22,0:-30.498,.,.	0/0:30:30,0:-41.589,.,.	0/0:19:19,0:-26.34,.,.	0/0:10:10,0:-13.863,.,.	0/0:7:7,0:-9.704,.,.	0/0:19:19,0:-26.34,.,.	0/0:21:21,0:-29.112,.,.	0/0:16:16,0:-22.181,.,.	0/0:4:4,0:-5.545,.,.	0/0:10:10,0:-13.863,.,.	0/0:10:10,0:-13.863,.,.	0/0:8:8,0:-11.09,.,.	0/0:8:8,0:-11.09,.,.	0/0:19:19,0:-26.34,.,.	0/0:10:10,0:-13.863,.,.	0/0:6:6,0:-8.318,.,.	0/0:11:11,0:-15.249,.,.	0/0:8:8,0:-11.09,.,.	0/0:16:16,0:-22.181,.,.	0/0:4:4,0:-5.545,.,.	0/0:8:8,0:-11.09,.,.	0/0:25:25,0:-34.657,.,.	0/0:15:15,0:-20.794,.,.	0/0:37:37,0:-51.293,.,.	0/0:36:36,0:-49.907,.,.	0/0:24:24,0:-33.271,.,.	0/0:13:13,0:-18.022,.,.	0/0:17:17,0:-23.567,.,.	0/0:17:17,0:-23.567,.,.	0/0:27:27,0:-37.43,.,.	0/0:24:24,0:-33.271,.,.	0/0:14:14,0:-19.408,.,.	0/0:12:12,0:-16.636,.,.	0/0:11:11,0:-15.249,.,.	0/0:8:8,0:-11.09,.,.	0/0:5:5,0:-6.931,.,.	./.:0:.,.:.,.,.	0/0:14:14,0:-19.408,.,.	0/0:10:10,0:-13.863,.,.	0/0:14:14,0:-19.408,.,.	0/0:11:11,0:-15.249,.,.	0/0:22:22,0:-30.498,.,.	0/0:18:18,0:-24.953,.,.	0/0:6:6,0:-8.318,.,.	0/0:14:14,0:-19.408,.,.	0/0:10:10,0:-5.164,.,.	0/0:6:6,0:-8.318,.,.	0/0:4:4,0:-5.545,.,.	0/0:6:6,0:-8.318,.,.	0/0:10:10,0:-13.863,.,.	0/0:6:6,0:-9.704,.,.	0/0:5:5,0:-6.931,.,.	0/0:4:4,0:-5.545,.,.	./.:0:.,.:.,.,.	0/0:9:9,0:-12.477,.,.	0/0:8:8,0:-11.09,.,.	0/0:8:8,0:-11.09,.,.	./.:0:.,.:.,.,.	./.:0:.,.:.,.,.	./.:0:.,.:.,.,.	0/0:18:18,0:-27.726,.,.	0/0:15:15,0:-20.794,.,.	0/0:7:7,0:-9.704,.,.	0/0:14:14,0:-19.408,.,.	./.:0:.,.:.,.,.	0/0:7:7,0:-9.704,.,.	0/0:4:4,0:-5.545,.,.	0/0:6:6,0:-8.318,.,.	0/0:6:6,0:-8.318,.,.	0/0:10:10,0:-13.863,.,.	0/0:17:17,0:-23.567,.,.	0/0:14:14,0:-19.408,.,.	0/0:17:17,0:-23.567,.,.	0/0:11:11,0:-15.249,.,.	./.:0:.,.:.,.,.	0/0:17:17,0:-23.567,.,.	0/0:20:20,0:-27.726,.,.	0/0:13:13,0:-18.022,.,.	./.:0:.,.:.,.,.	./.:0:.,.:.,.,.	./.:0:.,.:.,.,.	./.:0:.,.:.,.,.	0/0:12:12,0:-16.636,.,.	0/0:4:4,0:-5.545,.,.	0/0:5:5,0:-6.931,.,.	0/0:9:9,0:-12.477,.,.	0/0:13:13,0:-18.022,.,.	0/0:16:16,0:-22.181,.,.	0/0:9:9,0:-12.477,.,.	0/0:13:13,0:-18.022,.,.	0/0:8:8,0:-11.09,.,.	0/0:4:4,0:-5.545,.,.	0/0:6:6,0:-8.318,.,.	./.:0:.,.:.,.,.	./.:0:.,.:.,.,.	./.:0:.,.:.,.,.	./.:0:.,.:.,.,.	0/0:27:27,0:-37.43,.,.	0/0:12:12,0:-16.636,.,.	0/0:9:9,0:-12.477,.,.	1/1:3:0,3:.,.,-4.159	./.:5:.,.:.,.,.	0/1:15:4,11:.,5.39,.	0/0:10:10,0:-13.863,.,.	0/1:9:4,5:.,8.68,.	0/0:5:5,0:-6.931,.,.	0/0:5:5,0:-6.931,.,.	0/0:5:5,0:-6.931,.,.
un	187454	1339_132	T	C	.	PASS	NS=129;AF=0.039	GT:DP:AD:GL	0/0:8:8,0:-11.09,.,.	0/0:11:11,0:-15.249,.,.	0/0:6:6,0:-8.318,.,.	0/0:13:13,0:-18.022,.,.	0/0:26:26,0:-36.044,.,.	0/0:20:20,0:-27.726,.,.	0/0:14:14,0:-19.408,.,.	0/0:20:20,0:-27.726,.,.	0/0:11:11,0:-15.249,.,.	0/0:6:6,0:-8.318,.,.	0/0:12:12,0:-16.636,.,.	./.:0:.,.:.,.,.	0/0:10:10,0:-13.863,.,.	1/1:24:0,24:.,.,-33.271	1/1:34:0,34:.,.,-47.134	1/1:15:0,15:.,.,-20.794	1/1:39:0,39:.,.,-54.065	1/1:13:0,13:.,.,-18.022	0/0:20:20,0:-27.726,.,.	0/0:19:19,0:-26.34,.,.	0/0:25:25,0:-34.657,.,.	0/0:22:22,0:-30.498,.,.	0/0:28:28,0:-38.816,.,.	0/0:21:21,0:-29.112,.,.	0/0:18:18,0:-24.953,.,.	0/0:18:18,0:-24.953,.,.	0/0:11:11,0:-15.249,.,.	0/0:13:13,0:-18.022,.,.	0/0:19:19,0:-26.34,.,.	0/0:9:9,0:-12.477,.,.	0/0:25:25,0:-34.657,.,.	0/0:10:10,0:-13.863,.,.	0/0:17:17,0:-23.567,.,.	0/0:10:10,0:-13.863,.,.	0/0:3:3,0:-4.159,.,.	0/0:24:24,0:-33.271,.,.	0/0:8:8,0:-11.09,.,.	0/0:5:5,0:-6.931,.,.	./.:0:.,.:.,.,.	0/0:10:10,0:-13.863,.,.	0/0:8:8,0:-11.09,.,.	./.:0:.,.:.,.,.	0/0:7:7,0:-8.318,.,.	./.:0:.,.:.,.,.	./.:0:.,.:.,.,.	./.:0:.,.:.,.,.	0/0:15:15,0:-20.794,.,.	0/0:10:10,0:-13.863,.,.	0/0:12:12,0:-16.636,.,.	0/0:11:11,0:-15.249,.,.	./.:0:.,.:.,.,.	./.:0:.,.:.,.,.	./.:0:.,.:.,.,.	./.:0:.,.:.,.,.	./.:0:.,.:.,.,.	./.:0:.,.:.,.,.	./.:0:.,.:.,.,.	./.:0:.,.:.,.,.	./.:0:.,.:.,.,.	./.:0:.,.:.,.,.	./.:0:.,.:.,.,.	./.:0:.,.:.,.,.	./.:0:.,.:.,.,.	./.:0:.,.:.,.,.	./.:0:.,.:.,.,.	0/0:10:10,0:-13.863,.,.	0/0:7:7,0:-9.704,.,.	./.:0:.,.:.,.,.	0/0:3:3,0:-4.159,.,.	0/0:10:10,0:-13.863,.,.	./.:0:.,.:.,.,.	./.:0:.,.:.,.,.	./.:0:.,.:.,.,.	./.:0:.,.:.,.,.	./.:0:.,.:.,.,.	./.:0:.,.:.,.,.	./.:0:.,.:.,.,.	./.:0:.,.:.,.,.	./.:0:.,.:.,.,.	0/0:9:9,0:-11.09,.,.	0/0:4:4,0:-5.545,.,.	0/0:4:4,0:-6.931,.,.	./.:0:.,.:.,.,.	./.:0:.,.:.,.,.	./.:0:.,.:.,.,.	0/0:17:17,0:-23.567,.,.	0/0:22:22,0:-30.498,.,.	0/0:45:45,0:-62.383,.,.	0/0:31:31,0:-42.975,.,.	0/0:16:16,0:-22.181,.,.	0/0:14:14,0:-19.408,.,.	0/0:23:23,0:-31.885,.,.	0/0:14:14,0:-19.408,.,.	0/0:16:16,0:-22.181,.,.	0/0:12:12,0:-16.636,.,.	0/0:22:22,0:-30.498,.,.	0/0:13:13,0:-18.022,.,.	0/0:12:12,0:-16.636,.,.	0/0:13:13,0:-18.022,.,.	0/0:10:10,0:-13.863,.,.	0/0:10:10,0:-13.863,.,.	0/0:15:15,0:-20.794,.,.	0/0:4:4,0:-5.545,.,.	0/0:15:15,0:-20.794,.,.	0/0:5:5,0:-6.931,.,.	0/0:9:9,0:-12.477,.,.	0/0:11:11,0:-15.249,.,.	0/0:11:11,0:-15.249,.,.	0/0:15:15,0:-20.794,.,.	0/0:12:12,0:-16.636,.,.	0/0:18:18,0:-24.953,.,.	0/0:15:15,0:-20.794,.,.	0/0:10:10,0:-13.863,.,.	0/0:3:3,0:-4.159,.,.	0/0:8:8,0:-11.09,.,.	0/0:3:3,0:-4.159,.,.	0/0:7:7,0:-9.704,.,.	./.:0:.,.:.,.,.	0/0:13:13,0:-18.022,.,.	0/0:4:4,0:-5.545,.,.	0/0:8:8,0:-11.09,.,.	./.:0:.,.:.,.,.	./.:0:.,.:.,.,.	./.:0:.,.:.,.,.	0/0:26:26,0:-36.044,.,.	0/0:13:13,0:-18.022,.,.	0/0:14:14,0:-19.408,.,.	0/0:10:10,0:-13.863,.,.	0/0:5:5,0:-6.931,.,.	0/0:6:6,0:-8.318,.,.	0/0:7:7,0:-9.704,.,.	0/0:11:11,0:-15.249,.,.	0/0:18:18,0:-24.953,.,.	0/0:14:14,0:-19.408,.,.	0/0:13:13,0:-18.022,.,.	0/0:10:10,0:-13.863,.,.	0/0:15:15,0:-20.794,.,.	0/0:16:16,0:-22.181,.,.	0/0:13:13,0:-18.022,.,.	0/0:15:15,0:-20.794,.,.	0/0:14:14,0:-19.408,.,.	0/0:19:19,0:-26.34,.,.	0/0:15:15,0:-20.794,.,.	0/0:8:8,0:-11.09,.,.	0/0:5:5,0:-6.931,.,.	0/0:5:5,0:-6.931,.,.	./.:0:.,.:.,.,.	0/0:6:6,0:-8.318,.,.	0/0:5:5,0:-6.931,.,.	0/0:10:10,0:-13.863,.,.	0/0:8:8,0:-11.09,.,.	0/0:11:11,0:-15.249,.,.	0/0:7:7,0:-9.704,.,.	0/0:7:7,0:-9.704,.,.	0/0:3:3,0:-4.159,.,.	0/0:7:7,0:-9.704,.,.	0/0:4:4,0:-5.545,.,.	./.:0:.,.:.,.,.	./.:0:.,.:.,.,.	./.:0:.,.:.,.,.	./.:0:.,.:.,.,.	0/0:30:30,0:-41.589,.,.	0/0:11:11,0:-15.249,.,.	0/0:8:8,0:-11.09,.,.	0/0:10:10,0:-13.863,.,.	./.:0:.,.:.,.,.	0/0:11:11,0:-15.249,.,.	0/0:10:10,0:-13.863,.,.	0/0:12:12,0:-16.636,.,.	0/0:22:22,0:-30.498,.,.	0/0:7:7,0:-9.704,.,.	0/0:10:10,0:-13.863,.,.
un	187487	1340_25	C	T	.	PASS	NS=137;AF=0.015	GT:DP:AD:GL	0/0:16:16,0:-22.181,.,.	0/0:14:14,0:-19.408,.,.	0/0:11:11,0:-15.249,.,.	0/0:16:16,0:-22.181,.,.	0/0:20:20,0:-27.726,.,.	0/0:27:27,0:-37.43,.,.	0/0:27:27,0:-37.43,.,.	0/0:21:21,0:-29.112,.,.	0/0:18:18,0:-24.953,.,.	0/0:8:8,0:-11.09,.,.	0/0:27:27,0:-37.43,.,.	0/0:7:7,0:-9.704,.,.	0/0:20:20,0:-27.726,.,.	./.:0:.,.:.,.,.	./.:0:.,.:.,.,.	./.:0:.,.:.,.,.	./.:0:.,.:.,.,.	./.:0:.,.:.,.,.	0/0:19:19,0:-26.34,.,.	0/0:23:23,0:-31.885,.,.	0/0:29:29,0:-40.203,.,.	0/0:26:26,0:-36.044,.,.	0/0:14:14,0:-19.408,.,.	0/0:27:27,0:-37.43,.,.	./.:0:.,.:.,.,.	./.:0:.,.:.,.,.	./.:0:.,.:.,.,.	./.:0:.,.:.,.,.	./.:0:.,.:.,.,.	./.:0:.,.:.,.,.	./.:0:.,.:.,.,.	0/0:20:20,0:-27.726,.,.	0/0:20:20,0:-27.726,.,.	0/0:22:22,0:-30.498,.,.	0/0:5:5,0:-6.931,.,.	0/0:29:29,0:-40.203,.,.	0/0:28:28,0:-38.816,.,.	0/0:6:6,0:-8.318,.,.	0/0:17:17,0:-23.567,.,.	0/0:22:22,0:-30.498,.,.	0/0:9:9,0:-12.477,.,.	0/0:8:8,0:-11.09,.,.	0/0:15:15,0:-20.794,.,.	0/0:4:4,0:-5.545,.,.	0/0:7:7,0:-9.704,.,.	0/0:15:15,0:-20.794,.,.	0/0:24:24,0:-33.271,.,.	0/0:21:21,0:-29.112,.,.	0/0:28:28,0:-38.816,.,.	0/0:15:15,0:-20.794,.,.	./.:0:.,.:.,.,.	./.:0:.,.:.,.,.	./.:0:.,.:.,.,.	./.:0:.,.:.,.,.	./.:0:.,.:.,.,.	0/0:14:14,0:-19.408,.,.	0/0:28:28,0:-38.816,.,.	0/0:14:14,0:-19.408,.,.	0/0:18:18,0:-24.953,.,.	0/0:23:23,0:-31.885,.,.	0/0:22:22,0:-30.498,.,.	0/0:20:20,0:-27.726,.,.	0/0:25:25,0:-34.657,.,.	0/0:47:47,0:-65.156,.,.	0/0:24:24,0:-33.271,.,.	0/0:12:12,0:-16.636,.,.	0/0:15:15,0:-20.794,.,.	0/0:5:5,0:-6.931,.,.	./.:0:.,.:.,.,.	0/0:14:14,0:-19.408,.,.	0/0:17:17,0:-23.567,.,.	0/0:26:26,0:-36.044,.,.	0/0:10:10,0:-13.863,.,.	./.:0:.,.:.,.,.	./.:0:.,.:.,.,.	0/0:28:28,0:-38.816,.,.	0/0:7:7,0:-9.704,.,.	0/0:20:20,0:-27.726,.,.	0/0:22:22,0:-30.498,.,.	./.:0:.,.:.,.,.	./.:0:.,.:.,.,.	./.:0:.,.:.,.,.	./.:11:.,.:.,.,.	./.:7:.,.:.,.,.	./.:10:.,.:.,.,.	0/0:22:22,0:-30.498,.,.	0/0:21:21,0:-29.112,.,.	0/1:27:20,7:.,8.85,.	0/1:19:13,6:.,10.54,.	0/0:7:7,0:-9.704,.,.	0/0:11:11,0:-15.249,.,.	0/0:22:22,0:-30.498,.,.	0/0:10:10,0:-13.863,.,.	0/0:15:15,0:-20.794,.,.	0/0:14:14,0:-19.408,.,.	0/0:11:11,0:-15.249,.,.	0/0:7:7,0:-9.704,.,.	0/0:10:10,0:-13.863,.,.	0/0:13:13,0:-18.022,.,.	0/0:13:13,0:-18.022,.,.	0/0:7:7,0:-9.704,.,.	0/0:18:18,0:-24.953,.,.	0/0:6:6,0:-8.318,.,.	0/0:21:21,0:-29.112,.,.	0/0:11:11,0:-15.249,.,.	0/0:20:20,0:-27.726,.,.	0/0:14:14,0:-19.408,.,.	0/0:19:19,0:-26.34,.,.	0/0:24:24,0:-33.271,.,.	0/0:13:13,0:-18.022,.,.	0/0:15:15,0:-20.794,.,.	0/0:16:16,0:-22.181,.,.	0/0:15:15,0:-20.794,.,.	0/0:10:10,0:-13.863,.,.	0/0:7:7,0:-9.704,.,.	0/0:6:6,0:-8.318,.,.	0/0:11:11,0:-15.249,.,.	0/0:8:8,0:-11.09,.,.	0/0:8:8,0:-11.09,.,.	0/0:7:7,0:-9.704,.,.	0/0:14:14,0:-19.408,.,.	0/0:9:9,0:-12.477,.,.	0/0:8:8,0:-11.09,.,.	0/0:6:6,0:-8.318,.,.	0/0:14:14,0:-19.408,.,.	0/1:8:4,4:.,8.79,.	0/0:10:10,0:-13.863,.,.	0/1:18:9,9:.,19.78,.	0/0:5:5,0:-6.931,.,.	0/0:8:8,0:-11.09,.,.	0/0:4:4,0:-5.545,.,.	0/0:8:8,0:-11.09,.,.	./.:13:.,.:.,.,.	./.:6:.,.:.,.,.	./.:7:.,.:.,.,.	./.:11:.,.:.,.,.	./.:16:.,.:.,.,.	0/0:13:13,0:-18.022,.,.	0/0:7:7,0:-9.704,.,.	0/0:10:10,0:-13.863,.,.	0/0:16:16,0:-22.181,.,.	0/0:13:13,0:-18.022,.,.	0/0:11:11,0:-15.249,.,.	0/0:9:9,0:-12.477,.,.	0/0:7:7,0:-9.704,.,.	0/0:6:6,0:-8.318,.,.	0/0:12:12,0:-16.636,.,.	0/0:6:6,0:-8.318,.,.	0/0:13:13,0:-18.022,.,.	0/0:13:13,0:-18.022,.,.	0/0:7:7,0:-12.477,.,.	0/0:14:14,0:-19.408,.,.	0/0:14:14,0:-19.408,.,.	0/0:13:13,0:-18.022,.,.	0/0:11:11,0:-15.249,.,.	./.:0:.,.:.,.,.	0/0:6:6,0:-8.318,.,.	0/0:3:3,0:-4.159,.,.	0/0:5:5,0:-6.931,.,.	./.:0:.,.:.,.,.	0/0:7:7,0:-9.704,.,.	./.:0:.,.:.,.,.	./.:0:.,.:.,.,.	./.:0:.,.:.,.,.	0/0:6:6,0:-8.318,.,.	0/0:6:6,0:-8.318,.,.	0/0:7:7,0:-9.704,.,.	0/0:11:11,0:-15.249,.,.	0/0:8:8,0:-11.09,.,.	0/0:12:12,0:-16.636,.,.	0/0:15:15,0:-20.794,.,.	0/0:8:8,0:-11.09,.,.
un	188197	1345_35	C	T	.	PASS	NS=142;AF=0.014	GT:DP:AD:GL	0/0:18:18,0:-24.953,.,.	0/0:33:33,0:-34.588,.,.	0/0:20:20,0:-27.726,.,.	0/0:43:43,0:-59.611,.,.	0/0:56:56,0:-77.632,.,.	0/0:56:56,0:-77.632,.,.	0/0:42:42,0:-58.224,.,.	0/0:57:57,0:-79.019,.,.	0/0:39:39,0:-54.065,.,.	0/0:15:15,0:-20.794,.,.	0/0:42:42,0:-58.224,.,.	0/0:16:16,0:-22.181,.,.	0/0:33:33,0:-45.748,.,.	1/1:46:0,46:.,.,-62.383	0/0:41:41,0:-56.838,.,.	1/1:51:0,51:.,.,-70.701	0/0:57:57,0:-79.019,.,.	0/0:4:4,0:-5.545,.,.	0/0:50:50,0:-69.315,.,.	0/0:53:53,0:-73.474,.,.	0/0:53:53,0:-73.474,.,.	0/0:53:53,0:-73.474,.,.	0/0:35:35,0:-48.52,.,.	0/0:45:45,0:-62.383,.,.	0/0:44:44,0:-60.997,.,.	0/0:38:38,0:-52.679,.,.	0/0:30:30,0:-41.589,.,.	0/0:32:32,0:-44.361,.,.	0/0:31:31,0:-42.975,.,.	0/0:17:17,0:-23.567,.,.	./.:0:.,.:.,.,.	0/0:28:28,0:-38.816,.,.	0/0:47:47,0:-65.156,.,.	0/0:29:29,0:-40.203,.,.	0/0:10:10,0:-13.863,.,.	0/0:35:35,0:-48.52,.,.	0/0:37:37,0:-51.293,.,.	0/0:6:6,0:-8.318,.,.	./.:0:.,.:.,.,.	0/0:30:30,0:-41.589,.,.	0/0:22:22,0:-30.498,.,.	0/0:9:9,0:-12.477,.,.	0/0:24:24,0:-33.271,.,.	0/0:6:6,0:-8.318,.,.	0/0:12:12,0:-16.636,.,.	0/0:20:20,0:-27.726,.,.	0/0:17:17,0:-23.567,.,.	0/0:17:17,0:-23.567,.,.	0/0:19:19,0:-26.34,.,.	0/0:14:14,0:-19.408,.,.	./.:0:.,.:.,.,.	./.:0:.,.:.,.,.	./.:0:.,.:.,.,.	./.:0:.,.:.,.,.	./.:0:.,.:.,.,.	./.:0:.,.:.,.,.	0/0:10:10,0:-13.863,.,.	0/0:7:7,0:-9.704,.,.	./.:0:.,.:.,.,.	./.:0:.,.:.,.,.	./.:0:.,.:.,.,.	./.:0:.,.:.,.,.	./.:0:.,.:.,.,.	./.:0:.,.:.,.,.	./.:0:.,.:.,.,.	0/0:10:10,0:-13.863,.,.	0/0:5:5,0:-6.931,.,.	./.:0:.,.:.,.,.	0/0:8:8,0:-11.09,.,.	0/0:23:23,0:-31.885,.,.	0/0:11:11,0:-15.249,.,.	0/0:25:25,0:-34.657,.,.	0/0:6:6,0:-8.318,.,.	./.:0:.,.:.,.,.	0/0:6:6,0:-8.318,.,.	./.:0:.,.:.,.,.	./.:0:.,.:.,.,.	./.:0:.,.:.,.,.	./.:0:.,.:.,.,.	0/0:16:16,0:-22.181,.,.	0/0:28:28,0:-38.816,.,.	0/0:8:8,0:-11.09,.,.	./.:0:.,.:.,.,.	./.:0:.,.:.,.,.	./.:0:.,.:.,.,.	0/0:44:44,0:-59.611,.,.	0/0:40:40,0:-55.452,.,.	0/0:122:122,0:-169.128,.,.	0/0:74:74,0:-102.586,.,.	0/0:31:31,0:-42.975,.,.	0/0:24:24,0:-33.271,.,.	0/0:28:28,0:-38.816,.,.	0/0:26:26,0:-36.044,.,.	0/0:42:42,0:-58.224,.,.	0/0:33:33,0:-45.748,.,.	0/0:23:23,0:-31.885,.,.	0/0:20:20,0:-27.726,.,.	0/0:21:21,0:-29.112,.,.	0/0:20:20,0:-27.726,.,.	0/0:7:7,0:-9.704,.,.	0/0:10:10,0:-13.863,.,.	0/0:25:25,0:-34.657,.,.	0/0:9:9,0:-12.477,.,.	0/0:19:19,0:-26.34,.,.	0/0:15:15,0:-20.794,.,.	0/0:20:20,0:-27.726,.,.	0/0:17:17,0:-23.567,.,.	0/0:23:23,0:-31.885,.,.	0/0:35:35,0:-48.52,.,.	0/0:30:30,0:-41.589,.,.	0/0:26:26,0:-36.044,.,.	0/0:17:17,0:-23.567,.,.	0/0:24:24,0:-33.271,.,.	0/0:8:8,0:-11.09,.,.	0/0:9:9,0:-12.477,.,.	./.:0:.,.:.,.,.	0/0:7:7,0:-9.704,.,.	./.:0:.,.:.,.,.	0/0:9:9,0:-12.477,.,.	0/0:15:15,0:-20.794,.,.	0/0:7:7,0:-9.704,.,.	0/0:7:7,0:-9.704,.,.	0/0:12:12,0:-16.636,.,.	0/0:11:11,0:-15.249,.,.	0/0:30:30,0:-41.589,.,.	0/0:14:14,0:-19.408,.,.	0/0:20:20,0:-27.726,.,.	0/0:32:32,0:-44.361,.,.	0/0:4:4,0:-5.545,.,.	0/0:10:10,0:-13.863,.,.	0/0:5:5,0:-6.931,.,.	0/0:4:4,0:-5.545,.,.	0/0:17:17,0:-23.567,.,.	0/0:17:17,0:-23.567,.,.	0/0:19:19,0:-26.34,.,.	0/0:13:13,0:-18.022,.,.	0/0:32:32,0:-44.361,.,.	0/0:30:30,0:-41.589,.,.	0/0:20:20,0:-27.726,.,.	0/0:27:27,0:-37.43,.,.	0/0:24:24,0:-33.271,.,.	0/0:31:31,0:-42.975,.,.	0/0:31:31,0:-42.975,.,.	0/0:22:22,0:-30.498,.,.	0/0:7:7,0:-9.704,.,.	0/0:16:16,0:-22.181,.,.	./.:0:.,.:.,.,.	0/0:4:4,0:-5.545,.,.	0/0:16:16,0:-22.181,.,.	0/0:12:12,0:-16.636,.,.	0/0:22:22,0:-30.498,.,.	0/0:16:16,0:-22.181,.,.	0/0:11:11,0:-15.249,.,.	0/0:5:5,0:-6.931,.,.	0/0:10:10,0:-13.863,.,.	0/0:13:13,0:-18.022,.,.	0/0:14:14,0:-19.408,.,.	./.:0:.,.:.,.,.	./.:0:.,.:.,.,.	./.:0:.,.:.,.,.	./.:0:.,.:.,.,.	0/0:52:52,0:-72.087,.,.	0/0:18:18,0:-24.953,.,.	0/0:13:13,0:-18.022,.,.	0/0:21:21,0:-29.112,.,.	0/0:11:11,0:-15.249,.,.	0/0:17:17,0:-23.567,.,.	0/0:14:14,0:-19.408,.,.	0/0:27:27,0:-37.43,.,.	0/0:25:25,0:-34.657,.,.	0/0:15:15,0:-20.794,.,.	0/0:14:14,0:-19.408,.,.
un	192097	1373_15	T	A	.	PASS	NS=152;AF=0.013	GT:DP:AD:GL	0/0:18:18,0:-24.953,.,.	0/0:16:16,0:-22.181,.,.	0/0:29:29,0:-40.203,.,.	0/0:41:41,0:-56.838,.,.	0/0:33:33,0:-45.748,.,.	0/0:33:33,0:-45.748,.,.	0/0:23:23,0:-31.885,.,.	0/0:22:22,0:-30.498,.,.	0/0:31:31,0:-42.975,.,.	0/0:25:25,0:-34.657,.,.	0/0:24:24,0:-33.271,.,.	0/0:9:9,0:-12.477,.,.	0/0:18:18,0:-24.953,.,.	0/0:23:23,0:-31.885,.,.	0/0:18:18,0:-24.953,.,.	0/0:30:30,0:-41.589,.,.	0/0:28:28,0:-38.816,.,.	./.:0:.,.:.,.,.	0/0:28:28,0:-38.816,.,.	0/0:26:26,0:-36.044,.,.	0/0:29:29,0:-40.203,.,.	0/0:28:28,0:-38.816,.,.	0/0:21:21,0:-29.112,.,.	0/0:26:26,0:-36.044,.,.	0/0:20:20,0:-27.726,.,.	0/0:39:39,0:-54.065,.,.	0/0:12:12,0:-16.636,.,.	0/0:23:23,0:-31.885,.,.	0/0:28:28,0:-38.816,.,.	0/0:25:25,0:-34.657,.,.	0/0:50:50,0:-69.315,.,.	0/0:29:29,0:-40.203,.,.	0/0:18:18,0:-24.953,.,.	0/0:14:14,0:-19.408,.,.	0/0:12:12,0:-16.636,.,.	0/0:36:36,0:-49.907,.,.	0/0:27:27,0:-37.43,.,.	0/0:11:11,0:-15.249,.,.	0/0:8:8,0:-11.09,.,.	0/0:30:30,0:-41.589,.,.	0/0:12:12,0:-16.636,.,.	0/0:10:10,0:-13.863,.,.	0/0:16:16,0:-22.181,.,.	0/0:6:6,0:-8.318,.,.	0/0:7:7,0:-9.704,.,.	0/0:15:15,0:-20.794,.,.	0/0:20:20,0:-27.726,.,.	0/0:21:21,0:-29.112,.,.	0/0:15:15,0:-20.794,.,.	0/0:17:17,0:-23.567,.,.	./.:0:.,.:.,.,.	./.:0:.,.:.,.,.	0/0:5:5,0:-6.931,.,.	0/0:4:4,0:-5.545,.,.	0/0:5:5,0:-6.931,.,.	0/0:9:9,0:-12.477,.,.	0/0:22:22,0:-30.498,.,.	0/0:11:11,0:-15.249,.,.	0/0:5:5,0:-6.931,.,.	0/0:4:4,0:-5.545,.,.	0/0:8:8,0:-11.09,.,.	0/0:10:10,0:-13.863,.,.	./.:0:.,.:.,.,.	0/0:22:22,0:-30.498,.,.	0/0:7:7,0:-9.704,.,.	0/0:21:21,0:-29.112,.,.	0/0:10:10,0:-13.863,.,.	0/0:11:11,0:-15.249,.,.	0/0:5:5,0:-6.931,.,.	0/0:17:17,0:-6.857,.,.	./.:0:.,.:.,.,.	./.:0:.,.:.,.,.	./.:0:.,.:.,.,.	./.:0:.,.:.,.,.	0/0:14:14,0:-19.408,.,.	0/0:8:8,0:-11.09,.,.	0/0:4:4,0:-5.545,.,.	0/0:7:7,0:-9.704,.,.	./.:0:.,.:.,.,.	0/0:8:8,0:-11.09,.,.	0/0:34:34,0:-47.134,.,.	0/0:10:10,0:-13.863,.,.	0/0:29:29,0:-40.203,.,.	0/0:6:6,0:-8.318,.,.	0/0:11:11,0:-15.249,.,.	0/0:18:18,0:-24.953,.,.	0/0:17:17,0:-23.567,.,.	0/0:52:52,0:-72.087,.,.	0/0:49:49,0:-67.928,.,.	0/0:11:11,0:-15.249,.,.	0/0:20:20,0:-27.726,.,.	0/0:23:23,0:-31.885,.,.	0/0:22:22,0:-30.498,.,.	0/0:32:32,0:-44.361,.,.	0/0:22:22,0:-30.498,.,.	0/0:17:17,0:-23.567,.,.	0/0:20:20,0:-27.726,.,.	0/0:12:12,0:-16.636,.,.	0/0:11:11,0:-15.249,.,.	0/1:12:9,3:.,3.452,.	0/0:10:10,0:-13.863,.,.	0/0:18:18,0:-24.953,.,.	./.:0:.,.:.,.,.	0/0:15:15,0:-20.794,.,.	0/0:10:10,0:-13.863,.,.	0/0:17:17,0:-23.567,.,.	0/0:15:15,0:-20.794,.,.	0/0:15:15,0:-20.794,.,.	0/0:17:17,0:-23.567,.,.	0/1:17:9,8:.,17.52,.	0/0:12:12,0:-16.636,.,.	0/0:19:19,0:-26.34,.,.	0/0:11:11,0:-6.35,.,.	0/0:15:15,0:-20.794,.,.	0/0:7:7,0:-9.704,.,.	0/0:4:4,0:-5.545,.,.	0/0:6:6,0:-8.318,.,.	0/0:6:6,0:-8.318,.,.	0/0:19:19,0:-26.34,.,.	0/0:5:5,0:-6.931,.,.	0/0:12:12,0:-16.636,.,.	./.:0:.,.:.,.,.	./.:0:.,.:.,.,.	./.:0:.,.:.,.,.	0/0:14:14,0:-19.408,.,.	0/0:4:4,0:-5.545,.,.	0/0:8:8,0:-11.09,.,.	0/0:20:20,0:-27.726,.,.	0/0:11:11,0:-15.249,.,.	./.:0:.,.:.,.,.	./.:0:.,.:.,.,.	./.:0:.,.:.,.,.	0/0:13:13,0:-18.022,.,.	0/0:8:8,0:-11.09,.,.	0/0:23:23,0:-31.885,.,.	0/0:11:11,0:-15.249,.,.	0/0:16:16,0:-22.181,.,.	0/0:19:19,0:-26.34,.,.	0/0:13:13,0:-18.022,.,.	0/0:14:14,0:-19.408,.,.	0/0:17:17,0:-23.567,.,.	0/0:12:12,0:-16.636,.,.	0/1:11:4,7:.,7.96,.	0/0:13:13,0:-18.022,.,.	./.:0:.,.:.,.,.	0/0:17:17,0:-23.567,.,.	0/0:4:4,0:-5.545,.,.	0/0:3:3,0:-4.159,.,.	0/0:9:9,0:-12.477,.,.	0/1:9:6,3:.,5.57,.	0/0:7:7,0:-9.704,.,.	0/0:17:17,0:-23.567,.,.	0/0:8:8,0:-11.09,.,.	0/0:9:9,0:-12.477,.,.	0/0:5:5,0:-6.931,.,.	0/0:4:4,0:-5.545,.,.	0/0:5:5,0:-6.931,.,.	./.:0:.,.:.,.,.	./.:0:.,.:.,.,.	./.:0:.,.:.,.,.	./.:0:.,.:.,.,.	0/0:28:28,0:-38.816,.,.	0/0:11:11,0:-15.249,.,.	0/0:10:10,0:-13.863,.,.	0/0:12:12,0:-16.636,.,.	0/0:10:10,0:-13.863,.,.	0/0:12:12,0:-16.636,.,.	0/0:7:7,0:-9.704,.,.	0/0:14:14,0:-19.408,.,.	0/0:16:16,0:-22.181,.,.	0/0:17:17,0:-23.567,.,.	0/0:16:16,0:-22.181,.,.
un	193114	1380_52	T	C	.	PASS	NS=134;AF=0.112	GT:DP:AD:GL	0/0:6:6,0:-8.318,.,.	0/0:19:19,0:-26.34,.,.	0/0:15:15,0:-20.794,.,.	0/0:36:36,0:-49.907,.,.	0/0:24:24,0:-33.271,.,.	0/0:46:46,0:-63.77,.,.	0/0:33:33,0:-45.748,.,.	0/0:34:34,0:-47.134,.,.	0/0:15:15,0:-20.794,.,.	0/0:9:9,0:-12.477,.,.	0/0:23:23,0:-31.885,.,.	0/0:6:6,0:-8.318,.,.	0/0:16:16,0:-22.181,.,.	./.:0:.,.:.,.,.	./.:0:.,.:.,.,.	./.:0:.,.:.,.,.	./.:0:.,.:.,.,.	./.:0:.,.:.,.,.	0/1:34:18,16:.,35.04,.	0/1:30:12,18:.,25.16,.	0/1:40:22,18:.,39.15,.	0/0:31:31,0:-31.943,.,.	0/1:18:11,7:.,14.48,.	0/0:26:26,0:-36.044,.,.	0/0:26:26,0:-36.044,.,.	0/0:41:41,0:-56.838,.,.	0/0:15:15,0:-20.794,.,.	0/0:26:26,0:-36.044,.,.	0/0:23:23,0:-31.885,.,.	0/0:7:7,0:-9.704,.,.	0/0:50:50,0:-69.315,.,.	0/0:15:15,0:-20.794,.,.	0/0:22:22,0:-30.498,.,.	0/0:15:15,0:-20.794,.,.	./.:0:.,.:.,.,.	0/0:22:22,0:-30.498,.,.	0/0:19:19,0:-26.34,.,.	0/0:6:6,0:-8.318,.,.	0/0:4:4,0:-5.545,.,.	0/0:29:29,0:-40.203,.,.	0/0:8:8,0:-11.09,.,.	0/0:4:4,0:-5.545,.,.	0/0:8:8,0:-11.09,.,.	0/0:4:4,0:-5.545,.,.	0/0:4:4,0:-5.545,.,.	0/0:7:7,0:-9.704,.,.	0/0:15:15,0:-20.794,.,.	0/1:14:7,7:.,15.38,.	0/0:13:13,0:-18.022,.,.	0/0:23:23,0:-31.885,.,.	./.:0:.,.:.,.,.	./.:0:.,.:.,.,.	./.:0:.,.:.,.,.	./.:0:.,.:.,.,.	./.:0:.,.:.,.,.	0/0:6:6,0:-8.318,.,.	0/0:19:19,0:-26.34,.,.	0/0:8:8,0:-11.09,.,.	./.:0:.,.:.,.,.	./.:0:.,.:.,.,.	./.:0:.,.:.,.,.	./.:0:.,.:.,.,.	./.:0:.,.:.,.,.	./.:0:.,.:.,.,.	./.:0:.,.:.,.,.	0/0:18:18,0:-24.953,.,.	0/0:6:6,0:-8.318,.,.	./.:0:.,.:.,.,.	0/0:4:4,0:-5.545,.,.	0/1:10:3,7:.,4.95,.	0/0:18:18,0:-24.953,.,.	0/0:19:19,0:-26.34,.,.	0/0:8:8,0:-11.09,.,.	0/0:4:4,0:-5.545,.,.	./.:0:.,.:.,.,.	./.:0:.,.:.,.,.	./.:0:.,.:.,.,.	./.:0:.,.:.,.,.	./.:0:.,.:.,.,.	0/0:13:13,0:-18.022,.,.	0/0:13:13,0:-18.022,.,.	0/0:9:9,0:-12.477,.,.	./.:0:.,.:.,.,.	./.:0:.,.:.,.,.	./.:0:.,.:.,.,.	0/0:17:17,0:-23.567,.,.	0/0:16:16,0:-22.181,.,.	0/0:50:50,0:-69.315,.,.	0/0:29:29,0:-40.203,.,.	0/0:18:18,0:-24.953,.,.	0/0:10:10,0:-5.164,.,.	0/0:26:26,0:-36.044,.,.	0/0:25:25,0:-34.657,.,.	0/0:19:19,0:-26.34,.,.	0/0:28:28,0:-38.816,.,.	0/0:19:19,0:-26.34,.,.	0/0:20:20,0:-27.726,.,.	0/0:14:14,0:-19.408,.,.	0/0:17:17,0:-23.567,.,.	0/1:14:7,7:.,15.38,.	./.:0:.,.:.,.,.	0/0:18:18,0:-24.953,.,.	1/1:4:0,4:.,.,-5.545	0/0:17:17,0:-23.567,.,.	0/1:14:6,8:.,12.9,.	0/1:16:10,6:.,12.17,.	0/1:14:6,8:.,12.9,.	0/0:19:19,0:-26.34,.,.	0/0:26:26,0:-36.044,.,.	0/1:16:9,7:.,15.13,.	0/0:17:17,0:-23.567,.,.	0/0:20:20,0:-27.726,.,.	0/0:18:18,0:-24.953,.,.	./.:8:.,.:.,.,.	./.:6:.,.:.,.,.	./.:5:.,.:.,.,.	./.:0:.,.:.,.,.	./.:0:.,.:.,.,.	0/0:10:10,0:-13.863,.,.	0/0:6:6,0:-8.318,.,.	0/0:8:8,0:-11.09,.,.	0/0:6:6,0:-8.318,.,.	0/0:7:7,0:-9.704,.,.	0/0:17:17,0:-23.567,.,.	0/0:10:10,0:-13.863,.,.	1/1:12:0,12:.,.,-16.636	0/0:14:14,0:-19.408,.,.	0/0:15:15,0:-20.794,.,.	0/0:3:3,0:-4.159,.,.	0/0:7:7,0:-9.704,.,.	0/1:5:3,2:.,4.19,.	0/0:4:4,0:-5.545,.,.	0/0:20:20,0:-27.726,.,.	1/1:4:0,4:.,.,-5.545	0/1:8:5,3:.,6.09,.	0/0:10:10,0:-13.863,.,.	0/0:29:29,0:-40.203,.,.	0/0:24:24,0:-33.271,.,.	0/0:21:21,0:-29.112,.,.	0/0:7:7,0:-9.704,.,.	0/1:10:3,7:.,4.95,.	0/0:8:8,0:-11.09,.,.	0/1:9:3,6:.,5.57,.	1/1:7:0,7:.,.,-9.704	0/1:5:3,2:.,4.19,.	0/0:9:9,0:-12.477,.,.	./.:0:.,.:.,.,.	0/0:7:7,0:-9.704,.,.	0/0:7:7,0:-9.704,.,.	0/0:3:3,0:-4.159,.,.	0/0:7:7,0:-9.704,.,.	0/1:7:3,4:.,6.45,.	0/0:5:5,0:-6.931,.,.	./.:0:.,.:.,.,.	0/0:6:6,0:-8.318,.,.	0/0:7:7,0:-9.704,.,.	0/0:7:7,0:-9.704,.,.	./.:0:.,.:.,.,.	./.:0:.,.:.,.,.	./.:0:.,.:.,.,.	./.:0:.,.:.,.,.	0/0:22:22,0:-30.498,.,.	0/0:11:11,0:-15.249,.,.	0/0:14:14,0:-19.408,.,.	0/0:12:12,0:-16.636,.,.	0/0:3:3,0:-4.159,.,.	0/0:10:10,0:-13.863,.,.	1/1:10:0,10:.,.,-13.863	0/1:10:7,3:.,4.95,.	0/1:16:9,7:.,15.13,.	0/0:9:9,0:-12.477,.,.	0/1:11:3,8:.,4.23,.
un	195589	1398_7	G	T	.	PASS	NS=129;AF=0.039	GT:DP:AD:GL	0/0:13:13,0:-18.022,.,.	0/0:14:14,0:-19.408,.,.	0/0:8:8,0:-11.09,.,.	0/0:28:28,0:-38.816,.,.	0/0:36:36,0:-49.907,.,.	0/0:37:37,0:-51.293,.,.	0/0:32:32,0:-44.361,.,.	0/0:26:26,0:-36.044,.,.	0/0:20:20,0:-27.726,.,.	0/0:16:16,0:-22.181,.,.	0/0:15:15,0:-20.794,.,.	0/0:10:10,0:-13.863,.,.	0/0:23:23,0:-31.885,.,.	1/1:23:0,23:.,.,-31.885	1/1:30:0,30:.,.,-41.589	1/1:43:0,43:.,.,-47.914	1/1:56:0,56:.,.,-55.982	1/1:28:0,28:.,.,-38.816	0/0:32:32,0:-44.361,.,.	0/0:34:34,0:-47.134,.,.	0/0:38:38,0:-52.679,.,.	0/0:24:24,0:-33.271,.,.	0/0:23:23,0:-31.885,.,.	0/0:33:33,0:-45.748,.,.	0/0:12:12,0:-16.636,.,.	0/0:12:12,0:-16.636,.,.	0/0:20:20,0:-27.726,.,.	0/0:13:13,0:-18.022,.,.	0/0:18:18,0:-24.953,.,.	0/0:4:4,0:-5.545,.,.	0/0:29:29,0:-40.203,.,.	./.:0:.,.:.,.,.	./.:0:.,.:.,.,.	./.:0:.,.:.,.,.	./.:0:.,.:.,.,.	./.:0:.,.:.,.,.	./.:0:.,.:.,.,.	./.:0:.,.:.,.,.	./.:0:.,.:.,.,.	0/0:14:14,0:-19.408,.,.	0/0:5:5,0:-6.931,.,.	./.:0:.,.:.,.,.	0/0:10:10,0:-13.863,.,.	0/0:5:5,0:-6.931,.,.	0/0:7:7,0:-9.704,.,.	0/0:9:9,0:-12.477,.,.	0/0:14:14,0:-19.408,.,.	0/0:25:25,0:-34.657,.,.	0/0:14:14,0:-19.408,.,.	0/0:12:12,0:-16.636,.,.	./.:0:.,.:.,.,.	./.:0:.,.:.,.,.	./.:0:.,.:.,.,.	./.:0:.,.:.,.,.	./.:0:.,.:.,.,.	0/0:7:7,0:-9.704,.,.	0/0:23:23,0:-31.885,.,.	0/0:9:9,0:-12.477,.,.	./.:0:.,.:.,.,.	./.:0:.,.:.,.,.	0/0:8:8,0:-11.09,.,.	0/0:5:5,0:-6.931,.,.	./.:0:.,.:.,.,.	0/0:13:13,0:-18.022,.,.	0/0:7:7,0:-9.704,.,.	0/0:9:9,0:-12.477,.,.	0/0:15:15,0:-20.794,.,.	0/0:5:5,0:-6.931,.,.	0/0:14:14,0:-19.408,.,.	0/0:29:29,0:-40.203,.,.	0/0:7:7,0:-9.704,.,.	0/0:27:27,0:-37.43,.,.	0/0:9:9,0:-12.477,.,.	0/0:5:5,0:-6.931,.,.	0/0:6:6,0:-8.318,.,.	./.:0:.,.:.,.,.	./.:0:.,.:.,.,.	./.:0:.,.:.,.,.	./.:0:.,.:.,.,.	0/0:3:3,0:-4.159,.,.	0/0:13:13,0:-18.022,.,.	0/0:9:9,0:-12.477,.,.	./.:0:.,.:.,.,.	./.:0:.,.:.,.,.	./.:0:.,.:.,.,.	0/0:11:11,0:-15.249,.,.	0/0:20:20,0:-27.726,.,.	0/0:39:39,0:-54.065,.,.	0/0:38:38,0:-52.679,.,.	0/0:11:11,0:-15.249,.,.	0/0:13:13,0:-18.022,.,.	0/0:14:14,0:-19.408,.,.	0/0:15:15,0:-20.794,.,.	0/0:18:18,0:-24.953,.,.	0/0:6:6,0:-8.318,.,.	0/0:11:11,0:-15.249,.,.	0/0:12:12,0:-16.636,.,.	0/0:15:15,0:-20.794,.,.	0/0:19:19,0:-26.34,.,.	0/0:6:6,0:-8.318,.,.	0/0:14:14,0:-19.408,.,.	0/0:10:10,0:-13.863,.,.	0/0:10:10,0:-13.863,.,.	0/0:8:8,0:-11.09,.,.	0/0:15:15,0:-20.794,.,.	0/0:15:15,0:-20.794,.,.	0/0:14:14,0:-19.408,.,.	0/0:13:13,0:-18.022,.,.	0/0:18:18,0:-24.953,.,.	0/0:10:10,0:-13.863,.,.	0/0:9:9,0:-12.477,.,.	0/0:15:15,0:-20.794,.,.	0/0:18:18,0:-24.953,.,.	0/0:11:11,0:-15.249,.,.	0/0:12:12,0:-7.554,.,.	0/0:4:4,0:-5.545,.,.	0/0:7:7,0:-9.704,.,.	./.:0:.,.:.,.,.	./.:0:.,.:.,.,.	./.:0:.,.:.,.,.	./.:0:.,.:.,.,.	0/0:3:3,0:-4.159,.,.	0/0:17:17,0:-23.567,.,.	0/0:5:5,0:-6.931,.,.	0/0:18:18,0:-24.953,.,.	0/0:8:8,0:-11.09,.,.	0/0:9:9,0:-12.477,.,.	0/0:18:18,0:-24.953,.,.	0/0:5:5,0:-6.931,.,.	./.:0:.,.:.,.,.	./.:0:.,.:.,.,.	./.:0:.,.:.,.,.	0/0:10:10,0:-13.863,.,.	0/0:7:7,0:-9.704,.,.	0/0:4:4,0:-5.545,.,.	0/0:12:12,0:-16.636,.,.	0/0:18:18,0:-24.953,.,.	0/0:24:24,0:-33.271,.,.	0/0:18:18,0:-24.953,.,.	0/0:6:6,0:-8.318,.,.	0/0:11:11,0:-15.249,.,.	0/0:10:10,0:-13.863,.,.	./.:0:.,.:.,.,.	./.:0:.,.:.,.,.	./.:0:.,.:.,.,.	./.:0:.,.:.,.,.	./.:0:.,.:.,.,.	0/0:6:6,0:-8.318,.,.	0/0:7:7,0:-9.704,.,.	0/0:6:6,0:-8.318,.,.	0/0:15:15,0:-20.794,.,.	0/0:21:21,0:-29.112,.,.	0/0:5:5,0:-6.931,.,.	./.:0:.,.:.,.,.	./.:0:.,.:.,.,.	./.:0:.,.:.,.,.	./.:0:.,.:.,.,.	./.:0:.,.:.,.,.	./.:0:.,.:.,.,.	./.:0:.,.:.,.,.	./.:0:.,.:.,.,.	0/0:24:24,0:-33.271,.,.	0/0:9:9,0:-12.477,.,.	0/0:16:16,0:-22.181,.,.	0/0:6:6,0:-8.318,.,.	0/0:5:5,0:-6.931,.,.	0/0:10:10,0:-13.863,.,.	0/0:9:9,0:-12.477,.,.	0/0:13:13,0:-18.022,.,.	0/0:16:16,0:-22.181,.,.	0/0:10:10,0:-13.863,.,.	0/0:17:17,0:-23.567,.,.
un	200103	1430_41	G	C	.	PASS	NS=112;AF=0.089	GT:DP:AD:GL	0/0:11:11,0:-15.249,.,.	0/0:10:10,0:-13.863,.,.	0/0:10:10,0:-13.863,.,.	0/0:24:24,0:-33.271,.,.	0/0:23:23,0:-31.885,.,.	0/0:22:22,0:-30.498,.,.	0/0:17:17,0:-23.567,.,.	0/0:17:17,0:-23.567,.,.	0/0:22:22,0:-30.498,.,.	0/0:16:16,0:-22.181,.,.	0/0:13:13,0:-18.022,.,.	0/0:8:8,0:-11.09,.,.	0/0:15:15,0:-20.794,.,.	./.:0:.,.:.,.,.	./.:0:.,.:.,.,.	./.:0:.,.:.,.,.	./.:0:.,.:.,.,.	./.:0:.,.:.,.,.	0/0:21:21,0:-29.112,.,.	1/1:24:0,24:.,.,-33.271	0/0:12:12,0:-16.636,.,.	0/1:16:8,8:.,17.58,.	0/1:21:11,10:.,21.92,.	0/0:22:22,0:-30.498,.,.	./.:0:.,.:.,.,.	./.:0:.,.:.,.,.	./.:0:.,.:.,.,.	./.:0:.,.:.,.,.	./.:0:.,.:.,.,.	./.:0:.,.:.,.,.	./.:0:.,.:.,.,.	0/0:21:21,0:-29.112,.,.	0/0:16:16,0:-22.181,.,.	0/0:7:7,0:-9.704,.,.	0/0:12:12,0:-16.636,.,.	0/0:12:12,0:-16.636,.,.	0/0:15:15,0:-20.794,.,.	0/0:5:5,0:-6.931,.,.	0/0:6:6,0:-8.318,.,.	0/0:19:19,0:-26.34,.,.	0/0:15:15,0:-20.794,.,.	0/0:4:4,0:-5.545,.,.	0/0:8:8,0:-11.09,.,.	./.:0:.,.:.,.,.	./.:0:.,.:.,.,.	./.:0:.,.:.,.,.	0/0:17:17,0:-23.567,.,.	0/0:9:9,0:-12.477,.,.	0/0:8:8,0:-11.09,.,.	0/0:26:26,0:-36.044,.,.	./.:0:.,.:.,.,.	./.:0:.,.:.,.,.	./.:0:.,.:.,.,.	./.:0:.,.:.,.,.	./.:0:.,.:.,.,.	0/0:12:12,0:-16.636,.,.	0/0:9:9,0:-12.477,.,.	0/0:4:4,0:-5.545,.,.	0/0:4:4,0:-5.545,.,.	0/0:9:9,0:-12.477,.,.	0/0:9:9,0:-12.477,.,.	0/0:12:12,0:-16.636,.,.	0/0:9:9,0:-12.477,.,.	0/0:22:22,0:-30.498,.,.	0/0:17:17,0:-23.567,.,.	0/0:16:16,0:-22.181,.,.	0/0:13:13,0:-18.022,.,.	0/0:10:10,0:-13.863,.,.	0/0:7:7,0:-9.704,.,.	./.:13:.,.:.,.,.	./.:0:.,.:.,.,.	./.:0:.,.:.,.,.	./.:0:.,.:.,.,.	0/0:6:6,0:-8.318,.,.	0/1:10:5,5:.,10.99,.	./.:0:.,.:.,.,.	1/1:10:0,10:.,.,-13.863	0/1:11:8,3:.,4.233,.	1/1:6:0,6:.,.,-8.318	0/0:8:8,0:-11.09,.,.	0/0:16:16,0:-22.181,.,.	0/0:5:5,0:-6.931,.,.	./.:0:.,.:.,.,.	./.:0:.,.:.,.,.	./.:0:.,.:.,.,.	0/0:11:11,0:-15.249,.,.	0/0:14:14,0:-19.408,.,.	0/0:32:32,0:-44.361,.,.	0/0:28:28,0:-38.816,.,.	0/0:10:10,0:-13.863,.,.	0/0:4:4,0:-5.545,.,.	0/0:10:10,0:-13.863,.,.	0/0:12:12,0:-16.636,.,.	0/0:15:15,0:-20.794,.,.	0/0:8:8,0:-11.09,.,.	0/0:6:6,0:-8.318,.,.	0/0:10:10,0:-13.863,.,.	0/0:9:9,0:-12.477,.,.	0/0:5:5,0:-6.931,.,.	0/1:5:3,2:.,4.19,.	./.:0:.,.:.,.,.	0/0:8:8,0:-11.09,.,.	./.:0:.,.:.,.,.	0/0:10:10,0:-13.863,.,.	0/0:8:8,0:-11.09,.,.	1/1:12:0,12:.,.,-16.636	1/1:6:0,6:.,.,-8.318	0/1:9:6,3:.,7.43,.	0/0:5:5,0:-6.931,.,.	0/0:10:10,0:-13.863,.,.	0/0:6:6,0:-8.318,.,.	0/0:12:12,0:-16.636,.,.	0/1:10:6,4:.,8.39,.	./.:0:.,.:.,.,.	./.:0:.,.:.,.,.	./.:0:.,.:.,.,.	./.:0:.,.:.,.,.	0/0:3:3,0:-4.159,.,.	0/0:6:6,0:-8.318,.,.	0/0:4:4,0:-5.545,.,.	./.:0:.,.:.,.,.	./.:0:.,.:.,.,.	./.:0:.,.:.,.,.	./.:0:.,.:.,.,.	0/0:11:11,0:-15.249,.,.	0/0:7:7,0:-9.704,.,.	0/0:5:5,0:-6.931,.,.	0/0:8:8,0:-11.09,.,.	0/0:9:9,0:-12.477,.,.	0/0:7:7,0:-9.704,.,.	0/0:3:3,0:-4.159,.,.	0/0:5:5,0:-6.931,.,.	0/0:6:6,0:-8.318,.,.	0/0:4:4,0:-5.545,.,.	0/0:9:9,0:-12.477,.,.	0/0:8:8,0:-11.09,.,.	0/0:9:9,0:-12.477,.,.	./.:0:.,.:.,.,.	./.:0:.,.:.,.,.	./.:0:.,.:.,.,.	./.:0:.,.:.,.,.	./.:0:.,.:.,.,.	1/1:9:0,9:.,.,-12.477	0/0:9:9,0:-12.477,.,.	./.:0:.,.:.,.,.	0/0:13:13,0:-18.022,.,.	./.:0:.,.:.,.,.	./.:0:.,.:.,.,.	./.:0:.,.:.,.,.	./.:0:.,.:.,.,.	0/0:5:5,0:-6.931,.,.	0/1:16:4,12:.,4.6,.	0/0:4:4,0:-5.545,.,.	0/0:5:5,0:-6.931,.,.	0/0:5:5,0:-6.931,.,.	0/0:9:9,0:-12.477,.,.	./.:0:.,.:.,.,.	./.:0:.,.:.,.,.	./.:0:.,.:.,.,.	./.:0:.,.:.,.,.	./.:0:.,.:.,.,.	0/0:25:25,0:-34.657,.,.	0/0:12:12,0:-16.636,.,.	0/0:7:7,0:-9.704,.,.	./.:10:.,.:.,.,.	./.:0:.,.:.,.,.	./.:0:.,.:.,.,.	./.:4:.,.:.,.,.	./.:7:.,.:.,.,.	./.:5:.,.:.,.,.	./.:7:.,.:.,.,.	./.:8:.,.:.,.,.
un	201478	1440_16	T	C	.	PASS	NS=136;AF=0.022	GT:DP:AD:GL	0/0:29:29,0:-40.203,.,.	0/0:24:24,0:-33.271,.,.	0/0:56:56,0:-77.632,.,.	0/0:67:67,0:-91.495,.,.	0/0:47:47,0:-65.156,.,.	0/0:45:45,0:-62.383,.,.	0/0:44:44,0:-60.997,.,.	0/0:52:52,0:-72.087,.,.	0/0:35:35,0:-48.52,.,.	0/0:62:62,0:-85.95,.,.	0/0:35:35,0:-48.52,.,.	0/0:21:21,0:-29.112,.,.	0/0:27:27,0:-37.43,.,.	./.:0:.,.:.,.,.	./.:0:.,.:.,.,.	./.:0:.,.:.,.,.	./.:0:.,.:.,.,.	./.:0:.,.:.,.,.	0/0:35:35,0:-48.52,.,.	0/0:42:42,0:-58.224,.,.	0/0:55:55,0:-76.246,.,.	0/0:41:41,0:-58.224,.,.	0/0:43:43,0:-59.611,.,.	0/0:42:42,0:-58.224,.,.	0/0:20:20,0:-27.726,.,.	0/0:37:37,0:-39.901,.,.	0/0:31:31,0:-42.975,.,.	0/0:36:36,0:-49.907,.,.	0/0:41:41,0:-56.838,.,.	0/0:37:37,0:-51.293,.,.	0/0:67:67,0:-92.882,.,.	0/0:39:39,0:-54.065,.,.	0/0:35:35,0:-48.52,.,.	0/0:26:26,0:-36.044,.,.	0/0:13:13,0:-18.022,.,.	0/0:42:42,0:-58.224,.,.	0/0:41:41,0:-56.838,.,.	0/0:20:20,0:-27.726,.,.	./.:0:.,.:.,.,.	0/0:33:33,0:-45.748,.,.	0/0:21:21,0:-29.112,.,.	0/0:16:16,0:-22.181,.,.	0/0:19:19,0:-26.34,.,.	0/0:4:4,0:-5.545,.,.	0/0:15:15,0:-20.794,.,.	0/0:12:12,0:-16.636,.,.	0/0:17:17,0:-23.567,.,.	0/0:29:29,0:-40.203,.,.	0/0:18:18,0:-24.953,.,.	0/0:24:24,0:-33.271,.,.	./.:0:.,.:.,.,.	./.:0:.,.:.,.,.	./.:0:.,.:.,.,.	./.:0:.,.:.,.,.	./.:0:.,.:.,.,.	./.:0:.,.:.,.,.	1/1:17:0,17:.,.,-23.567	1/1:5:0,5:.,.,-6.931	./.:0:.,.:.,.,.	./.:0:.,.:.,.,.	./.:0:.,.:.,.,.	./.:0:.,.:.,.,.	./.:0:.,.:.,.,.	./.:0:.,.:.,.,.	./.:0:.,.:.,.,.	0/0:16:16,0:-22.181,.,.	0/0:11:11,0:-15.249,.,.	./.:0:.,.:.,.,.	0/0:8:8,0:-11.09,.,.	0/0:16:16,0:-22.181,.,.	0/0:25:25,0:-34.657,.,.	0/0:28:28,0:-38.816,.,.	0/0:9:9,0:-12.477,.,.	./.:0:.,.:.,.,.	0/0:23:23,0:-31.885,.,.	./.:0:.,.:.,.,.	./.:0:.,.:.,.,.	./.:0:.,.:.,.,.	./.:0:.,.:.,.,.	0/0:10:10,0:-13.863,.,.	0/0:33:33,0:-45.748,.,.	0/0:10:10,0:-13.863,.,.	./.:0:.,.:.,.,.	./.:0:.,.:.,.,.	./.:0:.,.:.,.,.	0/0:35:35,0:-48.52,.,.	0/0:23:23,0:-31.885,.,.	./.:0:.,.:.,.,.	0/0:56:56,0:-77.632,.,.	0/0:19:19,0:-26.34,.,.	0/0:10:10,0:-13.863,.,.	0/0:23:23,0:-31.885,.,.	0/0:20:20,0:-27.726,.,.	0/0:24:24,0:-33.271,.,.	0/0:15:15,0:-20.794,.,.	0/0:15:15,0:-20.794,.,.	0/0:13:13,0:-18.022,.,.	0/0:22:22,0:-30.498,.,.	0/0:11:11,0:-15.249,.,.	0/0:14:14,0:-19.408,.,.	0/0:17:17,0:-23.567,.,.	0/0:15:15,0:-20.794,.,.	./.:0:.,.:.,.,.	0/0:34:34,0:-47.134,.,.	0/0:14:14,0:-19.408,.,.	0/0:20:20,0:-27.726,.,.	0/0:22:22,0:-30.498,.,.	0/0:13:13,0:-18.022,.,.	0/0:28:28,0:-38.816,.,.	0/0:14:14,0:-19.408,.,.	0/0:17:17,0:-23.567,.,.	0/0:23:23,0:-31.885,.,.	0/0:18:18,0:-24.953,.,.	0/0:7:7,0:-9.704,.,.	0/0:9:9,0:-12.477,.,.	./.:0:.,.:.,.,.	0/0:6:6,0:-8.318,.,.	./.:0:.,.:.,.,.	0/0:14:14,0:-19.408,.,.	0/0:9:9,0:-12.477,.,.	0/0:16:16,0:-22.181,.,.	0/0:7:7,0:-9.704,.,.	0/0:17:17,0:-23.567,.,.	0/0:4:4,0:-5.545,.,.	0/0:13:13,0:-18.022,.,.	0/0:14:14,0:-19.408,.,.	0/0:21:21,0:-29.112,.,.	0/0:32:32,0:-44.361,.,.	0/0:14:14,0:-19.408,.,.	0/0:11:11,0:-15.249,.,.	0/0:3:3,0:-4.159,.,.	0/0:6:6,0:-9.704,.,.	0/0:12:12,0:-16.636,.,.	0/0:9:9,0:-12.477,.,.	0/0:23:23,0:-31.885,.,.	0/0:8:8,0:-11.09,.,.	0/0:14:14,0:-19.408,.,.	0/0:17:17,0:-23.567,.,.	0/0:17:17,0:-23.567,.,.	0/0:17:17,0:-23.567,.,.	0/0:21:21,0:-29.112,.,.	0/0:12:12,0:-16.636,.,.	0/0:24:24,0:-33.271,.,.	0/0:19:19,0:-26.34,.,.	./.:0:.,.:.,.,.	0/0:17:17,0:-23.567,.,.	0/0:3:3,0:-4.159,.,.	0/0:10:10,0:-13.863,.,.	0/0:9:9,0:-12.477,.,.	0/0:6:6,0:-8.318,.,.	0/0:20:20,0:-27.726,.,.	0/0:18:18,0:-24.953,.,.	1/1:10:0,10:.,.,-13.863	0/0:19:19,0:-26.34,.,.	0/0:13:13,0:-18.022,.,.	0/0:6:6,0:-8.318,.,.	0/0:6:6,0:-8.318,.,.	./.:0:.,.:.,.,.	./.:0:.,.:.,.,.	./.:0:.,.:.,.,.	./.:0:.,.:.,.,.	0/0:41:41,0:-56.838,.,.	0/0:11:11,0:-15.249,.,.	0/0:15:15,0:-20.794,.,.	0/0:12:12,0:-16.636,.,.	0/0:5:5,0:-6.931,.,.	0/0:14:14,0:-19.408,.,.	0/0:18:18,0:-24.953,.,.	0/0:16:16,0:-22.181,.,.	0/0:9:9,0:-12.477,.,.	0/0:13:13,0:-18.022,.,.	0/0:12:12,0:-16.636,.,.
un	202449	1447_7	G	A	.	PASS	NS=148;AF=0.209	GT:DP:AD:GL	0/0:12:12,0:-16.636,.,.	0/0:21:21,0:-29.112,.,.	0/0:17:17,0:-23.567,.,.	0/0:49:49,0:-67.928,.,.	0/0:44:44,0:-60.997,.,.	0/0:44:44,0:-60.997,.,.	0/0:37:37,0:-51.293,.,.	0/0:43:43,0:-59.611,.,.	0/0:24:24,0:-33.271,.,.	0/0:22:22,0:-30.498,.,.	0/0:32:32,0:-44.361,.,.	0/0:7:7,0:-9.704,.,.	0/0:29:29,0:-40.203,.,.	0/0:34:34,0:-47.134,.,.	0/0:60:60,0:-70.809,.,.	0/0:36:36,0:-49.907,.,.	0/0:67:67,0:-92.882,.,.	0/0:12:12,0:-16.636,.,.	0/1:39:19,20:.,41.72,.	0/1:40:16,24:.,33.54,.	0/0:51:51,0:-70.701,.,.	0/1:41:15,26:.,29.97,.	0/1:34:19,15:.,32.49,.	0/0:42:42,0:-58.224,.,.	0/0:19:19,0:-26.34,.,.	0/0:42:42,0:-58.224,.,.	0/0:27:27,0:-37.43,.,.	0/0:28:28,0:-38.816,.,.	0/0:37:37,0:-51.293,.,.	0/0:15:15,0:-20.794,.,.	0/0:45:45,0:-62.383,.,.	0/0:19:19,0:-26.34,.,.	0/0:40:40,0:-55.452,.,.	0/0:32:32,0:-44.361,.,.	./.:0:.,.:.,.,.	0/0:28:28,0:-38.816,.,.	0/0:27:27,0:-37.43,.,.	0/0:4:4,0:-5.545,.,.	./.:0:.,.:.,.,.	0/0:23:23,0:-21.461,.,.	0/0:16:16,0:-22.181,.,.	0/0:10:10,0:-13.863,.,.	0/0:16:16,0:-22.181,.,.	./.:0:.,.:.,.,.	./.:0:.,.:.,.,.	./.:0:.,.:.,.,.	1/1:26:0,26:.,.,-36.044	0/0:21:21,0:-29.112,.,.	0/1:23:12,11:.,24.13,.	0/1:23:8,15:.,15.41,.	./.:0:.,.:.,.,.	./.:0:.,.:.,.,.	./.:0:.,.:.,.,.	./.:0:.,.:.,.,.	./.:0:.,.:.,.,.	1/1:6:0,6:.,.,-8.318	0/0:18:18,0:-24.953,.,.	0/0:6:6,0:-8.318,.,.	./.:0:.,.:.,.,.	./.:0:.,.:.,.,.	1/1:6:0,6:.,.,-8.318	1/1:11:0,11:.,.,-15.249	1/1:6:0,6:.,.,-8.318	1/1:24:0,24:.,.,-33.271	1/1:13:0,13:.,.,-18.022	1/1:28:0,28:.,.,-38.816	0/1:15:5,10:.,9.29,.	0/0:5:5,0:-6.931,.,.	0/0:3:3,0:-4.159,.,.	0/1:20:7,13:.,13.55,.	1/1:27:0,27:.,.,-37.43	0/1:47:20,27:.,42.9,.	1/1:14:0,14:.,.,-19.408	0/0:4:4,0:-5.545,.,.	1/1:17:0,17:.,.,-23.567	1/1:6:0,6:.,.,-8.318	0/0:7:7,0:-9.704,.,.	0/0:6:6,0:-8.318,.,.	./.:0:.,.:.,.,.	0/0:8:8,0:-11.09,.,.	0/0:18:18,0:-24.953,.,.	0/0:12:12,0:-16.636,.,.	./.:0:.,.:.,.,.	./.:0:.,.:.,.,.	./.:0:.,.:.,.,.	1/1:33:0,33:.,.,-45.748	0/0:26:26,0:-25.369,.,.	0/0:60:60,0:-83.178,.,.	0/1:58:23,35:.,48.04,.	0/1:7:4,3:.,6.09,.	0/0:14:14,0:-19.408,.,.	0/0:23:23,0:-31.885,.,.	0/0:18:18,0:-24.953,.,.	0/0:25:25,0:-34.657,.,.	0/0:17:17,0:-23.567,.,.	0/0:13:13,0:-18.022,.,.	0/0:17:17,0:-23.567,.,.	0/0:11:11,0:-15.249,.,.	0/0:23:23,0:-31.885,.,.	0/0:17:17,0:-23.567,.,.	0/1:11:6,5:.,10.9,.	1/1:28:0,28:.,.,-38.816	./.:0:.,.:.,.,.	0/1:18:8,10:.,17.36,.	0/0:11:11,0:-15.249,.,.	0/0:16:16,0:-22.181,.,.	0/1:18:9,9:.,19.78,.	0/0:16:16,0:-22.181,.,.	0/0:26:26,0:-36.044,.,.	0/0:19:19,0:-26.34,.,.	0/1:16:10,6:.,12.17,.	0/0:22:22,0:-30.498,.,.	0/0:13:13,0:-8.774,.,.	0/0:6:6,0:-8.318,.,.	0/0:4:4,0:-5.545,.,.	./.:0:.,.:.,.,.	0/0:9:9,0:-12.477,.,.	./.:0:.,.:.,.,.	0/0:15:15,0:-20.794,.,.	0/0:7:7,0:-9.704,.,.	0/0:9:9,0:-12.477,.,.	0/0:5:5,0:-6.931,.,.	0/0:9:9,0:-12.477,.,.	0/0:11:11,0:-15.249,.,.	0/0:19:19,0:-26.34,.,.	0/0:14:14,0:-19.408,.,.	0/0:17:17,0:-23.567,.,.	0/0:27:27,0:-37.43,.,.	./.:4:.,.:.,.,.	0/0:7:7,0:-9.704,.,.	0/0:6:6,0:-8.318,.,.	0/0:10:10,0:-13.863,.,.	0/0:12:12,0:-16.636,.,.	0/0:13:13,0:-18.022,.,.	0/0:12:12,0:-16.636,.,.	0/0:10:10,0:-13.863,.,.	0/0:20:20,0:-27.726,.,.	0/1:25:13,12:.,26.33,.	1/1:17:0,17:.,.,-23.567	1/1:23:0,23:.,.,-31.885	1/1:20:0,20:.,.,-27.726	1/1:14:0,14:.,.,-19.408	1/1:24:0,24:.,.,-33.271	0/0:12:12,0:-16.636,.,.	0/0:4:4,0:-5.545,.,.	0/0:20:20,0:-27.726,.,.	0/0:6:6,0:-8.318,.,.	0/0:10:10,0:-13.863,.,.	0/0:16:16,0:-22.181,.,.	0/0:5:5,0:-6.931,.,.	./.:11:.,.:.,.,.	0/0:18:18,0:-24.953,.,.	0/0:8:8,0:-11.09,.,.	0/0:9:9,0:-12.477,.,.	0/0:3:3,0:-4.159,.,.	0/0:7:7,0:-9.704,.,.	0/0:3:3,0:-4.159,.,.	./.:0:.,.:.,.,.	./.:0:.,.:.,.,.	./.:0:.,.:.,.,.	./.:0:.,.:.,.,.	1/1:34:0,34:.,.,-47.134	1/1:15:0,15:.,.,-20.794	1/1:14:0,14:.,.,-19.408	1/1:11:0,11:.,.,-15.249	0/0:7:7,0:-9.704,.,.	0/0:8:8,0:-11.09,.,.	0/0:16:16,0:-22.181,.,.	0/0:7:7,0:-9.704,.,.	0/0:12:12,0:-16.636,.,.	0/0:10:10,0:-13.863,.,.	0/0:16:16,0:-22.181,.,.
un	205759	1470_97	T	G	.	PASS	NS=128;AF=0.008	GT:DP:AD:GL	0/0:15:15,0:-20.794,.,.	./.:28:.,.:.,.,.	./.:0:.,.:.,.,.	0/0:23:23,0:-21.461,.,.	0/0:48:48,0:-37.506,.,.	0/0:52:52,0:-60.007,.,.	0/0:21:21,0:-11.509,.,.	0/0:35:35,0:-37.241,.,.	0/0:18:18,0:-15.032,.,.	0/1:12:9,3:.,3.452,.	0/0:24:24,0:-22.76,.,.	./.:0:.,.:.,.,.	0/0:19:19,0:-16.307,.,.	0/0:34:34,0:-35.914,.,.	0/0:26:26,0:-36.044,.,.	0/0:36:36,0:-30.064,.,.	0/0:54:54,0:-45.096,.,.	0/0:10:10,0:-13.863,.,.	0/0:35:35,0:-28.794,.,.	0/0:66:66,0:-52.527,.,.	0/0:53:53,0:-29.366,.,.	0/0:46:46,0:-21.156,.,.	0/0:43:43,0:-31.258,.,.	0/0:29:29,0:-29.306,.,.	0/0:26:26,0:-4.93,.,.	0/0:36:36,0:-38.57,.,.	0/0:37:37,0:-31.337,.,.	0/0:27:27,0:-18.777,.,.	0/0:25:25,0:-3.885,.,.	./.:0:.,.:.,.,.	0/0:59:59,0:-36.56,.,.	0/0:41:41,0:-36.461,.,.	0/0:48:48,0:-17.189,.,.	0/0:40:40,0:-43.902,.,.	0/0:8:8,0:-11.09,.,.	0/0:43:43,0:-47.914,.,.	0/0:24:24,0:-33.271,.,.	0/0:11:11,0:-6.35,.,.	./.:0:.,.:.,.,.	0/0:33:33,0:-34.588,.,.	0/0:20:20,0:-10.328,.,.	0/0:7:7,0:-9.704,.,.	0/0:14:14,0:-19.408,.,.	./.:0:.,.:.,.,.	./.:0:.,.:.,.,.	./.:0:.,.:.,.,.	0/0:14:14,0:-10.006,.,.	0/0:27:27,0:-37.43,.,.	0/0:14:14,0:-10.006,.,.	0/1:12:9,3:.,3.452,.	./.:0:.,.:.,.,.	./.:0:.,.:.,.,.	./.:0:.,.:.,.,.	./.:0:.,.:.,.,.	./.:0:.,.:.,.,.	./.:0:.,.:.,.,.	0/0:21:21,0:-18.874,.,.	0/0:5:5,0:-6.931,.,.	./.:0:.,.:.,.,.	./.:0:.,.:.,.,.	./.:0:.,.:.,.,.	./.:0:.,.:.,.,.	./.:0:.,.:.,.,.	./.:0:.,.:.,.,.	./.:0:.,.:.,.,.	0/0:16:16,0:-22.181,.,.	0/0:6:6,0:-8.318,.,.	0/0:5:5,0:-6.931,.,.	0/0:5:5,0:-6.931,.,.	0/0:19:19,0:-26.34,.,.	0/0:24:24,0:-15.108,.,.	0/0:34:34,0:-13.715,.,.	0/0:18:18,0:-24.953,.,.	./.:0:.,.:.,.,.	./.:5:.,.:.,.,.	./.:0:.,.:.,.,.	./.:0:.,.:.,.,.	./.:0:.,.:.,.,.	./.:0:.,.:.,.,.	./.:19:.,.:.,.,.	./.:22:.,.:.,.,.	./.:7:.,.:.,.,.	./.:0:.,.:.,.,.	./.:0:.,.:.,.,.	./.:0:.,.:.,.,.	0/0:32:32,0:-17.857,.,.	0/0:33:33,0:-19.05,.,.	0/0:65:65,0:-36.906,.,.	0/0:57:57,0:-48.921,.,.	0/0:19:19,0:-26.34,.,.	0/0:22:22,0:-20.165,.,.	0/0:27:27,0:-37.43,.,.	0/0:27:27,0:-37.43,.,.	0/0:35:35,0:-37.241,.,.	0/0:21:21,0:-29.112,.,.	0/0:37:37,0:-51.293,.,.	0/0:23:23,0:-13.9,.,.	0/0:26:26,0:-25.369,.,.	0/0:12:12,0:-16.636,.,.	0/0:18:18,0:-24.953,.,.	0/0:7:7,0:-9.704,.,.	0/0:11:11,0:-6.35,.,.	0/0:6:6,0:-8.318,.,.	0/0:25:25,0:-34.657,.,.	0/0:20:20,0:-27.726,.,.	0/0:35:35,0:-37.241,.,.	0/0:8:8,0:-11.09,.,.	0/0:23:23,0:-31.885,.,.	0/0:29:29,0:-29.306,.,.	0/0:19:19,0:-16.307,.,.	0/0:25:25,0:-24.063,.,.	0/0:17:17,0:-13.763,.,.	0/0:32:32,0:-33.264,.,.	0/0:11:11,0:-15.249,.,.	0/0:12:12,0:-16.636,.,.	./.:0:.,.:.,.,.	0/0:3:3,0:-4.159,.,.	./.:0:.,.:.,.,.	0/0:13:13,0:-18.022,.,.	0/0:11:11,0:-15.249,.,.	0/0:6:6,0:-8.318,.,.	0/0:5:5,0:-6.931,.,.	0/0:14:14,0:-19.408,.,.	0/0:18:18,0:-15.032,.,.	0/0:22:22,0:-30.498,.,.	0/0:15:15,0:-20.794,.,.	0/0:14:14,0:-10.006,.,.	0/0:27:27,0:-26.679,.,.	0/0:6:6,0:-8.318,.,.	./.:0:.,.:.,.,.	./.:0:.,.:.,.,.	./.:0:.,.:.,.,.	0/0:14:14,0:-19.408,.,.	0/0:16:16,0:-12.502,.,.	0/0:17:17,0:-13.763,.,.	0/0:19:19,0:-26.34,.,.	0/0:24:24,0:-22.76,.,.	0/0:23:23,0:-21.461,.,.	0/0:23:23,0:-31.885,.,.	0/0:30:30,0:-41.589,.,.	0/0:25:25,0:-16.324,.,.	0/0:18:18,0:-24.953,.,.	0/0:23:23,0:-31.885,.,.	0/0:12:12,0:-7.554,.,.	0/0:7:7,0:-9.704,.,.	0/0:17:17,0:-23.567,.,.	./.:0:.,.:.,.,.	0/0:7:7,0:-9.704,.,.	0/0:14:14,0:-19.408,.,.	0/0:7:7,0:-9.704,.,.	0/0:11:11,0:-15.249,.,.	0/0:22:22,0:-20.165,.,.	0/0:9:9,0:-4,.,.	0/0:10:10,0:-13.863,.,.	0/0:5:5,0:-6.931,.,.	0/0:12:12,0:-7.554,.,.	0/0:4:4,0:-5.545,.,.	./.:0:.,.:.,.,.	./.:0:.,.:.,.,.	./.:0:.,.:.,.,.	./.:0:.,.:.,.,.	0/0:32:32,0:-33.264,.,.	0/0:17:17,0:-13.763,.,.	0/0:18:18,0:-15.032,.,.	0/0:13:13,0:-8.774,.,.	./.:7:.,.:.,.,.	0/0:18:18,0:-15.032,.,.	0/0:25:25,0:-24.063,.,.	0/0:14:14,0:-19.408,.,.	0/0:16:16,0:-12.502,.,.	./.:13:.,.:.,.,.	0/0:14:14,0:-19.408,.,.
un	206232	1474_10	C	G	.	PASS	NS=146;AF=0.483	GT:DP:AD:GL	1/1:12:0,12:.,.,-16.636	1/1:17:0,17:.,.,-23.567	1/1:7:0,7:.,.,-9.704	1/1:16:0,16:.,.,-22.181	1/1:24:0,24:.,.,-33.271	1/1:27:0,27:.,.,-37.43	1/1:13:0,13:.,.,-18.022	1/1:19:0,19:.,.,-26.34	1/1:9:0,9:.,.,-12.477	1/1:11:0,11:.,.,-15.249	1/1:14:0,14:.,.,-19.408	./.:0:.,.:.,.,.	1/1:16:0,16:.,.,-22.181	./.:0:.,.:.,.,.	./.:0:.,.:.,.,.	./.:0:.,.:.,.,.	./.:0:.,.:.,.,.	./.:0:.,.:.,.,.	0/0:21:21,0:-29.112,.,.	0/0:30:30,0:-41.589,.,.	0/0:16:16,0:-22.181,.,.	0/0:23:23,0:-21.461,.,.	0/0:22:22,0:-30.498,.,.	0/0:23:23,0:-31.885,.,.	1/1:21:0,21:.,.,-18.874	1/1:17:0,17:.,.,-23.567	1/1:24:0,24:.,.,-33.271	1/1:19:0,19:.,.,-26.34	1/1:26:0,26:.,.,-36.044	1/1:11:0,11:.,.,-15.249	1/1:32:0,32:.,.,-44.361	1/1:15:0,15:.,.,-20.794	1/1:32:0,32:.,.,-44.361	1/1:23:0,23:.,.,-31.885	1/1:4:0,4:.,.,-5.545	1/1:23:0,23:.,.,-31.885	1/1:19:0,19:.,.,-26.34	1/1:7:0,7:.,.,-9.704	1/1:3:0,3:.,.,-4.159	1/1:25:0,25:.,.,-34.657	1/1:11:0,11:.,.,-15.249	1/1:6:0,6:.,.,-8.318	1/1:14:0,14:.,.,-19.408	./.:0:.,.:.,.,.	./.:0:.,.:.,.,.	./.:0:.,.:.,.,.	0/1:15:7,8:.,15.31,.	0/1:17:5,12:.,8.02,.	0/0:13:13,0:-18.022,.,.	0/0:14:14,0:-19.408,.,.	./.:0:.,.:.,.,.	./.:0:.,.:.,.,.	1/1:12:0,12:.,.,-16.636	1/1:5:0,5:.,.,-6.931	1/1:11:0,11:.,.,-15.249	1/1:9:0,9:.,.,-12.477	0/0:19:19,0:-26.34,.,.	0/0:9:9,0:-12.477,.,.	1/1:5:0,5:.,.,-6.931	1/1:6:0,6:.,.,-8.318	1/1:13:0,13:.,.,-18.022	1/1:15:0,15:.,.,-20.794	1/1:8:0,8:.,.,-11.09	1/1:36:0,36:.,.,-49.907	1/1:13:0,13:.,.,-18.022	0/0:10:10,0:-13.863,.,.	0/1:19:10,9:.,19.72,.	1/1:11:0,11:.,.,-15.249	./.:9:.,.:.,.,.	0/0:21:21,0:-29.112,.,.	0/0:21:21,0:-29.112,.,.	0/0:23:23,0:-31.885,.,.	0/0:9:9,0:-12.477,.,.	0/0:11:11,0:-15.249,.,.	1/1:13:0,13:.,.,-18.022	1/1:4:0,4:.,.,-5.545	1/1:8:0,8:.,.,-11.09	0/1:7:5,2:.,3.066,.	1/1:6:0,6:.,.,-8.318	0/0:7:7,0:-9.704,.,.	0/1:15:5,10:.,9.29,.	1/1:5:0,5:.,.,-5.545	./.:21:.,.:.,.,.	./.:5:.,.:.,.,.	./.:10:.,.:.,.,.	0/0:19:19,0:-26.34,.,.	0/0:21:21,0:-29.112,.,.	0/0:41:41,0:-56.838,.,.	0/0:25:25,0:-34.657,.,.	1/1:18:0,18:.,.,-24.953	1/1:12:0,12:.,.,-16.636	0/0:14:14,0:-19.408,.,.	0/1:7:3,4:.,6.45,.	1/1:21:0,21:.,.,-29.112	0/1:14:7,7:.,15.38,.	0/1:12:5,7:.,10.65,.	1/1:9:0,9:.,.,-12.477	0/1:18:6,12:.,11.14,.	0/0:15:15,0:-20.794,.,.	0/0:13:13,0:-18.022,.,.	0/0:11:11,0:-15.249,.,.	0/0:19:19,0:-26.34,.,.	./.:0:.,.:.,.,.	0/0:16:16,0:-22.181,.,.	0/0:12:12,0:-16.636,.,.	0/0:11:11,0:-15.249,.,.	0/0:15:15,0:-20.794,.,.	0/0:10:10,0:-13.863,.,.	0/0:22:22,0:-30.498,.,.	0/0:13:13,0:-18.022,.,.	0/0:4:4,0:-5.545,.,.	0/0:13:13,0:-18.022,.,.	0/0:11:11,0:-15.249,.,.	0/0:12:12,0:-16.636,.,.	0/0:5:5,0:-6.931,.,.	0/0:10:10,0:-13.863,.,.	1/1:5:0,5:.,.,-6.931	1/1:8:0,8:.,.,-11.09	./.:7:.,.:.,.,.	1/1:5:0,5:.,.,-6.931	1/1:12:0,12:.,.,-16.636	0/1:11:7,4:.,7.96,.	0/0:8:8,0:-2.865,.,.	0/0:8:8,0:-11.09,.,.	0/0:20:20,0:-27.726,.,.	0/0:13:13,0:-8.774,.,.	0/1:13:6,7:.,13.11,.	0/0:17:17,0:-23.567,.,.	0/1:8:3,5:.,6.09,.	./.:6:.,.:.,.,.	./.:4:.,.:.,.,.	./.:4:.,.:.,.,.	0/0:4:4,0:-5.545,.,.	0/0:12:12,0:-16.636,.,.	0/0:12:12,0:-16.636,.,.	0/1:9:4,5:.,8.68,.	0/1:22:9,13:.,19.04,.	0/0:24:24,0:-33.271,.,.	0/0:11:11,0:-15.249,.,.	0/0:10:10,0:-13.863,.,.	0/0:10:10,0:-13.863,.,.	0/0:24:24,0:-33.271,.,.	0/0:8:8,0:-11.09,.,.	0/0:14:14,0:-19.408,.,.	./.:0:.,.:.,.,.	0/1:9:5,4:.,8.68,.	0/0:14:14,0:-19.408,.,.	0/0:7:7,0:-9.704,.,.	0/0:9:9,0:-12.477,.,.	0/0:14:14,0:-19.408,.,.	0/0:11:11,0:-15.249,.,.	0/0:11:11,0:-15.249,.,.	0/0:8:8,0:-11.09,.,.	1/1:9:0,9:.,.,-12.477	1/1:7:0,7:.,.,-9.704	1/1:4:0,4:.,.,-5.545	./.:0:.,.:.,.,.	./.:0:.,.:.,.,.	./.:0:.,.:.,.,.	./.:0:.,.:.,.,.	./.:0:.,.:.,.,.	1/1:25:0,25:.,.,-34.657	1/1:10:0,10:.,.,-13.863	1/1:10:0,10:.,.,-13.863	0/0:3:3,0:-4.159,.,.	0/0:5:5,0:-6.931,.,.	0/0:7:7,0:-9.704,.,.	0/0:8:8,0:-11.09,.,.	0/0:8:8,0:-11.09,.,.	./.:0:.,.:.,.,.	0/0:6:6,0:-8.318,.,.	0/0:11:11,0:-15.249,.,.
un	207950	1486_48	T	C	.	PASS	NS=128;AF=0.355	GT:DP:AD:GL	0/0:9:9,0:-12.477,.,.	0/0:28:28,0:-38.816,.,.	0/0:13:13,0:-18.022,.,.	0/0:36:36,0:-49.907,.,.	0/0:70:70,0:-97.041,.,.	0/0:44:44,0:-60.997,.,.	0/0:45:45,0:-62.383,.,.	0/0:64:64,0:-88.723,.,.	0/0:25:25,0:-34.657,.,.	0/0:8:8,0:-11.09,.,.	0/0:37:37,0:-51.293,.,.	0/0:7:7,0:-9.704,.,.	0/0:9:9,0:-12.477,.,.	./.:0:.,.:.,.,.	./.:0:.,.:.,.,.	./.:0:.,.:.,.,.	./.:0:.,.:.,.,.	./.:0:.,.:.,.,.	0/0:50:50,0:-69.315,.,.	0/1:46:21,25:.,47.83,.	0/0:43:43,0:-59.611,.,.	./.:0:.,.:.,.,.	0/0:83:83,0:-115.062,.,.	0/1:44:20,24:.,45.79,.	0/0:30:30,0:-41.589,.,.	0/0:37:37,0:-51.293,.,.	0/0:38:38,0:-52.679,.,.	0/0:32:32,0:-44.361,.,.	0/0:42:42,0:-58.224,.,.	0/0:14:14,0:-19.408,.,.	0/0:54:54,0:-74.86,.,.	1/1:19:0,19:.,.,-26.34	1/1:43:0,43:.,.,-59.611	1/1:26:0,26:.,.,-36.044	./.:0:.,.:.,.,.	1/1:32:0,32:.,.,-44.361	1/1:25:0,25:.,.,-34.657	1/1:12:0,12:.,.,-16.636	./.:0:.,.:.,.,.	1/1:27:0,27:.,.,-37.43	1/1:16:0,16:.,.,-22.181	./.:0:.,.:.,.,.	1/1:13:0,13:.,.,-18.022	./.:0:.,.:.,.,.	./.:0:.,.:.,.,.	./.:0:.,.:.,.,.	0/0:33:33,0:-45.748,.,.	0/0:30:30,0:-41.589,.,.	0/1:47:27,20:.,45.14,.	1/1:26:0,26:.,.,-36.044	./.:0:.,.:.,.,.	./.:0:.,.:.,.,.	./.:0:.,.:.,.,.	./.:0:.,.:.,.,.	./.:0:.,.:.,.,.	./.:0:.,.:.,.,.	0/0:23:23,0:-31.885,.,.	0/0:7:7,0:-9.704,.,.	./.:0:.,.:.,.,.	./.:0:.,.:.,.,.	./.:0:.,.:.,.,.	./.:0:.,.:.,.,.	./.:0:.,.:.,.,.	./.:0:.,.:.,.,.	./.:0:.,.:.,.,.	0/1:30:11,19:.,22.01,.	0/0:19:19,0:-26.34,.,.	0/1:5:3,2:.,4.19,.	0/0:9:9,0:-12.477,.,.	0/0:22:22,0:-30.498,.,.	0/0:27:27,0:-37.43,.,.	1/1:38:0,38:.,.,-52.679	0/1:8:3,5:.,7.96,.	0/0:4:4,0:-5.545,.,.	0/0:8:8,0:-11.09,.,.	./.:0:.,.:.,.,.	./.:0:.,.:.,.,.	./.:0:.,.:.,.,.	./.:0:.,.:.,.,.	1/1:14:0,14:.,.,-19.408	0/1:17:8,9:.,16.77,.	0/1:9:5,4:.,10.99,.	./.:0:.,.:.,.,.	./.:0:.,.:.,.,.	./.:0:.,.:.,.,.	0/0:46:46,0:-63.77,.,.	0/1:51:20,31:.,40.72,.	./.:0:.,.:.,.,.	1/1:68:0,68:.,.,-94.268	1/1:31:0,31:.,.,-42.975	1/1:19:0,19:.,.,-26.34	1/1:21:0,21:.,.,-29.112	1/1:29:0,29:.,.,-40.203	1/1:29:0,29:.,.,-40.203	1/1:28:0,28:.,.,-38.816	1/1:21:0,21:.,.,-29.112	1/1:15:0,15:.,.,-20.794	0/1:39:23,16:.,33.89,.	0/1:18:10,8:.,17.36,.	0/1:14:9,5:.,9.83,.	0/1:12:6,6:.,13.18,.	0/1:19:8,11:.,16.77,.	0/0:16:16,0:-22.181,.,.	0/0:22:22,0:-30.498,.,.	0/1:13:6,7:.,13.11,.	0/0:32:32,0:-44.361,.,.	0/0:26:26,0:-36.044,.,.	0/0:34:34,0:-47.134,.,.	0/0:30:30,0:-41.589,.,.	0/0:21:21,0:-18.874,.,.	1/1:23:0,23:.,.,-31.885	0/0:19:19,0:-26.34,.,.	0/0:27:27,0:-37.43,.,.	0/0:16:16,0:-22.181,.,.	0/0:9:9,0:-12.477,.,.	0/0:8:8,0:-11.09,.,.	0/0:7:7,0:-9.704,.,.	./.:0:.,.:.,.,.	1/1:17:0,17:.,.,-23.567	1/1:11:0,11:.,.,-15.249	1/1:11:0,11:.,.,-15.249	./.:0:.,.:.,.,.	./.:0:.,.:.,.,.	./.:0:.,.:.,.,.	1/1:23:0,23:.,.,-31.885	0/1:14:9,5:.,12.58,.	0/0:12:12,0:-16.636,.,.	1/1:25:0,25:.,.,-34.657	0/0:4:4,0:-5.545,.,.	1/1:4:0,4:.,.,-5.545	1/1:6:0,6:.,.,-8.318	0/0:10:10,0:-13.863,.,.	1/1:13:0,13:.,.,-18.022	0/1:11:6,5:.,10.9,.	0/1:23:11,12:.,24.13,.	1/1:20:0,20:.,.,-27.726	1/1:22:0,22:.,.,-30.498	0/0:25:25,0:-34.657,.,.	0/0:21:21,0:-29.112,.,.	0/0:19:19,0:-26.34,.,.	0/0:34:34,0:-47.134,.,.	0/0:11:11,0:-15.249,.,.	0/0:23:23,0:-31.885,.,.	0/0:11:11,0:-15.249,.,.	0/1:10:4,6:.,7.96,.	0/0:11:11,0:-15.249,.,.	0/0:4:4,0:-5.545,.,.	0/0:11:11,0:-15.249,.,.	0/0:7:7,0:-9.704,.,.	./.:0:.,.:.,.,.	0/1:15:11,4:.,5.39,.	0/0:18:18,0:-24.953,.,.	0/0:5:5,0:-6.931,.,.	1/1:13:0,13:.,.,-18.022	1/1:3:0,3:.,.,-4.159	1/1:14:0,14:.,.,-19.408	./.:0:.,.:.,.,.	./.:0:.,.:.,.,.	./.:0:.,.:.,.,.	./.:0:.,.:.,.,.	./.:0:.,.:.,.,.	0/0:52:52,0:-72.087,.,.	0/0:22:22,0:-30.498,.,.	0/0:10:10,0:-13.863,.,.	0/0:15:15,0:-20.794,.,.	./.:0:.,.:.,.,.	0/0:22:22,0:-30.498,.,.	0/1:17:8,9:.,17.52,.	0/0:15:15,0:-20.794,.,.	0/0:15:15,0:-20.794,.,.	./.:7:.,.:.,.,.	0/0:9:9,0:-12.477,.,.
un	208363	1489_41	G	A	.	PASS	NS=123;AF=0.362	GT:DP:AD:GL	0/0:9:9,0:-12.477,.,.	0/0:19:19,0:-26.34,.,.	0/0:6:6,0:-8.318,.,.	0/0:16:16,0:-22.181,.,.	0/0:31:31,0:-42.975,.,.	0/0:35:35,0:-48.52,.,.	0/0:7:7,0:-9.704,.,.	0/0:23:23,0:-31.885,.,.	0/0:15:15,0:-20.794,.,.	0/0:8:8,0:-11.09,.,.	0/0:10:10,0:-13.863,.,.	0/0:3:3,0:-4.159,.,.	0/0:14:14,0:-19.408,.,.	./.:0:.,.:.,.,.	./.:0:.,.:.,.,.	./.:0:.,.:.,.,.	./.:0:.,.:.,.,.	./.:0:.,.:.,.,.	0/0:43:43,0:-59.611,.,.	0/1:21:13,8:.,16.38,.	0/0:27:27,0:-37.43,.,.	0/0:24:24,0:-33.271,.,.	0/0:27:27,0:-37.43,.,.	0/1:67:32,35:.,70.18,.	0/0:31:31,0:-42.975,.,.	0/0:21:21,0:-29.112,.,.	0/0:32:32,0:-44.361,.,.	0/0:16:16,0:-22.181,.,.	0/0:32:32,0:-44.361,.,.	./.:0:.,.:.,.,.	0/0:40:40,0:-55.452,.,.	1/1:22:0,22:.,.,-30.498	1/1:34:0,34:.,.,-47.134	1/1:21:0,21:.,.,-29.112	./.:0:.,.:.,.,.	1/1:27:0,27:.,.,-37.43	1/1:27:0,27:.,.,-37.43	1/1:9:0,9:.,.,-12.477	1/1:3:0,3:.,.,-4.159	0/1:17:6,11:.,11.69,.	1/1:11:0,11:.,.,-15.249	1/1:7:0,7:.,.,-9.704	0/1:8:5,3:.,6.09,.	./.:0:.,.:.,.,.	./.:0:.,.:.,.,.	./.:0:.,.:.,.,.	0/1:34:19,15:.,38.69,.	0/1:34:23,11:.,41.37,.	0/1:23:13,10:.,26.03,.	0/1:28:21,7:.,8.06,.	./.:0:.,.:.,.,.	./.:0:.,.:.,.,.	./.:0:.,.:.,.,.	./.:0:.,.:.,.,.	./.:0:.,.:.,.,.	0/1:7:4,3:.,6.09,.	0/0:17:17,0:-23.567,.,.	0/0:11:11,0:-15.249,.,.	./.:0:.,.:.,.,.	./.:0:.,.:.,.,.	./.:4:.,.:.,.,.	./.:6:.,.:.,.,.	./.:0:.,.:.,.,.	./.:25:.,.:.,.,.	./.:14:.,.:.,.,.	0/0:24:24,0:-33.271,.,.	0/0:41:41,0:-28.782,.,.	0/0:10:10,0:-13.863,.,.	./.:0:.,.:.,.,.	0/0:32:32,0:-44.361,.,.	0/0:12:12,0:-16.636,.,.	0/1:29:15,14:.,30.73,.	1/1:7:0,7:.,.,-9.704	0/1:5:2,3:.,3.066,.	0/0:3:3,0:-4.159,.,.	./.:0:.,.:.,.,.	./.:0:.,.:.,.,.	./.:0:.,.:.,.,.	./.:0:.,.:.,.,.	0/1:10:6,4:.,8.39,.	1/1:15:0,15:.,.,-20.794	0/0:8:8,0:-2.865,.,.	./.:0:.,.:.,.,.	./.:0:.,.:.,.,.	./.:0:.,.:.,.,.	1/1:29:0,29:.,.,-40.203	1/1:25:0,25:.,.,-34.657	1/1:36:0,36:.,.,-49.907	1/1:22:0,22:.,.,-30.498	1/1:9:0,9:.,.,-12.477	0/1:11:6,5:.,10.9,.	0/0:13:13,0:-18.022,.,.	0/1:8:3,5:.,6.09,.	0/0:14:14,0:-19.408,.,.	0/0:10:10,0:-13.863,.,.	1/1:16:0,16:.,.,-22.181	0/0:9:9,0:-12.477,.,.	0/1:16:10,6:.,12.17,.	0/0:10:10,0:-13.863,.,.	0/0:15:15,0:-20.794,.,.	0/0:8:8,0:-11.09,.,.	0/1:18:8,10:.,17.36,.	./.:0:.,.:.,.,.	./.:0:.,.:.,.,.	./.:0:.,.:.,.,.	./.:0:.,.:.,.,.	./.:0:.,.:.,.,.	./.:0:.,.:.,.,.	0/1:35:25,10:.,15.33,.	0/1:13:5,8:.,10.29,.	1/1:16:0,16:.,.,-22.181	0/0:16:16,0:-22.181,.,.	0/0:13:13,0:-18.022,.,.	0/1:12:8,4:.,7.43,.	0/0:22:22,0:-30.498,.,.	0/0:9:9,0:-12.477,.,.	0/1:9:5,4:.,8.68,.	0/1:11:5,6:.,10.9,.	0/1:17:7,10:.,14.85,.	0/1:15:10,5:.,9.29,.	0/1:22:9,13:.,19.04,.	0/0:4:4,0:-5.545,.,.	0/0:14:14,0:-19.408,.,.	0/1:13:7,6:.,13.11,.	0/1:17:7,10:.,11.76,.	0/1:7:4,3:.,6.45,.	0/1:12:7,5:.,12.58,.	1/1:15:0,15:.,.,-20.794	0/1:5:3,2:.,4.19,.	./.:27:.,.:.,.,.	./.:10:.,.:.,.,.	./.:14:.,.:.,.,.	0/1:11:5,6:.,10.9,.	0/1:12:4,8:.,7.43,.	./.:13:.,.:.,.,.	0/1:10:7,3:.,4.95,.	0/1:23:10,13:.,21.58,.	0/1:10:3,7:.,4.95,.	0/0:16:16,0:-22.181,.,.	0/1:9:3,6:.,5.57,.	0/1:11:3,8:.,4.23,.	0/0:19:19,0:-26.34,.,.	0/0:12:12,0:-16.636,.,.	0/1:19:9,10:.,19.72,.	0/0:7:7,0:-9.704,.,.	./.:8:.,.:.,.,.	./.:0:.,.:.,.,.	./.:4:.,.:.,.,.	./.:14:.,.:.,.,.	./.:5:.,.:.,.,.	0/1:20:13,7:.,13.55,.	0/0:14:14,0:-19.408,.,.	0/0:10:10,0:-13.863,.,.	1/1:7:0,7:.,.,-9.704	1/1:4:0,4:.,.,-5.545	1/1:12:0,12:.,.,-7.554	1/1:3:0,3:.,.,-4.159	./.:8:.,.:.,.,.	./.:4:.,.:.,.,.	./.:0:.,.:.,.,.	./.:3:.,.:.,.,.	0/1:39:14,25:.,20.98,.	0/0:19:19,0:-26.34,.,.	0/0:22:22,0:-20.165,.,.	1/1:6:0,6:.,.,-8.318	./.:0:.,.:.,.,.	0/0:13:13,0:-18.022,.,.	0/1:13:6,7:.,13.11,.	0/0:11:11,0:-15.249,.,.	0/1:22:16,6:.,8.47,.	0/0:11:11,0:-15.249,.,.	0/0:17:17,0:-23.567,.,.
un	208660	1491_58	A	G	.	PASS	NS=139;AF=0.029	GT:DP:AD:GL	0/0:8:8,0:-11.09,.,.	0/0:14:14,0:-19.408,.,.	0/0:4:4,0:-5.545,.,.	0/0:27:27,0:-37.43,.,.	0/0:23:23,0:-31.885,.,.	0/0:13:13,0:-18.022,.,.	0/0:12:12,0:-16.636,.,.	0/0:16:16,0:-22.181,.,.	0/0:14:14,0:-19.408,.,.	0/0:9:9,0:-12.477,.,.	0/0:18:18,0:-24.953,.,.	./.:0:.,.:.,.,.	0/0:8:8,0:-11.09,.,.	1/1:16:0,16:.,.,-22.181	1/1:3:0,3:.,.,-4.159	1/1:14:0,14:.,.,-19.408	./.:0:.,.:.,.,.	1/1:13:0,13:.,.,-18.022	0/0:22:22,0:-30.498,.,.	0/0:21:21,0:-29.112,.,.	0/0:25:25,0:-34.657,.,.	0/0:6:6,0:-8.318,.,.	0/0:25:25,0:-34.657,.,.	./.:0:.,.:.,.,.	0/0:21:21,0:-29.112,.,.	0/0:10:10,0:-13.863,.,.	0/0:10:10,0:-13.863,.,.	0/0:13:13,0:-18.022,.,.	0/0:15:15,0:-20.794,.,.	./.:0:.,.:.,.,.	0/0:16:16,0:-22.181,.,.	0/0:15:15,0:-20.794,.,.	0/0:15:15,0:-20.794,.,.	0/0:10:10,0:-13.863,.,.	./.:0:.,.:.,.,.	0/0:19:19,0:-26.34,.,.	0/0:12:12,0:-16.636,.,.	0/0:4:4,0:-5.545,.,.	0/0:3:3,0:-4.159,.,.	0/0:9:9,0:-12.477,.,.	0/0:15:15,0:-20.794,.,.	0/0:3:3,0:-4.159,.,.	0/0:8:8,0:-11.09,.,.	./.:0:.,.:.,.,.	./.:0:.,.:.,.,.	./.:0:.,.:.,.,.	0/0:4:4,0:-5.545,.,.	0/0:12:12,0:-16.636,.,.	0/0:6:6,0:-8.318,.,.	0/0:11:11,0:-15.249,.,.	./.:0:.,.:.,.,.	./.:0:.,.:.,.,.	./.:0:.,.:.,.,.	./.:0:.,.:.,.,.	./.:0:.,.:.,.,.	0/0:3:3,0:-4.159,.,.	0/0:10:10,0:-13.863,.,.	0/0:7:7,0:-9.704,.,.	./.:0:.,.:.,.,.	./.:0:.,.:.,.,.	0/0:6:6,0:-8.318,.,.	0/0:9:9,0:-12.477,.,.	0/0:9:9,0:-12.477,.,.	0/0:10:10,0:-13.863,.,.	0/0:12:12,0:-16.636,.,.	0/0:8:8,0:-11.09,.,.	0/0:10:10,0:-13.863,.,.	0/0:11:11,0:-15.249,.,.	./.:0:.,.:.,.,.	0/0:14:14,0:-19.408,.,.	./.:0:.,.:.,.,.	./.:0:.,.:.,.,.	./.:0:.,.:.,.,.	0/0:7:7,0:-9.704,.,.	0/0:6:6,0:-8.318,.,.	./.:0:.,.:.,.,.	./.:0:.,.:.,.,.	./.:0:.,.:.,.,.	./.:0:.,.:.,.,.	0/0:5:5,0:-6.931,.,.	0/0:5:5,0:-6.931,.,.	0/0:6:6,0:-8.318,.,.	0/0:12:12,0:-16.636,.,.	0/0:6:6,0:-8.318,.,.	0/0:5:5,0:-6.931,.,.	0/0:20:20,0:-27.726,.,.	0/0:8:8,0:-11.09,.,.	0/0:30:30,0:-41.589,.,.	0/0:13:13,0:-18.022,.,.	0/0:14:14,0:-19.408,.,.	0/0:9:9,0:-12.477,.,.	0/0:8:8,0:-11.09,.,.	0/0:8:8,0:-11.09,.,.	0/0:11:11,0:-15.249,.,.	0/0:7:7,0:-9.704,.,.	0/0:11:11,0:-15.249,.,.	0/0:14:14,0:-19.408,.,.	0/0:10:10,0:-13.863,.,.	0/0:10:10,0:-13.863,.,.	0/0:10:10,0:-13.863,.,.	0/0:7:7,0:-9.704,.,.	0/0:6:6,0:-8.318,.,.	./.:0:.,.:.,.,.	0/0:14:14,0:-19.408,.,.	0/0:6:6,0:-8.318,.,.	0/0:14:14,0:-19.408,.,.	0/0:17:17,0:-23.567,.,.	0/0:18:18,0:-24.953,.,.	0/0:18:18,0:-24.953,.,.	0/0:10:10,0:-13.863,.,.	0/0:8:8,0:-11.09,.,.	0/0:14:14,0:-19.408,.,.	0/0:16:16,0:-22.181,.,.	0/0:14:14,0:-19.408,.,.	0/0:12:12,0:-16.636,.,.	0/0:5:5,0:-6.931,.,.	0/0:9:9,0:-12.477,.,.	./.:0:.,.:.,.,.	0/0:4:4,0:-5.545,.,.	0/0:6:6,0:-8.318,.,.	0/0:13:13,0:-18.022,.,.	0/0:3:3,0:-4.159,.,.	0/0:9:9,0:-12.477,.,.	0/0:12:12,0:-16.636,.,.	0/0:12:12,0:-16.636,.,.	0/0:5:5,0:-6.931,.,.	0/0:7:7,0:-9.704,.,.	0/0:10:10,0:-13.863,.,.	0/0:8:8,0:-11.09,.,.	./.:0:.,.:.,.,.	./.:0:.,.:.,.,.	./.:0:.,.:.,.,.	0/0:11:11,0:-15.249,.,.	0/0:9:9,0:-12.477,.,.	0/0:12:12,0:-16.636,.,.	0/0:10:10,0:-13.863,.,.	0/0:6:6,0:-8.318,.,.	0/0:11:11,0:-15.249,.,.	0/0:9:9,0:-12.477,.,.	0/0:9:9,0:-12.477,.,.	0/0:6:6,0:-8.318,.,.	0/0:11:11,0:-15.249,.,.	0/0:8:8,0:-11.09,.,.	0/0:8:8,0:-11.09,.,.	0/0:5:5,0:-6.931,.,.	./.:0:.,.:.,.,.	0/0:4:4,0:-5.545,.,.	0/0:7:7,0:-9.704,.,.	0/0:13:13,0:-18.022,.,.	0/0:13:13,0:-18.022,.,.	0/0:5:5,0:-6.931,.,.	0/0:8:8,0:-11.09,.,.	0/0:3:3,0:-4.159,.,.	0/0:9:9,0:-12.477,.,.	./.:0:.,.:.,.,.	0/0:8:8,0:-11.09,.,.	0/0:4:4,0:-5.545,.,.	./.:0:.,.:.,.,.	./.:0:.,.:.,.,.	./.:0:.,.:.,.,.	./.:0:.,.:.,.,.	0/0:21:21,0:-29.112,.,.	0/0:15:15,0:-20.794,.,.	0/0:10:10,0:-13.863,.,.	0/0:8:8,0:-11.09,.,.	0/0:4:4,0:-5.545,.,.	0/0:10:10,0:-13.863,.,.	0/0:11:11,0:-15.249,.,.	0/0:4:4,0:-5.545,.,.	0/0:15:15,0:-20.794,.,.	0/0:7:7,0:-9.704,.,.	0/0:7:7,0:-9.704,.,.
un	211850	1514_28	G	T	.	PASS	NS=160;AF=0.019	GT:DP:AD:GL	0/0:28:28,0:-38.816,.,.	0/0:21:21,0:-29.112,.,.	0/0:40:40,0:-55.452,.,.	0/0:41:41,0:-56.838,.,.	0/0:30:30,0:-41.589,.,.	0/0:42:42,0:-58.224,.,.	0/0:33:33,0:-45.748,.,.	0/0:35:35,0:-48.52,.,.	0/0:46:46,0:-63.77,.,.	0/0:29:29,0:-40.203,.,.	0/0:28:28,0:-38.816,.,.	0/0:21:21,0:-29.112,.,.	0/0:23:23,0:-31.885,.,.	./.:0:.,.:.,.,.	./.:0:.,.:.,.,.	./.:0:.,.:.,.,.	./.:0:.,.:.,.,.	./.:0:.,.:.,.,.	0/0:25:25,0:-34.657,.,.	0/0:18:18,0:-24.953,.,.	0/0:32:32,0:-44.361,.,.	0/0:42:42,0:-58.224,.,.	0/0:22:22,0:-30.498,.,.	0/0:38:38,0:-52.679,.,.	0/0:25:25,0:-34.657,.,.	0/0:32:32,0:-44.361,.,.	0/0:23:23,0:-31.885,.,.	0/0:32:32,0:-44.361,.,.	0/0:31:31,0:-42.975,.,.	0/0:25:25,0:-34.657,.,.	0/0:44:44,0:-60.997,.,.	0/0:30:30,0:-41.589,.,.	0/0:27:27,0:-37.43,.,.	0/0:21:21,0:-29.112,.,.	0/0:10:10,0:-13.863,.,.	0/0:28:28,0:-38.816,.,.	0/0:31:31,0:-42.975,.,.	0/0:17:17,0:-23.567,.,.	0/0:8:8,0:-11.09,.,.	0/0:19:19,0:-26.34,.,.	0/0:32:32,0:-44.361,.,.	0/0:18:18,0:-24.953,.,.	0/0:20:20,0:-27.726,.,.	0/0:10:10,0:-13.863,.,.	0/0:14:14,0:-19.408,.,.	0/0:12:12,0:-16.636,.,.	0/0:23:23,0:-31.885,.,.	0/0:19:19,0:-26.34,.,.	0/0:21:21,0:-29.112,.,.	0/0:23:23,0:-31.885,.,.	./.:0:.,.:.,.,.	./.:0:.,.:.,.,.	0/0:11:11,0:-15.249,.,.	0/0:4:4,0:-5.545,.,.	0/0:4:4,0:-5.545,.,.	0/0:9:9,0:-12.477,.,.	1/1:21:0,21:.,.,-29.112	1/1:6:0,6:.,.,-8.318	0/0:5:5,0:-6.931,.,.	0/0:10:10,0:-13.863,.,.	0/0:7:7,0:-9.704,.,.	0/0:18:18,0:-24.953,.,.	./.:0:.,.:.,.,.	0/0:32:32,0:-44.361,.,.	0/0:10:10,0:-13.863,.,.	0/0:13:13,0:-18.022,.,.	0/0:17:17,0:-23.567,.,.	0/0:15:15,0:-20.794,.,.	./.:0:.,.:.,.,.	0/0:15:15,0:-24.953,.,.	0/0:14:14,0:-19.408,.,.	0/0:8:8,0:-11.09,.,.	0/0:7:7,0:-9.704,.,.	0/0:12:12,0:-16.636,.,.	0/0:32:32,0:-44.361,.,.	0/0:4:4,0:-5.545,.,.	0/0:6:6,0:-11.09,.,.	0/0:11:11,0:-15.249,.,.	./.:0:.,.:.,.,.	0/0:16:16,0:-22.181,.,.	0/0:20:20,0:-27.726,.,.	0/0:5:5,0:-6.931,.,.	0/0:26:26,0:-36.044,.,.	0/0:20:20,0:-27.726,.,.	0/0:13:13,0:-18.022,.,.	0/0:29:29,0:-40.203,.,.	0/0:26:26,0:-36.044,.,.	0/0:54:54,0:-74.86,.,.	0/0:36:36,0:-49.907,.,.	0/0:25:25,0:-34.657,.,.	0/0:19:19,0:-26.34,.,.	0/0:15:15,0:-20.794,.,.	0/0:19:19,0:-26.34,.,.	0/0:40:40,0:-55.452,.,.	0/0:17:17,0:-23.567,.,.	0/0:19:19,0:-26.34,.,.	0/0:26:26,0:-36.044,.,.	0/0:22:22,0:-30.498,.,.	0/0:13:13,0:-18.022,.,.	0/0:19:19,0:-26.34,.,.	0/0:14:14,0:-19.408,.,.	0/0:12:12,0:-16.636,.,.	0/0:4:4,0:-6.931,.,.	0/0:18:18,0:-24.953,.,.	0/0:9:9,0:-12.477,.,.	0/0:19:19,0:-26.34,.,.	0/0:16:16,0:-22.181,.,.	0/0:18:18,0:-24.953,.,.	0/0:22:22,0:-30.498,.,.	0/0:14:14,0:-19.408,.,.	0/0:22:22,0:-30.498,.,.	0/0:24:24,0:-33.271,.,.	0/0:19:19,0:-26.34,.,.	0/0:9:9,0:-12.477,.,.	0/0:4:4,0:-5.545,.,.	0/0:5:5,0:-6.931,.,.	./.:0:.,.:.,.,.	0/0:9:9,0:-12.477,.,.	0/0:11:11,0:-15.249,.,.	0/0:13:13,0:-18.022,.,.	0/0:14:14,0:-19.408,.,.	0/0:8:8,0:-11.09,.,.	0/0:9:9,0:-12.477,.,.	0/0:13:13,0:-18.022,.,.	0/0:14:14,0:-19.408,.,.	0/0:13:13,0:-18.022,.,.	0/0:11:11,0:-15.249,.,.	0/0:21:21,0:-29.112,.,.	0/0:12:12,0:-16.636,.,.	0/0:8:8,0:-11.09,.,.	0/0:6:6,0:-8.318,.,.	0/0:10:10,0:-13.863,.,.	0/0:10:10,0:-13.863,.,.	0/0:11:11,0:-15.249,.,.	0/0:14:14,0:-19.408,.,.	0/0:19:19,0:-26.34,.,.	0/0:23:23,0:-31.885,.,.	0/0:19:19,0:-26.34,.,.	0/0:10:10,0:-13.863,.,.	0/0:17:17,0:-23.567,.,.	0/0:8:8,0:-11.09,.,.	0/0:13:13,0:-18.022,.,.	0/0:18:18,0:-24.953,.,.	0/0:21:21,0:-29.112,.,.	./.:0:.,.:.,.,.	0/0:20:20,0:-27.726,.,.	0/0:13:13,0:-18.022,.,.	0/0:7:7,0:-9.704,.,.	0/0:14:14,0:-19.408,.,.	0/0:9:9,0:-12.477,.,.	0/0:13:13,0:-18.022,.,.	0/0:13:13,0:-18.022,.,.	1/1:7:0,7:.,.,-9.704	0/0:20:20,0:-27.726,.,.	0/0:5:5,0:-6.931,.,.	0/0:9:9,0:-12.477,.,.	0/0:8:8,0:-11.09,.,.	0/0:6:6,0:-8.318,.,.	0/0:3:3,0:-4.159,.,.	./.:0:.,.:.,.,.	0/0:9:9,0:-12.477,.,.	0/0:22:22,0:-31.885,.,.	0/0:16:16,0:-22.181,.,.	0/0:13:13,0:-18.022,.,.	0/0:17:17,0:-23.567,.,.	0/0:6:6,0:-8.318,.,.	0/0:8:8,0:-11.09,.,.	0/0:21:21,0:-29.112,.,.	0/0:11:11,0:-15.249,.,.	0/0:15:15,0:-20.794,.,.	0/0:23:23,0:-31.885,.,.	0/0:15:15,0:-20.794,.,.
un	213377	1525_15	A	C	.	PASS	NS=137;AF=0.015	GT:DP:AD:GL	0/0:8:8,0:-11.09,.,.	0/0:24:24,0:-33.271,.,.	0/0:9:9,0:-12.477,.,.	0/0:16:16,0:-22.181,.,.	0/0:28:28,0:-38.816,.,.	0/0:34:34,0:-47.134,.,.	0/0:15:15,0:-20.794,.,.	0/0:26:26,0:-36.044,.,.	0/0:10:10,0:-13.863,.,.	0/0:8:8,0:-11.09,.,.	0/0:14:14,0:-19.408,.,.	0/0:4:4,0:-5.545,.,.	0/0:28:28,0:-38.816,.,.	./.:0:.,.:.,.,.	./.:0:.,.:.,.,.	./.:0:.,.:.,.,.	./.:0:.,.:.,.,.	./.:0:.,.:.,.,.	0/0:40:40,0:-55.452,.,.	0/0:48:48,0:-66.542,.,.	0/0:42:42,0:-58.224,.,.	0/0:27:27,0:-37.43,.,.	0/0:36:36,0:-49.907,.,.	0/0:40:40,0:-55.452,.,.	0/0:19:19,0:-26.34,.,.	0/0:18:18,0:-24.953,.,.	0/0:27:27,0:-37.43,.,.	0/0:25:25,0:-34.657,.,.	0/0:25:25,0:-34.657,.,.	0/0:3:3,0:-4.159,.,.	0/0:27:27,0:-37.43,.,.	0/0:24:24,0:-33.271,.,.	0/0:37:37,0:-51.293,.,.	0/0:25:25,0:-34.657,.,.	./.:0:.,.:.,.,.	0/0:32:32,0:-44.361,.,.	0/0:27:27,0:-37.43,.,.	0/0:9:9,0:-12.477,.,.	./.:0:.,.:.,.,.	0/0:11:11,0:-15.249,.,.	0/0:15:15,0:-20.794,.,.	0/0:7:7,0:-9.704,.,.	0/0:11:11,0:-15.249,.,.	./.:0:.,.:.,.,.	./.:0:.,.:.,.,.	./.:0:.,.:.,.,.	0/0:14:14,0:-19.408,.,.	0/0:29:29,0:-40.203,.,.	0/0:15:15,0:-20.794,.,.	0/0:19:19,0:-26.34,.,.	./.:0:.,.:.,.,.	./.:0:.,.:.,.,.	0/0:11:11,0:-15.249,.,.	0/0:5:5,0:-6.931,.,.	0/0:3:3,0:-4.159,.,.	0/0:12:12,0:-16.636,.,.	0/0:26:26,0:-36.044,.,.	0/0:9:9,0:-12.477,.,.	./.:0:.,.:.,.,.	./.:0:.,.:.,.,.	./.:0:.,.:.,.,.	0/0:11:11,0:-15.249,.,.	0/0:8:8,0:-11.09,.,.	0/0:28:28,0:-38.816,.,.	0/0:14:14,0:-19.408,.,.	0/0:12:12,0:-16.636,.,.	0/0:17:17,0:-23.567,.,.	0/0:4:4,0:-6.931,.,.	0/0:10:10,0:-13.863,.,.	0/1:6:3,3:.,8.79,.	0/0:11:11,0:-15.249,.,.	0/0:25:25,0:-34.657,.,.	0/0:10:10,0:-13.863,.,.	0/0:9:9,0:-12.477,.,.	0/0:10:10,0:-13.863,.,.	0/0:4:4,0:-9.704,.,.	0/0:9:9,0:-12.477,.,.	0/0:9:9,0:-12.477,.,.	./.:0:.,.:.,.,.	./.:0:.,.:.,.,.	./.:0:.,.:.,.,.	./.:0:.,.:.,.,.	./.:0:.,.:.,.,.	./.:0:.,.:.,.,.	./.:0:.,.:.,.,.	0/0:25:25,0:-34.657,.,.	0/0:16:16,0:-22.181,.,.	0/0:36:36,0:-49.907,.,.	0/0:24:24,0:-33.271,.,.	0/0:17:17,0:-23.567,.,.	0/0:14:14,0:-19.408,.,.	0/0:15:15,0:-20.794,.,.	0/0:21:21,0:-29.112,.,.	0/0:16:16,0:-22.181,.,.	0/0:16:16,0:-12.502,.,.	0/0:16:16,0:-22.181,.,.	0/0:16:16,0:-22.181,.,.	0/0:12:12,0:-16.636,.,.	0/0:18:18,0:-24.953,.,.	0/0:16:16,0:-22.181,.,.	1/1:12:0,12:.,.,-16.636	0/1:21:10,11:.,21.92,.	0/0:4:4,0:-5.545,.,.	0/0:12:12,0:-16.636,.,.	0/0:13:13,0:-18.022,.,.	0/0:24:24,0:-33.271,.,.	0/0:13:13,0:-18.022,.,.	0/0:13:13,0:-18.022,.,.	./.:0:.,.:.,.,.	./.:0:.,.:.,.,.	./.:0:.,.:.,.,.	./.:0:.,.:.,.,.	./.:0:.,.:.,.,.	0/0:14:14,0:-19.408,.,.	0/0:4:4,0:-5.545,.,.	0/0:4:4,0:-5.545,.,.	0/0:9:9,0:-12.477,.,.	./.:0:.,.:.,.,.	0/0:6:6,0:-8.318,.,.	0/0:7:7,0:-9.704,.,.	0/0:9:9,0:-12.477,.,.	0/0:6:6,0:-8.318,.,.	0/0:11:11,0:-15.249,.,.	0/0:16:16,0:-22.181,.,.	0/0:15:15,0:-20.794,.,.	0/0:11:11,0:-15.249,.,.	0/0:11:11,0:-15.249,.,.	0/0:22:22,0:-30.498,.,.	0/0:3:3,0:-4.159,.,.	0/0:4:4,0:-5.545,.,.	0/0:5:5,0:-6.931,.,.	0/0:6:6,0:-8.318,.,.	0/0:11:11,0:-15.249,.,.	./.:0:.,.:.,.,.	0/0:9:9,0:-12.477,.,.	0/0:11:11,0:-15.249,.,.	0/0:16:16,0:-22.181,.,.	0/0:23:23,0:-31.885,.,.	0/0:6:6,0:-8.318,.,.	0/0:21:21,0:-29.112,.,.	./.:0:.,.:.,.,.	0/0:5:5,0:-6.931,.,.	0/0:9:9,0:-12.477,.,.	0/0:5:5,0:-6.931,.,.	0/0:4:4,0:-5.545,.,.	0/0:4:4,0:-5.545,.,.	0/0:8:8,0:-11.09,.,.	0/0:8:8,0:-11.09,.,.	0/0:8:8,0:-11.09,.,.	./.:0:.,.:.,.,.	0/0:12:12,0:-16.636,.,.	0/0:12:12,0:-16.636,.,.	0/0:7:7,0:-9.704,.,.	0/0:9:9,0:-12.477,.,.	0/0:5:5,0:-6.931,.,.	0/0:7:7,0:-9.704,.,.	0/0:5:5,0:-6.931,.,.	./.:0:.,.:.,.,.	./.:0:.,.:.,.,.	./.:0:.,.:.,.,.	./.:0:.,.:.,.,.	0/0:31:31,0:-42.975,.,.	0/0:9:9,0:-12.477,.,.	0/0:5:5,0:-6.931,.,.	0/0:6:6,0:-8.318,.,.	0/0:10:10,0:-13.863,.,.	0/0:11:11,0:-15.249,.,.	0/0:9:9,0:-12.477,.,.	0/0:3:3,0:-4.159,.,.	0/0:13:13,0:-18.022,.,.	./.:0:.,.:.,.,.	0/0:9:9,0:-12.477,.,.
un	213543	1526_41	C	T	.	PASS	NS=119;AF=0.029	GT:DP:AD:GL	0/0:10:10,0:-13.863,.,.	0/0:13:13,0:-18.022,.,.	0/0:4:4,0:-5.545,.,.	0/0:4:4,0:-5.545,.,.	0/0:12:12,0:-16.636,.,.	0/0:27:27,0:-37.43,.,.	0/0:19:19,0:-26.34,.,.	0/0:22:22,0:-30.498,.,.	0/0:6:6,0:-8.318,.,.	0/0:12:12,0:-16.636,.,.	0/0:7:7,0:-9.704,.,.	0/0:4:4,0:-5.545,.,.	0/0:19:19,0:-26.34,.,.	./.:0:.,.:.,.,.	./.:0:.,.:.,.,.	./.:0:.,.:.,.,.	./.:0:.,.:.,.,.	./.:0:.,.:.,.,.	0/0:28:28,0:-38.816,.,.	0/1:27:11,16:.,23.24,.	1/1:20:0,20:.,.,-27.726	0/0:17:17,0:-23.567,.,.	0/1:19:8,11:.,17.1,.	0/1:23:7,16:.,11.76,.	0/0:23:23,0:-31.885,.,.	0/0:28:28,0:-38.816,.,.	0/0:18:18,0:-24.953,.,.	0/0:28:28,0:-38.816,.,.	0/0:21:21,0:-29.112,.,.	0/0:15:15,0:-20.794,.,.	0/0:46:46,0:-63.77,.,.	0/0:18:18,0:-24.953,.,.	0/0:20:20,0:-27.726,.,.	0/0:9:9,0:-12.477,.,.	0/0:3:3,0:-4.159,.,.	0/0:22:22,0:-30.498,.,.	0/0:20:20,0:-27.726,.,.	0/0:8:8,0:-11.09,.,.	0/0:10:10,0:-13.863,.,.	0/0:23:23,0:-31.885,.,.	0/0:5:5,0:-6.931,.,.	./.:0:.,.:.,.,.	0/0:11:11,0:-15.249,.,.	0/0:4:4,0:-5.545,.,.	0/0:8:8,0:-11.09,.,.	0/0:7:7,0:-9.704,.,.	./.:0:.,.:.,.,.	./.:0:.,.:.,.,.	./.:0:.,.:.,.,.	./.:0:.,.:.,.,.	./.:0:.,.:.,.,.	./.:0:.,.:.,.,.	0/0:10:10,0:-13.863,.,.	0/0:5:5,0:-6.931,.,.	0/0:12:12,0:-16.636,.,.	0/0:14:14,0:-19.408,.,.	0/0:21:21,0:-29.112,.,.	0/0:10:10,0:-13.863,.,.	0/0:7:7,0:-9.704,.,.	0/0:10:10,0:-13.863,.,.	0/0:18:18,0:-24.953,.,.	0/0:21:21,0:-29.112,.,.	0/0:12:12,0:-16.636,.,.	0/0:29:29,0:-40.203,.,.	0/0:16:16,0:-22.181,.,.	0/0:14:14,0:-19.408,.,.	0/0:9:9,0:-12.477,.,.	0/0:10:10,0:-13.863,.,.	0/0:6:6,0:-8.318,.,.	0/0:13:13,0:-18.022,.,.	./.:0:.,.:.,.,.	./.:0:.,.:.,.,.	./.:0:.,.:.,.,.	0/0:3:3,0:-4.159,.,.	0/0:8:8,0:-11.09,.,.	0/0:21:21,0:-29.112,.,.	0/0:11:11,0:-15.249,.,.	0/0:16:16,0:-22.181,.,.	0/0:13:13,0:-18.022,.,.	./.:0:.,.:.,.,.	./.:0:.,.:.,.,.	./.:0:.,.:.,.,.	0/0:27:27,0:-37.43,.,.	0/0:4:4,0:-5.545,.,.	0/0:13:13,0:-18.022,.,.	./.:0:.,.:.,.,.	./.:0:.,.:.,.,.	./.:0:.,.:.,.,.	./.:0:.,.:.,.,.	./.:0:.,.:.,.,.	./.:0:.,.:.,.,.	./.:0:.,.:.,.,.	./.:0:.,.:.,.,.	./.:0:.,.:.,.,.	./.:0:.,.:.,.,.	./.:0:.,.:.,.,.	./.:0:.,.:.,.,.	./.:0:.,.:.,.,.	0/0:11:11,0:-15.249,.,.	0/0:9:9,0:-12.477,.,.	0/0:6:6,0:-8.318,.,.	0/0:10:10,0:-13.863,.,.	0/0:7:7,0:-9.704,.,.	0/0:14:14,0:-19.408,.,.	0/0:13:13,0:-18.022,.,.	0/0:16:16,0:-22.181,.,.	0/0:15:15,0:-20.794,.,.	0/0:17:17,0:-23.567,.,.	0/0:13:13,0:-18.022,.,.	0/0:7:7,0:-9.704,.,.	0/0:8:8,0:-11.09,.,.	0/0:16:16,0:-22.181,.,.	0/0:17:17,0:-23.567,.,.	0/0:9:9,0:-12.477,.,.	0/0:8:8,0:-11.09,.,.	0/0:8:8,0:-11.09,.,.	0/0:6:6,0:-8.318,.,.	./.:0:.,.:.,.,.	./.:0:.,.:.,.,.	./.:0:.,.:.,.,.	./.:0:.,.:.,.,.	./.:0:.,.:.,.,.	./.:0:.,.:.,.,.	./.:0:.,.:.,.,.	./.:0:.,.:.,.,.	./.:0:.,.:.,.,.	./.:0:.,.:.,.,.	./.:0:.,.:.,.,.	./.:0:.,.:.,.,.	./.:0:.,.:.,.,.	./.:0:.,.:.,.,.	./.:0:.,.:.,.,.	./.:0:.,.:.,.,.	./.:0:.,.:.,.,.	./.:0:.,.:.,.,.	./.:0:.,.:.,.,.	./.:0:.,.:.,.,.	0/0:21:21,0:-29.112,.,.	0/0:6:6,0:-8.318,.,.	0/0:9:9,0:-12.477,.,.	0/0:6:6,0:-8.318,.,.	0/0:10:10,0:-13.863,.,.	0/0:10:10,0:-13.863,.,.	0/0:11:11,0:-15.249,.,.	0/0:5:5,0:-6.931,.,.	./.:0:.,.:.,.,.	0/0:15:15,0:-20.794,.,.	0/0:8:8,0:-11.09,.,.	0/0:14:14,0:-19.408,.,.	0/0:9:9,0:-12.477,.,.	0/0:7:7,0:-9.704,.,.	0/0:9:9,0:-12.477,.,.	0/0:9:9,0:-12.477,.,.	0/0:8:8,0:-11.09,.,.	0/0:8:8,0:-11.09,.,.	0/0:9:9,0:-12.477,.,.	./.:0:.,.:.,.,.	0/0:9:9,0:-12.477,.,.	0/0:4:4,0:-5.545,.,.	./.:0:.,.:.,.,.	0/0:5:5,0:-6.931,.,.	0/0:25:25,0:-34.657,.,.	0/0:9:9,0:-12.477,.,.	0/0:10:10,0:-13.863,.,.	0/0:9:9,0:-12.477,.,.	1/1:5:0,5:.,.,-6.931	0/0:10:10,0:-13.863,.,.	0/0:7:7,0:-9.704,.,.	0/0:10:10,0:-13.863,.,.	0/0:10:10,0:-13.863,.,.	0/0:5:5,0:-6.931,.,.	0/0:13:13,0:-18.022,.,.
un	215240	1538_58	T	C	.	PASS	NS=120;AF=0.129	GT:DP:AD:GL	0/0:8:8,0:-11.09,.,.	0/0:10:10,0:-13.863,.,.	0/0:10:10,0:-13.863,.,.	0/0:11:11,0:-15.249,.,.	0/0:16:16,0:-22.181,.,.	0/0:21:21,0:-29.112,.,.	0/0:10:10,0:-13.863,.,.	0/0:18:18,0:-24.953,.,.	0/0:6:6,0:-8.318,.,.	0/0:4:4,0:-5.545,.,.	0/0:8:8,0:-11.09,.,.	./.:0:.,.:.,.,.	0/0:10:10,0:-13.863,.,.	./.:0:.,.:.,.,.	./.:0:.,.:.,.,.	./.:0:.,.:.,.,.	./.:0:.,.:.,.,.	./.:0:.,.:.,.,.	0/0:9:9,0:-12.477,.,.	0/0:17:17,0:-23.567,.,.	0/0:11:11,0:-15.249,.,.	0/0:18:18,0:-24.953,.,.	0/0:11:11,0:-15.249,.,.	0/0:18:18,0:-24.953,.,.	0/0:15:15,0:-20.794,.,.	0/0:19:19,0:-26.34,.,.	0/0:8:8,0:-11.09,.,.	0/0:7:7,0:-9.704,.,.	0/0:14:14,0:-19.408,.,.	0/0:3:3,0:-4.159,.,.	0/0:26:26,0:-36.044,.,.	0/0:8:8,0:-11.09,.,.	0/0:13:13,0:-18.022,.,.	0/0:12:12,0:-16.636,.,.	./.:0:.,.:.,.,.	0/0:19:19,0:-26.34,.,.	0/0:9:9,0:-12.477,.,.	0/0:3:3,0:-4.159,.,.	./.:0:.,.:.,.,.	0/0:14:14,0:-19.408,.,.	0/0:5:5,0:-6.931,.,.	./.:0:.,.:.,.,.	0/0:5:5,0:-6.931,.,.	./.:0:.,.:.,.,.	./.:0:.,.:.,.,.	./.:0:.,.:.,.,.	1/1:19:0,19:.,.,-26.34	0/1:15:5,10:.,9.29,.	1/1:5:0,5:.,.,-6.931	1/1:20:0,20:.,.,-27.726	./.:0:.,.:.,.,.	./.:0:.,.:.,.,.	0/0:6:6,0:-8.318,.,.	0/0:4:4,0:-5.545,.,.	0/0:4:4,0:-5.545,.,.	0/0:6:6,0:-8.318,.,.	0/0:15:15,0:-20.794,.,.	0/0:8:8,0:-11.09,.,.	./.:0:.,.:.,.,.	./.:0:.,.:.,.,.	./.:0:.,.:.,.,.	./.:0:.,.:.,.,.	./.:0:.,.:.,.,.	./.:0:.,.:.,.,.	./.:0:.,.:.,.,.	0/0:5:5,0:-6.931,.,.	0/0:11:11,0:-15.249,.,.	0/0:7:7,0:-9.704,.,.	./.:0:.,.:.,.,.	0/1:10:6,4:.,8.39,.	0/0:6:6,0:-8.318,.,.	0/0:12:12,0:-16.636,.,.	0/0:8:8,0:-11.09,.,.	./.:0:.,.:.,.,.	./.:0:.,.:.,.,.	0/0:4:4,0:-5.545,.,.	0/0:6:6,0:-8.318,.,.	0/0:4:4,0:-5.545,.,.	0/0:4:4,0:-5.545,.,.	./.:0:.,.:.,.,.	./.:0:.,.:.,.,.	./.:0:.,.:.,.,.	./.:0:.,.:.,.,.	./.:0:.,.:.,.,.	./.:0:.,.:.,.,.	0/0:8:8,0:-11.09,.,.	0/0:6:6,0:-8.318,.,.	0/0:25:25,0:-34.657,.,.	0/0:16:16,0:-22.181,.,.	0/0:11:11,0:-15.249,.,.	./.:0:.,.:.,.,.	0/0:4:4,0:-5.545,.,.	0/0:10:10,0:-13.863,.,.	0/0:11:11,0:-15.249,.,.	0/0:9:9,0:-12.477,.,.	0/0:9:9,0:-12.477,.,.	0/0:9:9,0:-12.477,.,.	0/0:12:12,0:-16.636,.,.	./.:4:.,.:.,.,.	0/1:5:2,3:.,4.19,.	0/1:6:3,3:.,6.59,.	1/1:12:0,12:.,.,-16.636	./.:0:.,.:.,.,.	./.:0:.,.:.,.,.	./.:0:.,.:.,.,.	./.:0:.,.:.,.,.	./.:0:.,.:.,.,.	./.:0:.,.:.,.,.	0/0:16:16,0:-22.181,.,.	0/0:11:11,0:-15.249,.,.	0/0:10:10,0:-13.863,.,.	0/0:12:12,0:-16.636,.,.	0/0:17:17,0:-23.567,.,.	0/0:7:7,0:-9.704,.,.	0/0:8:8,0:-11.09,.,.	0/1:9:3,6:.,5.57,.	0/0:7:7,0:-9.704,.,.	1/1:4:0,4:.,.,-5.545	1/1:10:0,10:.,.,-13.863	0/1:8:3,5:.,6.09,.	1/1:7:0,7:.,.,-9.704	./.:0:.,.:.,.,.	./.:0:.,.:.,.,.	./.:0:.,.:.,.,.	0/1:8:5,3:.,6.09,.	0/1:6:4,2:.,3.715,.	1/1:7:0,7:.,.,-9.704	0/0:15:15,0:-20.794,.,.	0/1:6:2,4:.,3.715,.	./.:0:.,.:.,.,.	./.:0:.,.:.,.,.	./.:0:.,.:.,.,.	0/0:6:6,0:-8.318,.,.	./.:0:.,.:.,.,.	0/1:9:3,6:.,5.57,.	0/0:4:4,0:-5.545,.,.	0/0:14:14,0:-19.408,.,.	0/1:13:4,9:.,6.82,.	0/0:6:6,0:-8.318,.,.	0/0:7:7,0:-9.704,.,.	0/0:8:8,0:-11.09,.,.	0/0:9:9,0:-12.477,.,.	0/0:8:8,0:-11.09,.,.	0/1:9:5,4:.,8.68,.	0/0:3:3,0:-4.159,.,.	0/0:7:7,0:-9.704,.,.	./.:0:.,.:.,.,.	0/0:5:5,0:-6.931,.,.	0/0:4:4,0:-5.545,.,.	0/0:3:3,0:-4.159,.,.	0/0:10:10,0:-13.863,.,.	0/0:9:9,0:-12.477,.,.	0/0:3:3,0:-4.159,.,.	0/0:4:4,0:-5.545,.,.	0/0:3:3,0:-4.159,.,.	0/0:5:5,0:-6.931,.,.	./.:0:.,.:.,.,.	./.:0:.,.:.,.,.	./.:0:.,.:.,.,.	./.:0:.,.:.,.,.	./.:0:.,.:.,.,.	0/0:15:15,0:-20.794,.,.	0/0:18:18,0:-24.953,.,.	0/0:6:6,0:-8.318,.,.	./.:0:.,.:.,.,.	./.:0:.,.:.,.,.	0/0:14:14,0:-19.408,.,.	0/0:14:14,0:-19.408,.,.	0/0:9:9,0:-12.477,.,.	1/1:4:0,4:.,.,-5.545	0/1:7:3,4:.,6.09,.	0/0:9:9,0:-12.477,.,.
un	215686	1541_84	G	A	.	PASS	NS=116;AF=0.491	GT:DP:AD:GL	0/1:20:12,8:.,16.77,.	0/0:20:20,0:-27.726,.,.	0/1:25:10,15:.,16.71,.	0/0:35:35,0:-48.52,.,.	1/1:37:0,37:.,.,10.16	0/1:37:27,10:.,13.86,.	0/0:28:28,0:-38.816,.,.	0/0:32:32,0:-44.361,.,.	0/0:28:28,0:-38.816,.,.	0/0:23:23,0:-31.885,.,.	0/0:18:18,0:-24.953,.,.	0/0:12:12,0:-16.636,.,.	0/0:25:25,0:-34.657,.,.	0/0:29:29,0:-40.203,.,.	0/0:21:21,0:-29.112,.,.	0/0:19:19,0:-27.726,.,.	0/0:59:59,0:-81.791,.,.	./.:0:.,.:.,.,.	./.:0:.,.:.,.,.	1/1:31:0,31:.,.,-42.975	1/1:29:0,29:.,.,-40.203	1/1:23:0,23:.,.,-31.885	1/1:23:0,23:.,.,-31.885	1/1:25:0,25:.,.,-34.657	0/0:23:23,0:-31.885,.,.	0/0:27:27,0:-37.43,.,.	0/0:14:14,0:-19.408,.,.	0/0:24:24,0:-33.271,.,.	0/0:23:23,0:-31.885,.,.	0/0:25:25,0:-34.657,.,.	0/0:47:47,0:-65.156,.,.	0/0:22:22,0:-30.498,.,.	0/0:25:25,0:-34.657,.,.	0/0:14:14,0:-19.408,.,.	0/0:8:8,0:-11.09,.,.	0/0:20:20,0:-27.726,.,.	0/0:18:18,0:-24.953,.,.	0/0:10:10,0:-13.863,.,.	0/0:3:3,0:-4.159,.,.	0/0:18:18,0:-24.953,.,.	0/0:13:13,0:-18.022,.,.	0/0:9:9,0:-12.477,.,.	0/0:12:12,0:-16.636,.,.	0/0:11:11,0:-15.249,.,.	0/0:8:8,0:-11.09,.,.	0/0:14:14,0:-19.408,.,.	0/1:16:5,11:.,8.02,.	1/1:15:0,15:.,.,-20.794	0/1:14:9,5:.,9.83,.	0/0:12:12,0:-16.636,.,.	./.:0:.,.:.,.,.	./.:0:.,.:.,.,.	./.:0:.,.:.,.,.	./.:0:.,.:.,.,.	./.:0:.,.:.,.,.	./.:0:.,.:.,.,.	0/0:15:15,0:-20.794,.,.	0/0:7:7,0:-9.704,.,.	./.:0:.,.:.,.,.	./.:0:.,.:.,.,.	./.:0:.,.:.,.,.	./.:0:.,.:.,.,.	./.:0:.,.:.,.,.	./.:0:.,.:.,.,.	./.:0:.,.:.,.,.	0/1:11:4,7:.,7.96,.	0/1:9:6,3:.,5.57,.	./.:0:.,.:.,.,.	0/0:6:6,0:-8.318,.,.	1/1:6:0,6:.,.,-8.318	1/1:17:0,17:.,.,-23.567	0/1:20:7,13:.,13,.	0/1:6:1,5:.,3.066,.	0/1:5:2,3:.,3.715,.	1/1:15:0,15:.,.,-20.794	./.:0:.,.:.,.,.	./.:0:.,.:.,.,.	./.:0:.,.:.,.,.	./.:0:.,.:.,.,.	./.:0:.,.:.,.,.	./.:0:.,.:.,.,.	./.:0:.,.:.,.,.	0/1:30:20,10:.,18.57,.	0/1:6:3,3:.,6.59,.	0/1:16:8,8:.,17.58,.	./.:13:.,.:.,.,.	0/0:25:25,0:-34.657,.,.	1/1:52:0,52:.,.,-72.087	0/0:26:26,0:-36.044,.,.	./.:21:.,.:.,.,.	./.:0:.,.:.,.,.	./.:17:.,.:.,.,.	./.:12:.,.:.,.,.	./.:19:.,.:.,.,.	1/1:23:0,23:.,.,-31.885	0/1:9:5,4:.,8.68,.	1/1:11:0,11:.,.,-15.249	1/1:15:0,15:.,.,-20.794	1/1:8:0,8:.,.,-11.09	1/1:13:0,13:.,.,-8.774	1/1:6:0,6:.,.,-8.318	1/1:12:0,12:.,.,-16.636	./.:0:.,.:.,.,.	1/1:17:0,17:.,.,-23.567	1/1:7:0,7:.,.,-9.704	0/1:13:5,8:.,10.29,.	1/1:15:0,15:.,.,-20.794	1/1:17:0,17:.,.,-23.567	1/1:15:0,15:.,.,-20.794	1/1:11:0,11:.,.,-15.249	1/1:23:0,23:.,.,-31.885	1/1:7:0,7:.,.,-9.704	1/1:15:0,15:.,.,-20.794	1/1:5:0,5:.,.,-6.931	./.:0:.,.:.,.,.	1/1:4:0,4:.,.,-5.545	1/1:7:0,7:.,.,-9.704	./.:0:.,.:.,.,.	1/1:5:0,5:.,.,-6.931	1/1:4:0,4:.,.,-5.545	0/0:6:6,0:-8.318,.,.	./.:0:.,.:.,.,.	./.:0:.,.:.,.,.	./.:0:.,.:.,.,.	./.:0:.,.:.,.,.	./.:0:.,.:.,.,.	./.:0:.,.:.,.,.	./.:0:.,.:.,.,.	./.:0:.,.:.,.,.	./.:0:.,.:.,.,.	./.:0:.,.:.,.,.	./.:0:.,.:.,.,.	./.:0:.,.:.,.,.	./.:0:.,.:.,.,.	./.:0:.,.:.,.,.	./.:0:.,.:.,.,.	./.:0:.,.:.,.,.	1/1:9:0,9:.,.,-12.477	1/1:7:0,7:.,.,-9.704	1/1:12:0,12:.,.,-16.636	1/1:17:0,17:.,.,-23.567	1/1:17:0,17:.,.,-23.567	1/1:23:0,23:.,.,-31.885	0/1:12:5,7:.,10.65,.	./.:0:.,.:.,.,.	0/1:9:5,4:.,8.68,.	./.:0:.,.:.,.,.	./.:0:.,.:.,.,.	./.:0:.,.:.,.,.	./.:0:.,.:.,.,.	1/1:12:0,12:.,.,-16.636	1/1:12:0,12:.,.,-7.554	0/0:9:9,0:-12.477,.,.	0/0:5:5,0:-6.931,.,.	0/0:6:6,0:-8.318,.,.	0/0:6:6,0:-8.318,.,.	0/0:4:4,0:-5.545,.,.	./.:0:.,.:.,.,.	./.:0:.,.:.,.,.	./.:0:.,.:.,.,.	./.:0:.,.:.,.,.	0/0:25:25,0:-34.657,.,.	0/0:14:14,0:-19.408,.,.	0/1:10:6,4:.,8.39,.	1/1:11:0,11:.,.,-15.249	1/1:8:0,8:.,.,-11.09	1/1:10:0,10:.,.,-13.863	1/1:7:0,7:.,.,-9.704	1/1:9:0,9:.,.,-12.477	1/1:7:0,7:.,.,-11.09	1/1:20:0,20:.,.,-27.726	1/1:12:0,12:.,.,-16.636
un	219322	1567_80	G	A	.	PASS	NS=129;AF=0.314	GT:DP:AD:GL	1/1:14:0,14:.,.,-19.408	1/1:25:0,25:.,.,-34.657	1/1:21:0,21:.,.,-29.112	1/1:32:0,32:.,.,-44.361	1/1:32:0,32:.,.,-44.361	1/1:54:0,54:.,.,-74.86	1/1:29:0,29:.,.,-40.203	1/1:42:0,42:.,.,-58.224	1/1:24:0,24:.,.,-33.271	1/1:22:0,22:.,.,-30.498	1/1:25:0,25:.,.,-34.657	./.:0:.,.:.,.,.	1/1:28:0,28:.,.,-38.816	./.:0:.,.:.,.,.	./.:0:.,.:.,.,.	./.:0:.,.:.,.,.	./.:0:.,.:.,.,.	./.:0:.,.:.,.,.	0/0:39:39,0:-54.065,.,.	0/0:52:52,0:-72.087,.,.	0/0:16:16,0:-22.181,.,.	0/0:50:50,0:-69.315,.,.	0/0:48:48,0:-66.542,.,.	0/0:43:43,0:-59.611,.,.	1/1:24:0,24:.,.,-33.271	1/1:59:0,59:.,.,-81.791	1/1:26:0,26:.,.,-36.044	1/1:39:0,39:.,.,-54.065	1/1:28:0,28:.,.,-38.816	1/1:15:0,15:.,.,-20.794	1/1:62:0,62:.,.,-85.95	1/1:26:0,26:.,.,-36.044	1/1:42:0,42:.,.,-58.224	1/1:20:0,20:.,.,-27.726	1/1:9:0,9:.,.,-12.477	1/1:37:0,37:.,.,-51.293	1/1:33:0,33:.,.,-45.748	1/1:12:0,12:.,.,-16.636	./.:0:.,.:.,.,.	1/1:30:0,30:.,.,-41.589	1/1:21:0,21:.,.,-29.112	1/1:8:0,8:.,.,-11.09	1/1:18:0,18:.,.,-24.953	1/1:7:0,7:.,.,-9.704	1/1:3:0,3:.,.,-4.159	1/1:16:0,16:.,.,-22.181	./.:0:.,.:.,.,.	0/0:16:16,0:-22.181,.,.	0/0:15:15,0:-20.794,.,.	0/0:20:20,0:-27.726,.,.	./.:0:.,.:.,.,.	./.:0:.,.:.,.,.	./.:0:.,.:.,.,.	./.:0:.,.:.,.,.	./.:0:.,.:.,.,.	./.:0:.,.:.,.,.	./.:0:.,.:.,.,.	./.:0:.,.:.,.,.	./.:0:.,.:.,.,.	./.:0:.,.:.,.,.	./.:0:.,.:.,.,.	./.:0:.,.:.,.,.	./.:0:.,.:.,.,.	./.:0:.,.:.,.,.	./.:0:.,.:.,.,.	0/0:10:10,0:-13.863,.,.	0/0:9:9,0:-12.477,.,.	0/1:6:3,3:.,6.59,.	0/0:7:7,0:-9.704,.,.	0/0:14:14,0:-19.408,.,.	0/0:4:4,0:-5.545,.,.	0/0:35:35,0:-48.52,.,.	0/0:9:9,0:-12.477,.,.	./.:0:.,.:.,.,.	0/0:5:5,0:-6.931,.,.	./.:0:.,.:.,.,.	./.:0:.,.:.,.,.	./.:0:.,.:.,.,.	./.:0:.,.:.,.,.	0/0:18:18,0:-24.953,.,.	0/0:24:24,0:-33.271,.,.	0/0:10:10,0:-13.863,.,.	./.:0:.,.:.,.,.	./.:0:.,.:.,.,.	./.:0:.,.:.,.,.	0/0:30:30,0:-41.589,.,.	0/0:35:35,0:-48.52,.,.	0/0:77:77,0:-106.745,.,.	0/0:64:64,0:-88.723,.,.	0/0:24:24,0:-33.271,.,.	0/0:16:16,0:-22.181,.,.	0/0:32:32,0:-44.361,.,.	0/0:26:26,0:-36.044,.,.	0/0:32:32,0:-44.361,.,.	0/0:24:24,0:-33.271,.,.	0/0:27:27,0:-37.43,.,.	0/0:19:19,0:-26.34,.,.	0/0:18:18,0:-24.953,.,.	0/0:19:19,0:-26.34,.,.	0/0:12:12,0:-16.636,.,.	0/0:9:9,0:-12.477,.,.	0/0:18:18,0:-24.953,.,.	./.:0:.,.:.,.,.	0/0:18:18,0:-24.953,.,.	0/0:16:16,0:-22.181,.,.	0/0:23:23,0:-31.885,.,.	0/0:21:21,0:-29.112,.,.	0/0:17:17,0:-23.567,.,.	0/0:22:22,0:-30.498,.,.	0/0:24:24,0:-33.271,.,.	0/0:13:13,0:-18.022,.,.	0/0:17:17,0:-23.567,.,.	0/0:26:26,0:-36.044,.,.	0/0:4:4,0:-5.545,.,.	0/0:6:6,0:-8.318,.,.	./.:0:.,.:.,.,.	0/0:5:5,0:-6.931,.,.	./.:0:.,.:.,.,.	0/0:8:8,0:-11.09,.,.	0/0:14:14,0:-19.408,.,.	0/0:4:4,0:-5.545,.,.	0/0:4:4,0:-5.545,.,.	0/0:10:10,0:-13.863,.,.	0/0:7:7,0:-9.704,.,.	0/0:18:18,0:-24.953,.,.	0/0:16:16,0:-22.181,.,.	0/0:18:18,0:-24.953,.,.	0/0:43:43,0:-59.611,.,.	0/0:6:6,0:-8.318,.,.	0/0:14:14,0:-19.408,.,.	0/0:3:3,0:-4.159,.,.	0/0:5:5,0:-6.931,.,.	0/0:8:8,0:-11.09,.,.	0/0:17:17,0:-23.567,.,.	0/0:32:32,0:-44.361,.,.	0/0:8:8,0:-11.09,.,.	0/0:14:14,0:-19.408,.,.	0/0:12:12,0:-16.636,.,.	0/0:20:20,0:-27.726,.,.	0/0:21:21,0:-29.112,.,.	0/0:21:21,0:-29.112,.,.	0/0:22:22,0:-30.498,.,.	./.:0:.,.:.,.,.	./.:0:.,.:.,.,.	./.:0:.,.:.,.,.	./.:0:.,.:.,.,.	./.:0:.,.:.,.,.	0/0:9:9,0:-12.477,.,.	0/0:5:5,0:-6.931,.,.	0/0:5:5,0:-6.931,.,.	0/0:18:18,0:-27.726,.,.	0/0:15:15,0:-20.794,.,.	0/0:8:8,0:-11.09,.,.	1/1:11:0,11:.,.,-15.249	1/1:9:0,9:.,.,-12.477	1/1:7:0,7:.,.,-9.704	1/1:6:0,6:.,.,-8.318	./.:0:.,.:.,.,.	./.:0:.,.:.,.,.	./.:0:.,.:.,.,.	./.:0:.,.:.,.,.	1/1:32:0,32:.,.,-44.361	1/1:15:0,15:.,.,-20.794	1/1:15:0,15:.,.,-20.794	0/0:8:8,0:-11.09,.,.	0/0:7:7,0:-11.09,.,.	0/0:20:20,0:-27.726,.,.	0/0:5:5,0:-6.931,.,.	0/0:20:20,0:-27.726,.,.	./.:0:.,.:.,.,.	0/0:4:4,0:-5.545,.,.	0/0:16:16,0:-22.181,.,.
un	220555	1576_53	A	T	.	PASS	NS=117;AF=0.026	GT:DP:AD:GL	0/0:27:27,0:-37.43,.,.	0/0:17:17,0:-23.567,.,.	0/0:41:41,0:-56.838,.,.	0/0:51:51,0:-70.701,.,.	0/0:33:33,0:-45.748,.,.	0/0:31:31,0:-42.975,.,.	0/0:23:23,0:-31.885,.,.	0/0:21:21,0:-29.112,.,.	0/0:35:35,0:-48.52,.,.	0/0:35:35,0:-48.52,.,.	0/0:26:26,0:-36.044,.,.	0/0:8:8,0:-11.09,.,.	0/0:26:26,0:-36.044,.,.	0/0:18:18,0:-26.34,.,.	0/0:27:27,0:-37.43,.,.	0/0:37:37,0:-51.293,.,.	0/0:29:29,0:-40.203,.,.	0/0:17:17,0:-23.567,.,.	0/0:11:11,0:-15.249,.,.	0/0:22:22,0:-30.498,.,.	0/0:37:37,0:-51.293,.,.	0/0:13:13,0:-18.022,.,.	0/0:8:8,0:-11.09,.,.	0/0:29:29,0:-40.203,.,.	0/0:25:25,0:-34.657,.,.	0/0:37:37,0:-51.293,.,.	0/0:26:26,0:-36.044,.,.	0/0:29:29,0:-40.203,.,.	0/0:22:22,0:-30.498,.,.	0/0:28:28,0:-38.816,.,.	0/0:36:36,0:-49.907,.,.	0/0:27:27,0:-37.43,.,.	0/0:28:28,0:-38.816,.,.	0/0:28:28,0:-38.816,.,.	0/0:8:8,0:-11.09,.,.	0/0:25:25,0:-34.657,.,.	0/0:15:15,0:-20.794,.,.	0/0:14:14,0:-19.408,.,.	0/0:5:5,0:-6.931,.,.	0/0:20:20,0:-27.726,.,.	0/0:17:17,0:-23.567,.,.	0/0:17:17,0:-23.567,.,.	0/0:6:6,0:-8.318,.,.	0/0:8:8,0:-11.09,.,.	0/0:8:8,0:-11.09,.,.	0/0:22:22,0:-30.498,.,.	0/0:17:17,0:-23.567,.,.	0/0:24:24,0:-33.271,.,.	0/0:18:18,0:-26.34,.,.	0/0:21:21,0:-29.112,.,.	./.:0:.,.:.,.,.	./.:0:.,.:.,.,.	./.:0:.,.:.,.,.	./.:0:.,.:.,.,.	./.:0:.,.:.,.,.	0/0:8:8,0:-11.09,.,.	1/1:17:0,17:.,.,-23.567	1/1:9:0,9:.,.,-12.477	0/0:8:8,0:-11.09,.,.	0/0:6:6,0:-8.318,.,.	./.:0:.,.:.,.,.	0/0:9:9,0:-12.477,.,.	0/0:4:4,0:-5.545,.,.	0/0:24:24,0:-33.271,.,.	0/0:10:10,0:-13.863,.,.	0/0:10:10,0:-13.863,.,.	0/0:14:14,0:-20.794,.,.	0/0:7:7,0:-9.704,.,.	0/0:6:6,0:-8.318,.,.	0/0:10:10,0:-13.863,.,.	./.:0:.,.:.,.,.	./.:0:.,.:.,.,.	./.:0:.,.:.,.,.	./.:0:.,.:.,.,.	0/0:5:5,0:-8.318,.,.	./.:0:.,.:.,.,.	./.:0:.,.:.,.,.	./.:0:.,.:.,.,.	./.:0:.,.:.,.,.	./.:0:.,.:.,.,.	./.:0:.,.:.,.,.	./.:0:.,.:.,.,.	./.:0:.,.:.,.,.	./.:0:.,.:.,.,.	./.:0:.,.:.,.,.	./.:0:.,.:.,.,.	./.:0:.,.:.,.,.	./.:0:.,.:.,.,.	./.:0:.,.:.,.,.	0/0:16:16,0:-22.181,.,.	0/0:16:16,0:-22.181,.,.	0/0:11:11,0:-15.249,.,.	0/0:22:22,0:-30.498,.,.	0/0:16:16,0:-22.181,.,.	0/0:19:19,0:-26.34,.,.	0/0:15:15,0:-22.181,.,.	0/0:6:6,0:-9.704,.,.	0/0:21:21,0:-29.112,.,.	0/0:7:7,0:-9.704,.,.	0/0:7:7,0:-9.704,.,.	0/0:7:7,0:-9.704,.,.	0/0:6:6,0:-8.318,.,.	0/0:7:7,0:-9.704,.,.	0/0:10:10,0:-13.863,.,.	./.:0:.,.:.,.,.	0/0:4:4,0:-5.545,.,.	0/0:12:12,0:-16.636,.,.	0/0:6:6,0:-8.318,.,.	0/0:13:13,0:-18.022,.,.	0/0:14:14,0:-19.408,.,.	0/0:13:13,0:-18.022,.,.	0/0:20:20,0:-27.726,.,.	0/0:9:9,0:-12.477,.,.	./.:0:.,.:.,.,.	./.:0:.,.:.,.,.	./.:0:.,.:.,.,.	./.:0:.,.:.,.,.	0/0:5:5,0:-6.931,.,.	0/0:4:4,0:-5.545,.,.	./.:0:.,.:.,.,.	0/0:8:8,0:-11.09,.,.	0/0:15:15,0:-20.794,.,.	0/0:10:10,0:-13.863,.,.	0/0:9:9,0:-12.477,.,.	0/0:12:12,0:-16.636,.,.	0/0:9:9,0:-12.477,.,.	0/0:11:11,0:-16.636,.,.	0/0:26:26,0:-36.044,.,.	0/0:12:12,0:-18.022,.,.	./.:0:.,.:.,.,.	./.:0:.,.:.,.,.	./.:0:.,.:.,.,.	0/0:13:13,0:-18.022,.,.	0/0:7:7,0:-9.704,.,.	0/0:16:16,0:-22.181,.,.	0/0:13:13,0:-18.022,.,.	0/0:16:16,0:-22.181,.,.	./.:0:.,.:.,.,.	./.:0:.,.:.,.,.	./.:0:.,.:.,.,.	./.:0:.,.:.,.,.	./.:0:.,.:.,.,.	0/0:4:4,0:-5.545,.,.	0/0:12:12,0:-16.636,.,.	./.:0:.,.:.,.,.	0/0:10:10,0:-13.863,.,.	./.:0:.,.:.,.,.	0/0:3:3,0:-4.159,.,.	0/0:10:10,0:-13.863,.,.	0/0:8:8,0:-11.09,.,.	0/0:4:4,0:-5.545,.,.	./.:0:.,.:.,.,.	1/1:8:0,8:.,.,-11.09	0/0:13:13,0:-18.022,.,.	0/0:13:13,0:-18.022,.,.	0/0:7:7,0:-9.704,.,.	0/0:10:10,0:-13.863,.,.	./.:0:.,.:.,.,.	./.:0:.,.:.,.,.	./.:0:.,.:.,.,.	./.:0:.,.:.,.,.	./.:0:.,.:.,.,.	./.:0:.,.:.,.,.	./.:0:.,.:.,.,.	./.:0:.,.:.,.,.	./.:0:.,.:.,.,.	./.:0:.,.:.,.,.	./.:0:.,.:.,.,.	./.:0:.,.:.,.,.	./.:0:.,.:.,.,.	./.:0:.,.:.,.,.	./.:0:.,.:.,.,.
un	222218	1588_36	C	T	.	PASS	NS=135;AF=0.015	GT:DP:AD:GL	0/0:8:8,0:-11.09,.,.	0/0:29:29,0:-40.203,.,.	0/0:12:12,0:-16.636,.,.	0/0:38:38,0:-52.679,.,.	0/0:59:59,0:-81.791,.,.	0/0:40:40,0:-55.452,.,.	0/0:36:36,0:-49.907,.,.	0/0:46:46,0:-63.77,.,.	0/0:27:27,0:-37.43,.,.	0/0:11:11,0:-15.249,.,.	0/0:24:24,0:-33.271,.,.	0/0:7:7,0:-9.704,.,.	0/0:31:31,0:-31.943,.,.	0/0:25:25,0:-34.657,.,.	0/0:40:40,0:-55.452,.,.	0/0:15:15,0:-20.794,.,.	0/0:37:37,0:-51.293,.,.	0/0:23:23,0:-31.885,.,.	0/0:63:63,0:-87.337,.,.	0/0:39:39,0:-54.065,.,.	0/0:19:19,0:-26.34,.,.	0/0:35:35,0:-48.52,.,.	0/0:24:24,0:-33.271,.,.	0/0:33:33,0:-45.748,.,.	0/0:26:26,0:-36.044,.,.	0/0:25:25,0:-34.657,.,.	0/0:26:26,0:-36.044,.,.	0/0:17:17,0:-23.567,.,.	0/0:33:33,0:-45.748,.,.	0/0:9:9,0:-12.477,.,.	0/0:58:58,0:-68.104,.,.	0/0:16:16,0:-22.181,.,.	0/0:29:29,0:-40.203,.,.	0/0:21:21,0:-29.112,.,.	./.:0:.,.:.,.,.	0/0:43:43,0:-59.611,.,.	0/0:22:22,0:-30.498,.,.	0/0:3:3,0:-4.159,.,.	./.:0:.,.:.,.,.	0/0:14:14,0:-19.408,.,.	0/0:10:10,0:-13.863,.,.	0/0:6:6,0:-8.318,.,.	0/0:9:9,0:-12.477,.,.	./.:0:.,.:.,.,.	./.:0:.,.:.,.,.	./.:0:.,.:.,.,.	0/0:26:26,0:-36.044,.,.	0/0:26:26,0:-36.044,.,.	0/0:16:16,0:-22.181,.,.	0/0:28:28,0:-38.816,.,.	./.:0:.,.:.,.,.	./.:0:.,.:.,.,.	./.:0:.,.:.,.,.	./.:0:.,.:.,.,.	./.:0:.,.:.,.,.	./.:0:.,.:.,.,.	0/0:39:39,0:-54.065,.,.	0/0:8:8,0:-11.09,.,.	./.:0:.,.:.,.,.	./.:0:.,.:.,.,.	./.:0:.,.:.,.,.	./.:0:.,.:.,.,.	./.:0:.,.:.,.,.	./.:0:.,.:.,.,.	./.:0:.,.:.,.,.	0/0:26:26,0:-36.044,.,.	0/0:14:14,0:-19.408,.,.	0/0:15:15,0:-20.794,.,.	0/0:9:9,0:-12.477,.,.	0/0:8:8,0:-11.09,.,.	0/0:11:11,0:-15.249,.,.	0/0:19:19,0:-26.34,.,.	0/0:16:16,0:-22.181,.,.	0/0:6:6,0:-8.318,.,.	0/0:5:5,0:-6.931,.,.	./.:0:.,.:.,.,.	./.:0:.,.:.,.,.	./.:0:.,.:.,.,.	./.:0:.,.:.,.,.	./.:0:.,.:.,.,.	./.:0:.,.:.,.,.	./.:0:.,.:.,.,.	./.:0:.,.:.,.,.	./.:0:.,.:.,.,.	./.:0:.,.:.,.,.	0/1:19:10,9:.,19.72,.	0/0:10:10,0:-13.863,.,.	0/0:15:15,0:-20.794,.,.	0/1:25:6,19:.,6.08,.	0/0:17:17,0:-23.567,.,.	0/0:8:8,0:-11.09,.,.	0/0:11:11,0:-15.249,.,.	0/0:19:19,0:-26.34,.,.	0/0:13:13,0:-18.022,.,.	0/0:13:13,0:-18.022,.,.	0/0:12:12,0:-16.636,.,.	0/0:20:20,0:-27.726,.,.	0/0:18:18,0:-24.953,.,.	0/0:20:20,0:-27.726,.,.	0/0:16:16,0:-22.181,.,.	0/0:13:13,0:-18.022,.,.	0/0:23:23,0:-31.885,.,.	0/0:5:5,0:-6.931,.,.	0/0:17:17,0:-23.567,.,.	0/0:21:21,0:-29.112,.,.	0/0:17:17,0:-23.567,.,.	0/0:14:14,0:-19.408,.,.	0/0:24:24,0:-33.271,.,.	0/0:29:29,0:-40.203,.,.	0/0:17:17,0:-22.181,.,.	0/0:19:19,0:-26.34,.,.	0/0:23:23,0:-31.885,.,.	0/0:22:22,0:-30.498,.,.	0/0:7:7,0:-9.704,.,.	0/0:7:7,0:-9.704,.,.	0/0:4:4,0:-5.545,.,.	0/0:10:10,0:-13.863,.,.	./.:0:.,.:.,.,.	0/1:9:6,3:.,10.9,.	0/0:7:7,0:-9.704,.,.	0/1:5:3,2:.,6.59,.	./.:0:.,.:.,.,.	./.:0:.,.:.,.,.	./.:0:.,.:.,.,.	0/0:21:21,0:-29.112,.,.	0/0:17:17,0:-23.567,.,.	0/0:12:12,0:-16.636,.,.	0/0:12:12,0:-16.636,.,.	./.:0:.,.:.,.,.	0/0:8:8,0:-11.09,.,.	0/0:8:8,0:-11.09,.,.	0/0:13:13,0:-18.022,.,.	0/0:9:9,0:-12.477,.,.	0/0:10:10,0:-13.863,.,.	0/0:11:11,0:-15.249,.,.	0/0:13:13,0:-18.022,.,.	0/0:26:26,0:-36.044,.,.	0/0:18:18,0:-24.953,.,.	0/0:16:16,0:-22.181,.,.	0/0:17:17,0:-23.567,.,.	0/0:17:17,0:-23.567,.,.	0/0:12:12,0:-16.636,.,.	0/0:21:21,0:-29.112,.,.	0/0:5:5,0:-6.931,.,.	0/0:6:6,0:-8.318,.,.	0/0:6:6,0:-8.318,.,.	0/0:9:9,0:-12.477,.,.	0/0:5:5,0:-6.931,.,.	0/0:11:11,0:-15.249,.,.	0/0:21:21,0:-29.112,.,.	0/0:23:23,0:-31.885,.,.	0/0:22:22,0:-30.498,.,.	0/0:10:10,0:-13.863,.,.	0/0:4:4,0:-5.545,.,.	0/0:6:6,0:-8.318,.,.	0/0:10:10,0:-13.863,.,.	0/0:4:4,0:-5.545,.,.	./.:0:.,.:.,.,.	./.:0:.,.:.,.,.	./.:0:.,.:.,.,.	./.:0:.,.:.,.,.	0/0:28:28,0:-38.816,.,.	0/0:9:9,0:-12.477,.,.	0/0:11:11,0:-15.249,.,.	0/0:18:18,0:-24.953,.,.	./.:0:.,.:.,.,.	0/0:13:13,0:-18.022,.,.	0/0:8:8,0:-11.09,.,.	0/0:9:9,0:-12.477,.,.	0/0:3:3,0:-4.159,.,.	0/0:5:5,0:-6.931,.,.	0/0:4:4,0:-5.545,.,.
un	223887	1600_25	G	A	.	PASS	NS=124;AF=0.435	GT:DP:AD:GL	0/1:18:10,8:.,17.36,.	0/1:10:3,7:.,4.95,.	1/1:12:0,12:.,.,-16.636	0/0:38:38,0:-52.679,.,.	0/1:10:3,7:.,4.95,.	./.:28:.,.:.,.,.	0/1:19:14,5:.,6.55,.	0/0:22:22,0:-30.498,.,.	1/1:26:0,26:.,.,-25.369	1/1:17:0,17:.,.,-23.567	1/1:22:0,22:.,.,-30.498	1/1:5:0,5:.,.,-6.931	0/1:16:10,6:.,12.17,.	1/1:17:0,17:.,.,-23.567	1/1:12:0,12:.,.,-16.636	1/1:27:0,27:.,.,-37.43	1/1:38:0,38:.,.,-52.679	1/1:15:0,15:.,.,-20.794	0/0:33:33,0:-45.748,.,.	0/0:25:25,0:-34.657,.,.	0/0:29:29,0:-40.203,.,.	0/0:29:29,0:-40.203,.,.	0/0:29:29,0:-40.203,.,.	0/0:30:30,0:-41.589,.,.	0/0:25:25,0:-34.657,.,.	0/0:18:18,0:-24.953,.,.	0/0:28:28,0:-38.816,.,.	0/0:23:23,0:-31.885,.,.	0/0:23:23,0:-31.885,.,.	0/0:19:19,0:-26.34,.,.	0/0:42:42,0:-58.224,.,.	0/0:14:14,0:-19.408,.,.	0/0:27:27,0:-37.43,.,.	0/0:20:20,0:-27.726,.,.	0/0:3:3,0:-4.159,.,.	0/0:18:18,0:-24.953,.,.	0/0:13:13,0:-18.022,.,.	0/0:5:5,0:-6.931,.,.	./.:0:.,.:.,.,.	0/0:23:23,0:-31.885,.,.	0/0:8:8,0:-11.09,.,.	0/0:7:7,0:-9.704,.,.	./.:0:.,.:.,.,.	0/0:7:7,0:-9.704,.,.	0/0:7:7,0:-9.704,.,.	0/0:15:15,0:-20.794,.,.	0/1:13:8,5:.,9.83,.	0/1:21:9,12:.,19.34,.	0/0:18:18,0:-15.032,.,.	0/0:19:19,0:-26.34,.,.	./.:0:.,.:.,.,.	./.:0:.,.:.,.,.	./.:0:.,.:.,.,.	./.:0:.,.:.,.,.	./.:0:.,.:.,.,.	0/0:5:5,0:-6.931,.,.	./.:0:.,.:.,.,.	./.:0:.,.:.,.,.	./.:0:.,.:.,.,.	./.:0:.,.:.,.,.	0/0:6:6,0:-8.318,.,.	0/0:12:12,0:-16.636,.,.	./.:0:.,.:.,.,.	0/0:17:17,0:-23.567,.,.	0/0:14:14,0:-19.408,.,.	./.:8:.,.:.,.,.	./.:4:.,.:.,.,.	./.:0:.,.:.,.,.	./.:4:.,.:.,.,.	./.:12:.,.:.,.,.	0/1:25:12,13:.,26.33,.	0/1:17:12,5:.,8.02,.	0/1:10:5,5:.,10.99,.	0/0:7:7,0:-9.704,.,.	1/1:16:0,16:.,.,-22.181	./.:0:.,.:.,.,.	./.:0:.,.:.,.,.	./.:0:.,.:.,.,.	./.:0:.,.:.,.,.	./.:0:.,.:.,.,.	./.:0:.,.:.,.,.	./.:0:.,.:.,.,.	0/1:9:5,4:.,8.68,.	1/1:4:0,4:.,.,-5.545	1/1:16:0,16:.,.,-22.181	1/1:12:0,12:.,.,-16.636	1/1:33:0,33:.,.,-45.748	1/1:42:0,42:.,.,-58.224	0/1:23:14,9:.,18.68,.	1/1:14:0,14:.,.,-19.408	1/1:11:0,11:.,.,-15.249	1/1:16:0,16:.,.,-22.181	1/1:10:0,10:.,.,-13.863	1/1:8:0,8:.,.,-11.09	1/1:9:0,9:.,.,-4	1/1:7:0,7:.,.,-9.704	0/1:11:5,6:.,10.9,.	1/1:8:0,8:.,.,-11.09	0/0:22:22,0:-20.165,.,.	0/0:18:18,0:-24.953,.,.	1/1:11:0,11:.,.,-15.249	0/1:11:4,7:.,7.96,.	./.:0:.,.:.,.,.	./.:0:.,.:.,.,.	./.:0:.,.:.,.,.	./.:0:.,.:.,.,.	./.:0:.,.:.,.,.	./.:0:.,.:.,.,.	1/1:9:0,9:.,.,-12.477	0/0:10:10,0:-13.863,.,.	0/1:7:3,4:.,6.09,.	0/0:18:18,0:-24.953,.,.	0/0:9:9,0:-12.477,.,.	1/1:8:0,8:.,.,-11.09	0/0:8:8,0:-11.09,.,.	0/0:4:4,0:-5.545,.,.	./.:0:.,.:.,.,.	./.:0:.,.:.,.,.	1/1:8:0,8:.,.,-11.09	1/1:5:0,5:.,.,-6.931	1/1:6:0,6:.,.,-8.318	./.:0:.,.:.,.,.	./.:0:.,.:.,.,.	./.:0:.,.:.,.,.	./.:0:.,.:.,.,.	./.:0:.,.:.,.,.	./.:0:.,.:.,.,.	./.:0:.,.:.,.,.	./.:0:.,.:.,.,.	1/1:6:0,6:.,.,-8.318	1/1:7:0,7:.,.,-9.704	0/1:5:2,3:.,4.19,.	1/1:5:0,5:.,.,-6.931	1/1:5:0,5:.,.,-6.931	0/1:14:8,6:.,12.9,.	1/1:8:0,8:.,.,-11.09	1/1:20:0,20:.,.,-27.726	1/1:13:0,13:.,.,-18.022	0/0:7:7,0:-9.704,.,.	1/1:16:0,16:.,.,-22.181	1/1:6:0,6:.,.,-8.318	1/1:13:0,13:.,.,-18.022	0/1:11:3,8:.,4.23,.	0/1:7:4,3:.,8.79,.	./.:0:.,.:.,.,.	1/1:8:0,8:.,.,-11.09	./.:0:.,.:.,.,.	./.:0:.,.:.,.,.	./.:0:.,.:.,.,.	./.:0:.,.:.,.,.	0/0:12:12,0:-16.636,.,.	0/1:9:5,4:.,7.96,.	./.:0:.,.:.,.,.	0/0:3:3,0:-4.159,.,.	0/0:3:3,0:-4.159,.,.	./.:0:.,.:.,.,.	0/0:4:4,0:-5.545,.,.	./.:6:.,.:.,.,.	0/0:5:5,0:-6.931,.,.	0/0:4:4,0:-5.545,.,.	0/0:3:3,0:-4.159,.,.	1/1:16:0,16:.,.,-22.181	1/1:6:0,6:.,.,-8.318	1/1:14:0,14:.,.,-19.408	0/0:9:9,0:-12.477,.,.	0/0:3:3,0:-4.159,.,.	0/0:7:7,0:-9.704,.,.	0/0:18:18,0:-24.953,.,.	0/0:5:5,0:-6.931,.,.	0/0:14:14,0:-19.408,.,.	0/0:6:6,0:-11.09,.,.	0/0:5:5,0:-6.931,.,.
un	225827	1614_5	A	G	.	PASS	NS=120;AF=0.038	GT:DP:AD:GL	0/0:10:10,0:-13.863,.,.	0/0:19:19,0:-26.34,.,.	0/0:25:25,0:-34.657,.,.	0/0:26:26,0:-36.044,.,.	0/0:26:26,0:-36.044,.,.	0/0:39:39,0:-54.065,.,.	0/0:20:20,0:-27.726,.,.	0/0:30:30,0:-41.589,.,.	0/0:29:29,0:-40.203,.,.	0/0:20:20,0:-27.726,.,.	0/0:17:17,0:-23.567,.,.	0/0:15:15,0:-20.794,.,.	0/0:20:20,0:-27.726,.,.	./.:0:.,.:.,.,.	./.:0:.,.:.,.,.	./.:0:.,.:.,.,.	./.:0:.,.:.,.,.	./.:0:.,.:.,.,.	0/0:24:24,0:-33.271,.,.	0/0:23:23,0:-33.271,.,.	0/0:33:33,0:-47.134,.,.	0/0:43:43,0:-59.611,.,.	0/0:20:20,0:-27.726,.,.	0/0:33:33,0:-45.748,.,.	./.:0:.,.:.,.,.	./.:0:.,.:.,.,.	./.:0:.,.:.,.,.	./.:0:.,.:.,.,.	./.:0:.,.:.,.,.	./.:0:.,.:.,.,.	./.:0:.,.:.,.,.	0/0:30:30,0:-41.589,.,.	0/0:29:29,0:-40.203,.,.	0/0:33:33,0:-45.748,.,.	./.:0:.,.:.,.,.	0/0:36:36,0:-49.907,.,.	0/0:27:27,0:-37.43,.,.	0/0:9:9,0:-12.477,.,.	./.:0:.,.:.,.,.	0/0:24:24,0:-33.271,.,.	0/0:10:10,0:-13.863,.,.	0/0:18:18,0:-24.953,.,.	0/0:16:16,0:-22.181,.,.	0/0:13:13,0:-18.022,.,.	0/0:13:13,0:-18.022,.,.	0/0:15:15,0:-20.794,.,.	0/0:11:11,0:-15.249,.,.	0/0:19:19,0:-26.34,.,.	0/0:14:14,0:-19.408,.,.	0/0:15:15,0:-20.794,.,.	./.:0:.,.:.,.,.	./.:0:.,.:.,.,.	./.:0:.,.:.,.,.	./.:0:.,.:.,.,.	./.:0:.,.:.,.,.	./.:0:.,.:.,.,.	1/1:29:0,29:.,.,-40.203	1/1:7:0,7:.,.,-9.704	./.:0:.,.:.,.,.	./.:0:.,.:.,.,.	./.:0:.,.:.,.,.	./.:0:.,.:.,.,.	./.:0:.,.:.,.,.	./.:0:.,.:.,.,.	./.:0:.,.:.,.,.	0/0:13:13,0:-18.022,.,.	0/0:8:8,0:-11.09,.,.	0/0:4:4,0:-5.545,.,.	./.:0:.,.:.,.,.	0/0:17:17,0:-22.181,.,.	./.:0:.,.:.,.,.	./.:0:.,.:.,.,.	./.:0:.,.:.,.,.	./.:0:.,.:.,.,.	0/0:13:13,0:-18.022,.,.	./.:0:.,.:.,.,.	./.:0:.,.:.,.,.	./.:0:.,.:.,.,.	./.:0:.,.:.,.,.	./.:0:.,.:.,.,.	./.:0:.,.:.,.,.	./.:0:.,.:.,.,.	./.:0:.,.:.,.,.	./.:0:.,.:.,.,.	./.:0:.,.:.,.,.	0/0:29:29,0:-40.203,.,.	0/0:20:20,0:-27.726,.,.	0/0:54:54,0:-74.86,.,.	0/0:45:45,0:-62.383,.,.	0/0:13:13,0:-19.408,.,.	0/0:14:14,0:-19.408,.,.	0/0:20:20,0:-27.726,.,.	0/0:22:22,0:-30.498,.,.	0/0:26:26,0:-36.044,.,.	0/0:25:25,0:-34.657,.,.	0/0:19:19,0:-26.34,.,.	0/0:13:13,0:-18.022,.,.	0/0:12:12,0:-16.636,.,.	0/0:18:18,0:-24.953,.,.	0/0:17:17,0:-23.567,.,.	0/0:7:7,0:-9.704,.,.	0/0:9:9,0:-12.477,.,.	./.:0:.,.:.,.,.	0/0:9:9,0:-12.477,.,.	0/0:14:14,0:-19.408,.,.	0/0:28:28,0:-38.816,.,.	0/0:19:19,0:-26.34,.,.	0/0:12:12,0:-16.636,.,.	0/0:20:20,0:-29.112,.,.	0/0:12:12,0:-16.636,.,.	0/0:21:21,0:-29.112,.,.	0/0:13:13,0:-18.022,.,.	0/0:10:10,0:-13.863,.,.	0/0:4:4,0:-6.931,.,.	0/0:11:11,0:-15.249,.,.	./.:0:.,.:.,.,.	0/0:9:9,0:-12.477,.,.	./.:0:.,.:.,.,.	0/0:12:12,0:-16.636,.,.	0/0:7:7,0:-9.704,.,.	0/0:14:14,0:-19.408,.,.	0/0:6:6,0:-8.318,.,.	0/0:8:8,0:-11.09,.,.	0/0:13:13,0:-18.022,.,.	0/0:7:7,0:-9.704,.,.	0/0:9:9,0:-12.477,.,.	0/0:10:10,0:-13.863,.,.	0/0:17:17,0:-23.567,.,.	0/0:8:8,0:-11.09,.,.	./.:0:.,.:.,.,.	./.:0:.,.:.,.,.	./.:0:.,.:.,.,.	0/0:12:12,0:-16.636,.,.	0/0:9:9,0:-12.477,.,.	0/0:17:17,0:-23.567,.,.	0/0:6:6,0:-8.318,.,.	0/0:19:19,0:-26.34,.,.	0/0:19:19,0:-26.34,.,.	0/0:8:8,0:-11.09,.,.	0/0:11:11,0:-15.249,.,.	0/0:16:16,0:-22.181,.,.	0/0:15:15,0:-20.794,.,.	0/0:17:17,0:-23.567,.,.	0/0:8:8,0:-11.09,.,.	0/0:8:8,0:-11.09,.,.	0/0:16:16,0:-22.181,.,.	./.:0:.,.:.,.,.	./.:0:.,.:.,.,.	./.:0:.,.:.,.,.	./.:0:.,.:.,.,.	0/0:11:11,0:-15.249,.,.	0/0:17:17,0:-23.567,.,.	1/1:13:0,13:.,.,-18.022	0/0:11:11,0:-15.249,.,.	0/0:6:6,0:-8.318,.,.	0/0:10:10,0:-13.863,.,.	0/0:4:4,0:-5.545,.,.	0/0:7:7,0:-9.704,.,.	./.:0:.,.:.,.,.	0/0:3:3,0:-4.159,.,.	0/0:9:9,0:-12.477,.,.	0/1:18:7,11:.,14.48,.	0/1:9:3,6:.,5.57,.	0/1:9:4,5:.,8.68,.	0/0:10:10,0:-13.863,.,.	0/0:13:13,0:-18.022,.,.	0/0:15:15,0:-20.794,.,.	0/0:15:15,0:-20.794,.,.	0/0:12:12,0:-16.636,.,.	0/0:8:8,0:-11.09,.,.	0/0:16:16,0:-22.181,.,.	0/0:10:10,0:-13.863,.,.
un	226403	1618_21	T	A	.	PASS	NS=146;AF=0.034	GT:DP:AD:GL	0/0:6:6,0:-8.318,.,.	0/0:16:16,0:-22.181,.,.	0/0:10:10,0:-13.863,.,.	0/0:35:35,0:-48.52,.,.	0/0:33:33,0:-34.588,.,.	0/0:15:15,0:-20.794,.,.	0/0:27:27,0:-37.43,.,.	0/0:27:27,0:-37.43,.,.	0/0:25:25,0:-34.657,.,.	0/0:11:11,0:-15.249,.,.	0/0:17:17,0:-23.567,.,.	0/0:4:4,0:-5.545,.,.	0/0:18:18,0:-24.953,.,.	1/1:26:0,26:.,.,-36.044	1/1:12:0,12:.,.,-16.636	1/1:21:0,21:.,.,-29.112	1/1:38:0,38:.,.,-52.679	1/1:16:0,16:.,.,-22.181	0/0:32:32,0:-44.361,.,.	0/0:24:24,0:-33.271,.,.	0/0:31:31,0:-42.975,.,.	0/0:22:22,0:-30.498,.,.	0/0:20:20,0:-27.726,.,.	0/0:35:35,0:-48.52,.,.	0/0:22:22,0:-30.498,.,.	0/0:29:29,0:-29.306,.,.	0/0:15:15,0:-20.794,.,.	0/0:20:20,0:-27.726,.,.	0/0:17:17,0:-23.567,.,.	0/0:15:15,0:-20.794,.,.	0/0:35:35,0:-48.52,.,.	0/0:23:23,0:-31.885,.,.	0/0:23:23,0:-31.885,.,.	0/0:11:11,0:-15.249,.,.	0/0:4:4,0:-5.545,.,.	0/0:24:24,0:-33.271,.,.	0/0:30:30,0:-41.589,.,.	./.:0:.,.:.,.,.	./.:0:.,.:.,.,.	0/0:19:19,0:-26.34,.,.	0/0:14:14,0:-19.408,.,.	0/0:8:8,0:-11.09,.,.	0/0:11:11,0:-15.249,.,.	./.:0:.,.:.,.,.	./.:0:.,.:.,.,.	./.:0:.,.:.,.,.	0/0:17:17,0:-23.567,.,.	0/0:19:19,0:-26.34,.,.	0/0:17:17,0:-23.567,.,.	0/0:16:16,0:-22.181,.,.	./.:0:.,.:.,.,.	./.:0:.,.:.,.,.	./.:0:.,.:.,.,.	./.:0:.,.:.,.,.	./.:0:.,.:.,.,.	0/0:6:6,0:-8.318,.,.	0/0:18:18,0:-24.953,.,.	0/0:8:8,0:-11.09,.,.	./.:0:.,.:.,.,.	./.:0:.,.:.,.,.	0/0:5:5,0:-6.931,.,.	0/0:4:4,0:-5.545,.,.	./.:0:.,.:.,.,.	0/0:18:18,0:-24.953,.,.	0/0:7:7,0:-9.704,.,.	0/0:10:10,0:-13.863,.,.	0/0:9:9,0:-12.477,.,.	0/0:7:7,0:-9.704,.,.	./.:0:.,.:.,.,.	0/0:19:19,0:-26.34,.,.	0/0:11:11,0:-15.249,.,.	0/0:22:22,0:-30.498,.,.	0/0:10:10,0:-13.863,.,.	0/0:9:9,0:-12.477,.,.	0/0:5:5,0:-6.931,.,.	0/0:4:4,0:-5.545,.,.	0/0:6:6,0:-8.318,.,.	0/0:9:9,0:-12.477,.,.	./.:0:.,.:.,.,.	./.:0:.,.:.,.,.	./.:0:.,.:.,.,.	./.:0:.,.:.,.,.	./.:0:.,.:.,.,.	./.:0:.,.:.,.,.	./.:0:.,.:.,.,.	0/0:28:28,0:-38.816,.,.	0/0:11:11,0:-15.249,.,.	0/0:40:40,0:-54.065,.,.	0/0:31:31,0:-42.975,.,.	0/0:19:19,0:-26.34,.,.	0/0:8:8,0:-11.09,.,.	0/0:11:11,0:-15.249,.,.	0/0:11:11,0:-15.249,.,.	0/0:15:15,0:-20.794,.,.	0/0:18:18,0:-24.953,.,.	0/0:15:15,0:-20.794,.,.	0/0:16:16,0:-22.181,.,.	0/0:14:14,0:-19.408,.,.	0/0:16:16,0:-22.181,.,.	0/0:9:9,0:-12.477,.,.	0/0:5:5,0:-6.931,.,.	0/0:17:17,0:-23.567,.,.	0/0:5:5,0:-6.931,.,.	0/0:18:18,0:-24.953,.,.	0/0:7:7,0:-9.704,.,.	0/0:15:15,0:-20.794,.,.	0/0:19:19,0:-26.34,.,.	0/0:14:14,0:-19.408,.,.	0/0:17:17,0:-23.567,.,.	0/0:17:17,0:-23.567,.,.	0/0:11:11,0:-15.249,.,.	0/0:19:19,0:-26.34,.,.	0/0:12:12,0:-16.636,.,.	0/0:13:13,0:-18.022,.,.	0/0:10:10,0:-13.863,.,.	0/0:3:3,0:-4.159,.,.	./.:0:.,.:.,.,.	./.:0:.,.:.,.,.	0/0:12:12,0:-16.636,.,.	0/0:12:12,0:-16.636,.,.	0/0:3:3,0:-4.159,.,.	0/0:6:6,0:-8.318,.,.	0/0:10:10,0:-13.863,.,.	0/0:6:6,0:-8.318,.,.	0/0:14:14,0:-19.408,.,.	0/0:9:9,0:-12.477,.,.	0/0:13:13,0:-18.022,.,.	0/0:21:21,0:-29.112,.,.	0/0:3:3,0:-4.159,.,.	0/0:8:8,0:-11.09,.,.	0/0:4:4,0:-5.545,.,.	0/0:8:8,0:-11.09,.,.	0/0:9:9,0:-12.477,.,.	0/0:8:8,0:-11.09,.,.	0/0:15:15,0:-20.794,.,.	0/0:15:15,0:-20.794,.,.	0/0:15:15,0:-20.794,.,.	0/0:16:16,0:-22.181,.,.	0/0:14:14,0:-19.408,.,.	0/0:8:8,0:-11.09,.,.	0/0:7:7,0:-9.704,.,.	0/0:12:12,0:-16.636,.,.	0/0:18:18,0:-24.953,.,.	0/0:14:14,0:-19.408,.,.	0/0:6:6,0:-8.318,.,.	0/0:7:7,0:-9.704,.,.	0/0:4:4,0:-5.545,.,.	0/0:6:6,0:-8.318,.,.	0/0:9:9,0:-12.477,.,.	0/0:6:6,0:-8.318,.,.	0/0:17:17,0:-23.567,.,.	0/0:14:14,0:-19.408,.,.	0/0:14:14,0:-19.408,.,.	0/0:11:11,0:-15.249,.,.	0/0:3:3,0:-4.159,.,.	0/0:3:3,0:-4.159,.,.	0/0:3:3,0:-4.159,.,.	./.:0:.,.:.,.,.	./.:0:.,.:.,.,.	./.:0:.,.:.,.,.	./.:0:.,.:.,.,.	0/0:27:27,0:-37.43,.,.	0/0:8:8,0:-11.09,.,.	0/0:11:11,0:-15.249,.,.	0/0:6:6,0:-8.318,.,.	0/0:8:8,0:-11.09,.,.	0/0:15:15,0:-20.794,.,.	0/0:12:12,0:-16.636,.,.	0/0:18:18,0:-24.953,.,.	0/0:6:6,0:-8.318,.,.	0/0:5:5,0:-6.931,.,.	0/0:5:5,0:-6.931,.,.
un	226966	1622_24	T	C	.	PASS	NS=141;AF=0.035	GT:DP:AD:GL	0/0:18:18,0:-24.953,.,.	0/0:15:15,0:-20.794,.,.	0/0:17:17,0:-23.567,.,.	0/0:12:12,0:-16.636,.,.	0/0:15:15,0:-20.794,.,.	0/0:22:22,0:-30.498,.,.	0/0:8:8,0:-11.09,.,.	0/0:29:29,0:-40.203,.,.	0/0:15:15,0:-20.794,.,.	0/0:15:15,0:-20.794,.,.	0/0:14:14,0:-19.408,.,.	0/0:12:12,0:-16.636,.,.	0/0:11:11,0:-15.249,.,.	1/1:19:0,19:.,.,-26.34	1/1:12:0,12:.,.,-16.636	1/1:22:0,22:.,.,-30.498	1/1:34:0,34:.,.,-47.134	1/1:17:0,17:.,.,-23.567	0/0:25:25,0:-34.657,.,.	0/0:31:31,0:-42.975,.,.	0/0:19:19,0:-26.34,.,.	0/0:26:26,0:-36.044,.,.	0/0:32:32,0:-44.361,.,.	0/0:21:21,0:-29.112,.,.	0/0:16:16,0:-22.181,.,.	0/0:21:21,0:-29.112,.,.	0/0:11:11,0:-15.249,.,.	0/0:13:13,0:-18.022,.,.	0/0:18:18,0:-24.953,.,.	0/0:16:16,0:-22.181,.,.	0/0:36:36,0:-49.907,.,.	0/0:22:22,0:-30.498,.,.	0/0:19:19,0:-26.34,.,.	0/0:15:15,0:-20.794,.,.	0/0:5:5,0:-6.931,.,.	0/0:22:22,0:-30.498,.,.	0/0:16:16,0:-22.181,.,.	0/0:10:10,0:-13.863,.,.	0/0:5:5,0:-6.931,.,.	0/0:23:23,0:-31.885,.,.	0/0:20:20,0:-27.726,.,.	0/0:6:6,0:-8.318,.,.	0/0:13:13,0:-18.022,.,.	./.:0:.,.:.,.,.	./.:0:.,.:.,.,.	./.:0:.,.:.,.,.	0/0:6:6,0:-8.318,.,.	0/0:16:16,0:-22.181,.,.	0/0:15:15,0:-20.794,.,.	0/0:14:14,0:-19.408,.,.	./.:0:.,.:.,.,.	./.:0:.,.:.,.,.	./.:0:.,.:.,.,.	./.:0:.,.:.,.,.	./.:0:.,.:.,.,.	0/0:3:3,0:-4.159,.,.	0/0:6:6,0:-8.318,.,.	0/0:3:3,0:-4.159,.,.	./.:0:.,.:.,.,.	./.:0:.,.:.,.,.	./.:0:.,.:.,.,.	./.:0:.,.:.,.,.	./.:0:.,.:.,.,.	./.:0:.,.:.,.,.	./.:0:.,.:.,.,.	0/0:6:6,0:-8.318,.,.	0/0:10:10,0:-5.164,.,.	0/0:8:8,0:-11.09,.,.	0/0:6:6,0:-8.318,.,.	0/0:9:9,0:-12.477,.,.	0/0:8:8,0:-11.09,.,.	0/0:13:13,0:-18.022,.,.	0/0:15:15,0:-20.794,.,.	0/0:5:5,0:-6.931,.,.	0/0:16:16,0:-22.181,.,.	0/0:6:6,0:-8.318,.,.	0/0:3:3,0:-4.159,.,.	0/0:6:6,0:-8.318,.,.	./.:0:.,.:.,.,.	0/0:10:10,0:-16.636,.,.	0/0:17:17,0:-23.567,.,.	0/0:6:6,0:-8.318,.,.	0/0:16:16,0:-22.181,.,.	0/0:5:5,0:-6.931,.,.	0/0:8:8,0:-11.09,.,.	0/0:21:21,0:-29.112,.,.	0/0:22:22,0:-30.498,.,.	0/0:54:54,0:-74.86,.,.	0/0:28:28,0:-38.816,.,.	0/0:7:7,0:-9.704,.,.	0/0:4:4,0:-5.545,.,.	0/0:16:16,0:-22.181,.,.	0/0:16:16,0:-22.181,.,.	0/0:22:22,0:-30.498,.,.	0/0:24:24,0:-33.271,.,.	0/0:13:13,0:-18.022,.,.	0/0:13:13,0:-18.022,.,.	0/0:7:7,0:-9.704,.,.	./.:0:.,.:.,.,.	./.:0:.,.:.,.,.	./.:0:.,.:.,.,.	./.:0:.,.:.,.,.	0/0:4:4,0:-5.545,.,.	0/0:5:5,0:-6.931,.,.	0/0:5:5,0:-6.931,.,.	0/0:14:14,0:-19.408,.,.	0/0:7:7,0:-9.704,.,.	0/0:14:14,0:-19.408,.,.	0/0:22:22,0:-30.498,.,.	0/0:15:15,0:-20.794,.,.	0/0:13:13,0:-18.022,.,.	0/0:15:15,0:-20.794,.,.	0/0:14:14,0:-19.408,.,.	0/0:8:8,0:-11.09,.,.	0/0:10:10,0:-13.863,.,.	0/0:5:5,0:-6.931,.,.	./.:0:.,.:.,.,.	0/0:5:5,0:-6.931,.,.	0/0:8:8,0:-11.09,.,.	0/0:5:5,0:-6.931,.,.	0/0:5:5,0:-6.931,.,.	0/0:5:5,0:-6.931,.,.	0/0:8:8,0:-11.09,.,.	0/0:6:6,0:-8.318,.,.	0/0:7:7,0:-9.704,.,.	0/0:7:7,0:-9.704,.,.	0/0:6:6,0:-8.318,.,.	0/0:3:3,0:-4.159,.,.	0/0:9:9,0:-12.477,.,.	0/0:6:6,0:-8.318,.,.	0/0:3:3,0:-4.159,.,.	0/0:11:11,0:-15.249,.,.	0/0:12:12,0:-16.636,.,.	0/0:8:8,0:-11.09,.,.	0/0:10:10,0:-13.863,.,.	0/0:6:6,0:-8.318,.,.	0/0:13:13,0:-18.022,.,.	0/0:14:14,0:-19.408,.,.	0/0:14:14,0:-19.408,.,.	0/0:10:10,0:-13.863,.,.	0/0:12:12,0:-16.636,.,.	0/0:11:11,0:-15.249,.,.	./.:0:.,.:.,.,.	./.:0:.,.:.,.,.	./.:0:.,.:.,.,.	./.:0:.,.:.,.,.	0/0:3:3,0:-4.159,.,.	0/0:5:5,0:-6.931,.,.	./.:0:.,.:.,.,.	0/0:9:9,0:-12.477,.,.	0/0:8:8,0:-11.09,.,.	0/0:7:7,0:-9.704,.,.	0/0:4:4,0:-5.545,.,.	0/0:13:13,0:-18.022,.,.	0/0:10:10,0:-13.863,.,.	0/0:3:3,0:-4.159,.,.	./.:0:.,.:.,.,.	./.:0:.,.:.,.,.	./.:0:.,.:.,.,.	./.:0:.,.:.,.,.	./.:0:.,.:.,.,.	0/0:14:14,0:-19.408,.,.	0/0:3:3,0:-4.159,.,.	0/0:4:4,0:-5.545,.,.	0/0:10:10,0:-13.863,.,.	0/0:3:3,0:-4.159,.,.	0/0:4:4,0:-5.545,.,.	0/0:8:8,0:-11.09,.,.	0/0:10:10,0:-13.863,.,.	0/0:9:9,0:-12.477,.,.	0/0:15:15,0:-20.794,.,.	./.:0:.,.:.,.,.
un	228076	1630_14	T	G	.	PASS	NS=149;AF=0.466	GT:DP:AD:GL	1/1:16:0,16:.,.,-22.181	1/1:33:0,33:.,.,-45.748	1/1:10:0,10:.,.,-13.863	1/1:41:0,41:.,.,-56.838	1/1:51:0,51:.,.,-70.701	1/1:55:0,55:.,.,-64.053	1/1:52:0,52:.,.,-50.738	1/1:54:0,54:.,.,-74.86	1/1:29:0,29:.,.,-40.203	1/1:19:0,19:.,.,-26.34	1/1:46:0,46:.,.,-63.77	1/1:16:0,16:.,.,-22.181	1/1:43:0,43:.,.,-59.611	./.:0:.,.:.,.,.	./.:0:.,.:.,.,.	./.:0:.,.:.,.,.	./.:0:.,.:.,.,.	./.:0:.,.:.,.,.	0/0:71:71,0:-98.427,.,.	0/0:59:59,0:-81.791,.,.	0/0:48:48,0:-66.542,.,.	0/0:34:34,0:-47.134,.,.	0/0:37:37,0:-51.293,.,.	0/0:49:49,0:-67.928,.,.	1/1:50:0,50:.,.,-69.315	1/1:63:0,63:.,.,-87.337	1/1:38:0,38:.,.,-52.679	1/1:47:0,47:.,.,-65.156	1/1:55:0,55:.,.,-76.246	1/1:26:0,26:.,.,-36.044	1/1:72:0,72:.,.,-99.813	1/1:20:0,20:.,.,-27.726	1/1:40:0,40:.,.,-55.452	1/1:23:0,23:.,.,-31.885	1/1:7:0,7:.,.,-9.704	1/1:39:0,39:.,.,-54.065	1/1:40:0,40:.,.,-55.452	1/1:14:0,14:.,.,-19.408	./.:0:.,.:.,.,.	1/1:36:0,36:.,.,-49.907	1/1:30:0,30:.,.,-41.589	1/1:6:0,6:.,.,-8.318	1/1:22:0,22:.,.,-30.498	./.:0:.,.:.,.,.	./.:0:.,.:.,.,.	./.:0:.,.:.,.,.	1/1:36:0,36:.,.,-49.907	1/1:35:0,35:.,.,-37.241	1/1:35:0,35:.,.,-48.52	1/1:34:0,34:.,.,-47.134	./.:0:.,.:.,.,.	./.:0:.,.:.,.,.	0/0:11:11,0:-15.249,.,.	0/0:6:6,0:-8.318,.,.	0/0:3:3,0:-4.159,.,.	0/0:14:14,0:-19.408,.,.	0/0:30:30,0:-41.589,.,.	0/0:12:12,0:-16.636,.,.	0/0:12:12,0:-16.636,.,.	0/0:17:17,0:-23.567,.,.	0/0:12:12,0:-16.636,.,.	0/0:16:16,0:-22.181,.,.	./.:0:.,.:.,.,.	0/0:24:24,0:-33.271,.,.	0/0:18:18,0:-24.953,.,.	0/1:31:20,11:.,21.52,.	0/0:30:30,0:-41.589,.,.	0/1:21:9,12:.,19.34,.	0/1:12:6,6:.,13.18,.	0/0:38:38,0:-52.679,.,.	0/0:42:42,0:-58.224,.,.	0/0:10:10,0:-13.863,.,.	0/0:18:18,0:-24.953,.,.	0/0:19:19,0:-26.34,.,.	1/1:11:0,11:.,.,-15.249	./.:11:.,.:.,.,.	./.:6:.,.:.,.,.	./.:20:.,.:.,.,.	./.:4:.,.:.,.,.	./.:0:.,.:.,.,.	./.:0:.,.:.,.,.	./.:0:.,.:.,.,.	./.:0:.,.:.,.,.	./.:0:.,.:.,.,.	./.:0:.,.:.,.,.	0/0:36:36,0:-49.907,.,.	1/1:42:0,42:.,.,-58.224	0/0:75:75,0:-103.972,.,.	0/1:75:30,45:.,62.9,.	1/1:20:0,20:.,.,-27.726	1/1:11:0,11:.,.,-15.249	0/1:19:5,14:.,6.55,.	1/1:31:0,31:.,.,-42.975	1/1:43:0,43:.,.,-59.611	0/0:40:40,0:-55.452,.,.	0/1:29:17,12:.,25.5,.	0/0:30:30,0:-41.589,.,.	0/0:24:24,0:-33.271,.,.	0/0:28:28,0:-38.816,.,.	0/0:17:17,0:-23.567,.,.	0/0:13:13,0:-18.022,.,.	0/0:27:27,0:-37.43,.,.	0/0:4:4,0:-5.545,.,.	0/0:6:6,0:-8.318,.,.	0/0:21:21,0:-29.112,.,.	0/0:15:15,0:-20.794,.,.	0/0:25:25,0:-34.657,.,.	0/0:16:16,0:-22.181,.,.	0/0:25:25,0:-34.657,.,.	0/0:28:28,0:-38.816,.,.	0/0:25:25,0:-34.657,.,.	0/0:28:28,0:-38.816,.,.	0/0:24:24,0:-33.271,.,.	0/0:18:18,0:-24.953,.,.	0/0:19:19,0:-26.34,.,.	0/0:8:8,0:-2.865,.,.	0/0:10:10,0:-13.863,.,.	./.:0:.,.:.,.,.	1/1:17:0,17:.,.,-23.567	1/1:11:0,11:.,.,-15.249	1/1:15:0,15:.,.,-20.794	1/1:7:0,7:.,.,-9.704	1/1:11:0,11:.,.,-15.249	0/1:14:7,7:.,15.38,.	1/1:20:0,20:.,.,-27.726	1/1:11:0,11:.,.,-6.35	1/1:24:0,24:.,.,-33.271	1/1:35:0,35:.,.,-48.52	1/1:5:0,5:.,.,-6.931	0/1:14:9,5:.,9.83,.	0/0:9:9,0:-12.477,.,.	0/1:9:4,5:.,8.68,.	0/0:15:15,0:-20.794,.,.	1/1:13:0,13:.,.,-18.022	1/1:29:0,29:.,.,-40.203	0/0:28:28,0:-38.816,.,.	1/1:26:0,26:.,.,-36.044	0/0:28:28,0:-38.816,.,.	0/0:22:22,0:-30.498,.,.	0/0:16:16,0:-22.181,.,.	0/0:25:25,0:-34.657,.,.	0/0:17:17,0:-23.567,.,.	0/0:21:21,0:-29.112,.,.	1/1:17:0,17:.,.,-13.763	0/0:15:15,0:-20.794,.,.	0/0:7:7,0:-9.704,.,.	0/0:8:8,0:-11.09,.,.	0/0:13:13,0:-18.022,.,.	0/0:15:15,0:-20.794,.,.	0/0:11:11,0:-15.249,.,.	0/0:15:15,0:-20.794,.,.	0/0:17:17,0:-23.567,.,.	0/0:8:8,0:-11.09,.,.	1/1:10:0,10:.,.,-13.863	1/1:5:0,5:.,.,-6.931	1/1:11:0,11:.,.,-15.249	1/1:3:0,3:.,.,-4.159	1/1:10:0,10:.,.,-5.164	1/1:6:0,6:.,.,-8.318	./.:0:.,.:.,.,.	1/1:6:0,6:.,.,-8.318	0/1:47:23,24:.,43.01,.	0/1:19:9,10:.,19.72,.	0/1:19:5,14:.,6.55,.	0/1:20:10,10:.,21.97,.	0/0:11:11,0:-15.249,.,.	0/0:22:22,0:-30.498,.,.	0/0:11:11,0:-15.249,.,.	0/0:14:14,0:-19.408,.,.	0/0:21:21,0:-29.112,.,.	0/0:12:12,0:-16.636,.,.	0/0:23:23,0:-31.885,.,.
un	228368	1632_26	A	C	.	PASS	NS=131;AF=0.122	GT:DP:AD:GL	0/0:6:6,0:-8.318,.,.	0/0:19:19,0:-26.34,.,.	0/0:4:4,0:-5.545,.,.	0/0:27:27,0:-37.43,.,.	0/0:46:46,0:-63.77,.,.	0/0:45:45,0:-62.383,.,.	0/0:38:38,0:-41.233,.,.	0/0:40:40,0:-55.452,.,.	0/0:11:11,0:-15.249,.,.	0/0:5:5,0:-6.931,.,.	0/0:24:24,0:-33.271,.,.	0/0:5:5,0:-6.931,.,.	0/0:16:16,0:-22.181,.,.	0/0:37:37,0:-51.293,.,.	0/0:7:7,0:-9.704,.,.	0/0:13:13,0:-18.022,.,.	0/0:48:48,0:-67.928,.,.	0/0:8:8,0:-11.09,.,.	./.:0:.,.:.,.,.	0/1:57:27,30:.,59.17,.	0/0:24:24,0:-33.271,.,.	0/1:54:22,32:.,46.48,.	0/1:36:18,18:.,39.55,.	0/0:57:57,0:-79.019,.,.	0/0:25:25,0:-34.657,.,.	0/0:36:36,0:-49.907,.,.	0/0:37:37,0:-51.293,.,.	0/0:33:33,0:-45.748,.,.	0/0:27:27,0:-37.43,.,.	0/0:6:6,0:-8.318,.,.	0/0:39:39,0:-54.065,.,.	0/0:11:11,0:-15.249,.,.	0/0:28:28,0:-38.816,.,.	0/0:13:13,0:-18.022,.,.	./.:0:.,.:.,.,.	0/0:36:36,0:-49.907,.,.	0/0:18:18,0:-24.953,.,.	0/0:4:4,0:-5.545,.,.	./.:0:.,.:.,.,.	./.:0:.,.:.,.,.	./.:0:.,.:.,.,.	./.:0:.,.:.,.,.	./.:0:.,.:.,.,.	0/0:4:4,0:-5.545,.,.	0/0:3:3,0:-4.159,.,.	0/0:8:8,0:-11.09,.,.	0/0:13:13,0:-18.022,.,.	0/0:22:22,0:-30.498,.,.	0/0:20:20,0:-27.726,.,.	0/0:14:14,0:-19.408,.,.	./.:0:.,.:.,.,.	./.:0:.,.:.,.,.	./.:0:.,.:.,.,.	./.:0:.,.:.,.,.	./.:0:.,.:.,.,.	0/0:3:3,0:-4.159,.,.	0/0:16:16,0:-22.181,.,.	0/0:11:11,0:-15.249,.,.	./.:0:.,.:.,.,.	./.:0:.,.:.,.,.	./.:0:.,.:.,.,.	./.:0:.,.:.,.,.	./.:0:.,.:.,.,.	./.:0:.,.:.,.,.	./.:0:.,.:.,.,.	0/0:8:8,0:-11.09,.,.	0/0:14:14,0:-19.408,.,.	0/0:3:3,0:-4.159,.,.	0/0:5:5,0:-6.931,.,.	0/0:15:15,0:-11.249,.,.	0/1:7:3,4:.,6.09,.	0/0:37:37,0:-51.293,.,.	0/0:11:11,0:-15.249,.,.	./.:0:.,.:.,.,.	./.:0:.,.:.,.,.	./.:0:.,.:.,.,.	./.:0:.,.:.,.,.	./.:0:.,.:.,.,.	./.:0:.,.:.,.,.	0/0:11:11,0:-15.249,.,.	0/0:5:5,0:-6.931,.,.	0/0:14:14,0:-19.408,.,.	./.:0:.,.:.,.,.	./.:0:.,.:.,.,.	./.:0:.,.:.,.,.	0/0:34:34,0:-47.134,.,.	0/0:21:21,0:-29.112,.,.	0/0:49:49,0:-67.928,.,.	0/0:22:22,0:-30.498,.,.	0/0:19:19,0:-26.34,.,.	0/0:21:21,0:-29.112,.,.	0/0:22:22,0:-30.498,.,.	0/0:19:19,0:-26.34,.,.	0/0:18:18,0:-24.953,.,.	0/0:15:15,0:-20.794,.,.	0/0:10:10,0:-13.863,.,.	0/0:22:22,0:-30.498,.,.	0/0:25:25,0:-34.657,.,.	0/1:16:8,8:.,17.58,.	0/0:15:15,0:-20.794,.,.	0/0:14:14,0:-19.408,.,.	0/0:17:17,0:-23.567,.,.	1/1:6:0,6:.,.,-8.318	1/1:34:0,34:.,.,-47.134	0/0:20:20,0:-27.726,.,.	0/1:24:12,12:.,26.37,.	0/0:27:27,0:-37.43,.,.	0/0:12:12,0:-16.636,.,.	0/1:55:37,18:.,32.85,.	0/1:23:11,12:.,24.13,.	0/0:19:19,0:-26.34,.,.	0/0:25:25,0:-34.657,.,.	0/1:19:8,11:.,17.1,.	0/1:5:3,2:.,4.19,.	1/1:14:0,14:.,.,-19.408	./.:0:.,.:.,.,.	0/1:7:4,3:.,6.45,.	./.:0:.,.:.,.,.	0/0:7:7,0:-9.704,.,.	0/0:7:7,0:-9.704,.,.	0/0:7:7,0:-9.704,.,.	./.:0:.,.:.,.,.	./.:0:.,.:.,.,.	./.:0:.,.:.,.,.	0/0:26:26,0:-36.044,.,.	0/0:21:21,0:-29.112,.,.	0/0:20:20,0:-27.726,.,.	0/0:9:9,0:-12.477,.,.	./.:0:.,.:.,.,.	0/0:12:12,0:-16.636,.,.	0/0:5:5,0:-6.931,.,.	0/0:6:6,0:-8.318,.,.	0/0:15:15,0:-20.794,.,.	0/0:15:15,0:-20.794,.,.	0/0:14:14,0:-19.408,.,.	0/0:12:12,0:-16.636,.,.	0/0:27:27,0:-37.43,.,.	0/0:26:26,0:-36.044,.,.	0/1:25:9,16:.,17.79,.	0/0:19:19,0:-26.34,.,.	0/0:29:29,0:-40.203,.,.	0/0:21:21,0:-29.112,.,.	0/1:21:6,15:.,9.2,.	0/0:14:14,0:-19.408,.,.	0/0:10:10,0:-13.863,.,.	0/0:4:4,0:-5.545,.,.	./.:0:.,.:.,.,.	1/1:12:0,12:.,.,-16.636	0/0:19:19,0:-26.34,.,.	0/1:5:2,3:.,6.45,.	0/0:16:16,0:-22.181,.,.	0/0:17:17,0:-23.567,.,.	0/0:9:9,0:-12.477,.,.	./.:0:.,.:.,.,.	./.:0:.,.:.,.,.	./.:0:.,.:.,.,.	./.:0:.,.:.,.,.	0/0:5:5,0:-6.931,.,.	0/0:3:3,0:-4.159,.,.	./.:0:.,.:.,.,.	0/0:4:4,0:-5.545,.,.	0/0:42:42,0:-58.224,.,.	0/0:15:15,0:-20.794,.,.	0/0:16:16,0:-22.181,.,.	./.:0:.,.:.,.,.	./.:5:.,.:.,.,.	1/1:13:0,13:.,.,-18.022	1/1:19:0,19:.,.,-26.34	1/1:13:0,13:.,.,-8.774	0/1:23:13,10:.,21.58,.	0/1:5:3,2:.,4.19,.	1/1:6:0,6:.,.,-8.318
un	228915	1636_13	C	T	.	PASS	NS=136;AF=0.154	GT:DP:AD:GL	0/0:14:14,0:-19.408,.,.	0/0:28:28,0:-38.816,.,.	0/0:12:12,0:-16.636,.,.	0/0:44:44,0:-60.997,.,.	0/0:49:49,0:-67.928,.,.	0/0:55:55,0:-64.053,.,.	0/0:36:36,0:-49.907,.,.	0/0:41:41,0:-56.838,.,.	0/0:32:32,0:-44.361,.,.	0/0:8:8,0:-11.09,.,.	0/0:36:36,0:-49.907,.,.	0/0:7:7,0:-9.704,.,.	0/0:24:24,0:-33.271,.,.	0/0:40:40,0:-55.452,.,.	0/0:30:30,0:-41.589,.,.	0/0:32:32,0:-44.361,.,.	0/0:63:63,0:-87.337,.,.	0/0:12:12,0:-16.636,.,.	0/1:57:38,19:.,35.29,.	1/1:51:0,51:.,.,-58.66	0/0:35:35,0:-48.52,.,.	1/1:45:0,45:.,.,-62.383	0/1:33:12,21:.,23.88,.	0/1:36:22,14:.,22.43,.	0/0:33:33,0:-45.748,.,.	0/0:41:41,0:-56.838,.,.	0/0:29:29,0:-40.203,.,.	0/0:35:35,0:-48.52,.,.	0/0:29:29,0:-40.203,.,.	0/0:5:5,0:-6.931,.,.	0/0:29:29,0:-40.203,.,.	0/0:21:21,0:-29.112,.,.	0/0:44:44,0:-60.997,.,.	0/0:24:24,0:-33.271,.,.	0/0:6:6,0:-8.318,.,.	0/0:38:38,0:-52.679,.,.	0/0:25:25,0:-34.657,.,.	0/0:3:3,0:-4.159,.,.	./.:0:.,.:.,.,.	0/0:18:18,0:-24.953,.,.	0/0:19:19,0:-26.34,.,.	0/0:9:9,0:-12.477,.,.	0/0:22:22,0:-30.498,.,.	0/0:3:3,0:-4.159,.,.	0/0:7:7,0:-9.704,.,.	0/0:13:13,0:-18.022,.,.	0/0:8:8,0:-11.09,.,.	0/0:27:27,0:-37.43,.,.	0/0:20:20,0:-27.726,.,.	0/0:21:21,0:-29.112,.,.	./.:0:.,.:.,.,.	./.:0:.,.:.,.,.	./.:0:.,.:.,.,.	./.:0:.,.:.,.,.	./.:0:.,.:.,.,.	./.:0:.,.:.,.,.	0/0:25:25,0:-34.657,.,.	0/0:8:8,0:-11.09,.,.	./.:0:.,.:.,.,.	./.:0:.,.:.,.,.	./.:0:.,.:.,.,.	./.:0:.,.:.,.,.	./.:0:.,.:.,.,.	./.:0:.,.:.,.,.	./.:0:.,.:.,.,.	0/0:17:17,0:-23.567,.,.	0/0:13:13,0:-18.022,.,.	0/0:6:6,0:-8.318,.,.	0/0:6:6,0:-8.318,.,.	0/1:27:18,9:.,16.72,.	0/0:7:7,0:-9.704,.,.	0/0:29:29,0:-40.203,.,.	0/0:22:22,0:-30.498,.,.	./.:0:.,.:.,.,.	0/0:8:8,0:-11.09,.,.	./.:0:.,.:.,.,.	./.:0:.,.:.,.,.	./.:0:.,.:.,.,.	./.:0:.,.:.,.,.	./.:0:.,.:.,.,.	./.:0:.,.:.,.,.	./.:0:.,.:.,.,.	./.:0:.,.:.,.,.	./.:0:.,.:.,.,.	./.:0:.,.:.,.,.	0/0:38:38,0:-52.679,.,.	0/0:34:34,0:-47.134,.,.	0/0:41:41,0:-56.838,.,.	0/0:30:30,0:-41.589,.,.	0/0:28:28,0:-38.816,.,.	0/0:16:16,0:-22.181,.,.	0/0:14:14,0:-19.408,.,.	0/0:21:21,0:-29.112,.,.	0/0:26:26,0:-36.044,.,.	0/0:17:17,0:-23.567,.,.	0/0:24:24,0:-33.271,.,.	0/0:11:11,0:-15.249,.,.	0/0:18:18,0:-24.953,.,.	0/0:29:29,0:-40.203,.,.	1/1:14:0,14:.,.,-19.408	0/0:10:10,0:-13.863,.,.	0/1:24:9,15:.,18.26,.	1/1:4:0,4:.,.,-5.545	0/1:25:11,14:.,23.81,.	1/1:21:0,21:.,.,-29.112	0/1:33:11,22:.,20.43,.	0/0:17:17,0:-23.567,.,.	1/1:24:0,24:.,.,-33.271	0/0:31:31,0:-42.975,.,.	0/1:29:16,13:.,28.25,.	0/0:18:18,0:-24.953,.,.	0/1:32:11,21:.,20.99,.	0/0:17:17,0:-23.567,.,.	0/0:9:9,0:-12.477,.,.	0/0:14:14,0:-19.408,.,.	1/1:3:0,3:.,.,-4.159	0/1:9:6,3:.,5.57,.	./.:0:.,.:.,.,.	0/0:8:8,0:-11.09,.,.	0/0:14:14,0:-19.408,.,.	0/0:9:9,0:-12.477,.,.	./.:0:.,.:.,.,.	./.:0:.,.:.,.,.	./.:0:.,.:.,.,.	0/0:15:15,0:-20.794,.,.	0/0:18:18,0:-24.953,.,.	0/0:22:22,0:-30.498,.,.	0/0:24:24,0:-33.271,.,.	0/0:8:8,0:-11.09,.,.	./.:0:.,.:.,.,.	./.:0:.,.:.,.,.	./.:0:.,.:.,.,.	0/0:22:22,0:-30.498,.,.	0/0:20:20,0:-27.726,.,.	0/0:24:24,0:-33.271,.,.	0/0:10:10,0:-13.863,.,.	0/0:22:22,0:-30.498,.,.	0/1:24:14,10:.,21.3,.	0/0:26:26,0:-36.044,.,.	0/1:23:13,10:.,21.58,.	0/1:29:13,16:.,28.25,.	0/1:29:18,11:.,22.46,.	0/1:21:9,12:.,19.34,.	1/1:22:0,22:.,.,-30.498	1/1:5:0,5:.,.,-6.931	0/0:13:13,0:-18.022,.,.	./.:0:.,.:.,.,.	0/0:11:11,0:-15.249,.,.	0/0:11:11,0:-6.35,.,.	0/1:9:4,5:.,8.68,.	0/1:18:5,13:.,7.3,.	0/0:16:16,0:-22.181,.,.	0/0:12:12,0:-16.636,.,.	0/0:12:12,0:-16.636,.,.	0/0:4:4,0:-5.545,.,.	0/0:7:7,0:-9.704,.,.	0/0:9:9,0:-12.477,.,.	./.:0:.,.:.,.,.	./.:0:.,.:.,.,.	./.:0:.,.:.,.,.	./.:0:.,.:.,.,.	0/0:37:37,0:-51.293,.,.	0/0:22:22,0:-30.498,.,.	0/0:18:18,0:-24.953,.,.	0/0:15:15,0:-20.794,.,.	0/0:11:11,0:-15.249,.,.	0/1:19:5,14:.,6.55,.	0/1:22:11,11:.,24.17,.	0/1:15:10,5:.,9.29,.	1/1:14:0,14:.,.,-19.408	0/1:12:8,4:.,7.43,.	0/1:17:10,7:.,14.85,.
un	230168	1645_6	C	T	.	PASS	NS=123;AF=0.114	GT:DP:AD:GL	0/0:5:5,0:-6.931,.,.	0/0:28:28,0:-38.816,.,.	./.:0:.,.:.,.,.	0/0:4:4,0:-5.545,.,.	0/0:14:14,0:-19.408,.,.	0/0:47:47,0:-65.156,.,.	./.:0:.,.:.,.,.	0/0:29:29,0:-40.203,.,.	./.:0:.,.:.,.,.	./.:0:.,.:.,.,.	./.:0:.,.:.,.,.	./.:0:.,.:.,.,.	0/0:5:5,0:-6.931,.,.	./.:0:.,.:.,.,.	./.:0:.,.:.,.,.	./.:0:.,.:.,.,.	./.:0:.,.:.,.,.	./.:0:.,.:.,.,.	0/1:29:15,14:.,30.73,.	0/1:44:23,21:.,46.05,.	0/0:17:17,0:-23.567,.,.	0/0:42:42,0:-58.224,.,.	0/0:35:35,0:-48.52,.,.	0/1:28:17,11:.,22.87,.	0/0:28:28,0:-38.816,.,.	0/0:56:56,0:-77.632,.,.	0/0:24:24,0:-33.271,.,.	0/0:26:26,0:-36.044,.,.	0/0:31:31,0:-42.975,.,.	./.:0:.,.:.,.,.	0/0:43:43,0:-47.914,.,.	0/0:28:28,0:-38.816,.,.	0/0:34:34,0:-47.134,.,.	0/0:26:26,0:-36.044,.,.	./.:0:.,.:.,.,.	0/0:31:31,0:-42.975,.,.	0/0:24:24,0:-33.271,.,.	0/0:5:5,0:-6.931,.,.	./.:0:.,.:.,.,.	0/0:29:29,0:-40.203,.,.	0/0:18:18,0:-24.953,.,.	0/0:6:6,0:-8.318,.,.	0/0:14:14,0:-19.408,.,.	./.:0:.,.:.,.,.	./.:0:.,.:.,.,.	./.:0:.,.:.,.,.	0/0:42:42,0:-56.838,.,.	0/0:31:31,0:-42.975,.,.	0/0:31:31,0:-42.975,.,.	0/0:35:35,0:-48.52,.,.	./.:0:.,.:.,.,.	./.:0:.,.:.,.,.	./.:0:.,.:.,.,.	./.:0:.,.:.,.,.	./.:0:.,.:.,.,.	0/0:5:5,0:-6.931,.,.	0/0:37:37,0:-51.293,.,.	0/0:15:15,0:-20.794,.,.	0/0:6:6,0:-8.318,.,.	0/0:9:9,0:-12.477,.,.	0/0:7:7,0:-9.704,.,.	0/0:16:16,0:-22.181,.,.	0/0:7:7,0:-9.704,.,.	0/0:26:26,0:-36.044,.,.	0/0:23:23,0:-31.885,.,.	./.:12:.,.:.,.,.	./.:8:.,.:.,.,.	./.:10:.,.:.,.,.	./.:0:.,.:.,.,.	./.:13:.,.:.,.,.	0/0:19:19,0:-26.34,.,.	0/0:26:26,0:-36.044,.,.	0/0:9:9,0:-12.477,.,.	0/0:11:11,0:-15.249,.,.	./.:0:.,.:.,.,.	0/0:9:9,0:-12.477,.,.	0/0:7:7,0:-9.704,.,.	0/0:14:14,0:-19.408,.,.	./.:0:.,.:.,.,.	0/0:8:8,0:-11.09,.,.	0/0:26:26,0:-36.044,.,.	0/0:17:17,0:-23.567,.,.	./.:0:.,.:.,.,.	./.:0:.,.:.,.,.	./.:0:.,.:.,.,.	0/0:22:22,0:-30.498,.,.	0/0:40:40,0:-55.452,.,.	0/0:56:56,0:-77.632,.,.	0/0:28:28,0:-38.816,.,.	0/0:16:16,0:-22.181,.,.	0/0:14:14,0:-19.408,.,.	0/0:20:20,0:-27.726,.,.	0/0:31:31,0:-42.975,.,.	0/0:32:32,0:-44.361,.,.	0/0:20:20,0:-27.726,.,.	0/0:23:23,0:-31.885,.,.	0/0:25:25,0:-34.657,.,.	0/0:23:23,0:-31.885,.,.	0/1:22:10,12:.,21.79,.	./.:0:.,.:.,.,.	0/0:14:14,0:-19.408,.,.	0/0:30:30,0:-41.589,.,.	0/0:8:8,0:-2.865,.,.	0/0:14:14,0:-19.408,.,.	0/0:21:21,0:-29.112,.,.	1/1:7:0,7:.,.,-9.704	0/0:13:13,0:-18.022,.,.	0/0:19:19,0:-26.34,.,.	0/1:19:10,9:.,19.72,.	0/0:29:29,0:-29.306,.,.	1/1:18:0,18:.,.,-24.953	1/1:8:0,8:.,.,-11.09	0/0:12:12,0:-16.636,.,.	1/1:9:0,9:.,.,-12.477	1/1:17:0,17:.,.,-23.567	1/1:4:0,4:.,.,-5.545	0/0:11:11,0:-15.249,.,.	./.:0:.,.:.,.,.	0/0:6:6,0:-8.318,.,.	0/0:13:13,0:-18.022,.,.	0/0:7:7,0:-9.704,.,.	0/0:4:4,0:-5.545,.,.	0/0:15:15,0:-20.794,.,.	0/0:13:13,0:-18.022,.,.	0/0:18:18,0:-24.953,.,.	0/0:10:10,0:-13.863,.,.	0/0:19:19,0:-26.34,.,.	0/0:17:17,0:-23.567,.,.	0/0:5:5,0:-8.318,.,.	0/0:17:17,0:-23.567,.,.	0/0:7:7,0:-9.704,.,.	0/0:11:11,0:-15.249,.,.	0/0:14:14,0:-19.408,.,.	0/0:13:13,0:-18.022,.,.	0/0:26:26,0:-36.044,.,.	0/0:13:13,0:-18.022,.,.	0/0:34:34,0:-47.134,.,.	0/1:28:16,12:.,25.79,.	1/1:17:0,17:.,.,-23.567	0/0:19:19,0:-26.34,.,.	0/1:20:7,13:.,13.55,.	0/1:16:7,9:.,15.13,.	0/1:24:15,9:.,18.26,.	0/0:19:19,0:-26.34,.,.	0/0:10:10,0:-13.863,.,.	./.:0:.,.:.,.,.	1/1:11:0,11:.,.,-15.249	0/0:8:8,0:-11.09,.,.	0/1:10:7,3:.,4.95,.	1/1:10:0,10:.,.,-13.863	0/0:16:16,0:-22.181,.,.	0/0:20:20,0:-27.726,.,.	0/0:7:7,0:-9.704,.,.	0/0:11:11,0:-15.249,.,.	0/0:4:4,0:-5.545,.,.	0/0:15:15,0:-20.794,.,.	0/0:3:3,0:-4.159,.,.	./.:0:.,.:.,.,.	./.:0:.,.:.,.,.	./.:0:.,.:.,.,.	./.:0:.,.:.,.,.	./.:0:.,.:.,.,.	./.:0:.,.:.,.,.	./.:0:.,.:.,.,.	./.:0:.,.:.,.,.	./.:0:.,.:.,.,.	./.:0:.,.:.,.,.	./.:0:.,.:.,.,.	./.:0:.,.:.,.,.	./.:0:.,.:.,.,.	./.:0:.,.:.,.,.	./.:0:.,.:.,.,.
un	231857	1657_15	C	T	.	PASS	NS=132;AF=0.038	GT:DP:AD:GL	0/0:13:13,0:-18.022,.,.	0/0:22:22,0:-30.498,.,.	0/0:10:10,0:-13.863,.,.	0/0:31:31,0:-42.975,.,.	0/0:42:42,0:-58.224,.,.	0/0:46:46,0:-63.77,.,.	0/0:31:31,0:-42.975,.,.	0/0:42:42,0:-58.224,.,.	0/0:36:36,0:-49.907,.,.	0/0:15:15,0:-20.794,.,.	0/0:17:17,0:-23.567,.,.	0/0:5:5,0:-6.931,.,.	0/0:23:23,0:-31.885,.,.	./.:0:.,.:.,.,.	./.:0:.,.:.,.,.	./.:0:.,.:.,.,.	./.:0:.,.:.,.,.	./.:0:.,.:.,.,.	0/0:49:49,0:-67.928,.,.	0/0:51:51,0:-70.701,.,.	0/0:53:53,0:-73.474,.,.	0/0:56:56,0:-77.632,.,.	0/0:41:41,0:-56.838,.,.	0/0:41:41,0:-56.838,.,.	0/0:32:32,0:-44.361,.,.	0/0:47:47,0:-65.156,.,.	0/0:32:32,0:-44.361,.,.	0/0:41:41,0:-56.838,.,.	0/0:41:41,0:-56.838,.,.	0/0:23:23,0:-31.885,.,.	0/0:80:80,0:-110.904,.,.	0/0:17:17,0:-23.567,.,.	0/0:42:42,0:-58.224,.,.	0/0:21:21,0:-29.112,.,.	0/0:3:3,0:-4.159,.,.	0/0:48:48,0:-66.542,.,.	0/0:30:30,0:-41.589,.,.	0/0:7:7,0:-9.704,.,.	./.:0:.,.:.,.,.	0/0:28:28,0:-38.816,.,.	0/0:18:18,0:-24.953,.,.	0/0:11:11,0:-15.249,.,.	0/0:17:17,0:-23.567,.,.	./.:0:.,.:.,.,.	./.:0:.,.:.,.,.	./.:0:.,.:.,.,.	0/0:30:30,0:-41.589,.,.	0/0:27:27,0:-37.43,.,.	0/0:34:34,0:-47.134,.,.	0/0:26:26,0:-36.044,.,.	./.:0:.,.:.,.,.	./.:0:.,.:.,.,.	./.:0:.,.:.,.,.	./.:0:.,.:.,.,.	./.:0:.,.:.,.,.	0/0:4:4,0:-5.545,.,.	0/0:22:22,0:-30.498,.,.	0/0:6:6,0:-8.318,.,.	./.:0:.,.:.,.,.	./.:0:.,.:.,.,.	./.:0:.,.:.,.,.	./.:0:.,.:.,.,.	./.:0:.,.:.,.,.	./.:0:.,.:.,.,.	./.:0:.,.:.,.,.	0/0:15:15,0:-20.794,.,.	0/0:9:9,0:-12.477,.,.	0/0:4:4,0:-5.545,.,.	0/0:7:7,0:-9.704,.,.	0/0:27:27,0:-37.43,.,.	0/0:26:26,0:-36.044,.,.	0/0:42:42,0:-58.224,.,.	0/0:12:12,0:-16.636,.,.	./.:0:.,.:.,.,.	./.:7:.,.:.,.,.	./.:0:.,.:.,.,.	./.:0:.,.:.,.,.	./.:0:.,.:.,.,.	./.:0:.,.:.,.,.	0/0:14:14,0:-19.408,.,.	0/1:26:19,7:.,9.63,.	0/0:9:9,0:-12.477,.,.	./.:0:.,.:.,.,.	./.:0:.,.:.,.,.	./.:0:.,.:.,.,.	1/1:42:0,42:.,.,-58.224	0/0:45:45,0:-62.383,.,.	1/1:86:0,86:.,.,-119.221	./.:0:.,.:.,.,.	0/0:26:26,0:-36.044,.,.	0/0:6:6,0:-8.318,.,.	0/0:32:32,0:-44.361,.,.	0/0:23:23,0:-31.885,.,.	0/0:34:34,0:-47.134,.,.	0/0:27:27,0:-37.43,.,.	0/0:25:25,0:-34.657,.,.	0/0:22:22,0:-30.498,.,.	0/0:27:27,0:-37.43,.,.	0/0:15:15,0:-20.794,.,.	0/0:8:8,0:-11.09,.,.	0/0:14:14,0:-19.408,.,.	0/0:15:15,0:-20.794,.,.	./.:0:.,.:.,.,.	0/0:21:21,0:-29.112,.,.	0/0:12:12,0:-16.636,.,.	0/0:18:18,0:-24.953,.,.	0/0:27:27,0:-37.43,.,.	0/0:16:16,0:-22.181,.,.	0/0:17:17,0:-23.567,.,.	0/0:16:16,0:-22.181,.,.	0/0:18:18,0:-24.953,.,.	0/0:21:21,0:-29.112,.,.	0/0:24:24,0:-33.271,.,.	0/0:12:12,0:-16.636,.,.	0/0:7:7,0:-9.704,.,.	0/0:5:5,0:-6.931,.,.	0/0:8:8,0:-11.09,.,.	0/0:5:5,0:-6.931,.,.	0/0:17:17,0:-23.567,.,.	0/0:5:5,0:-6.931,.,.	0/0:10:10,0:-13.863,.,.	1/1:4:0,4:.,.,-5.545	0/1:6:4,2:.,3.715,.	0/1:16:6,10:.,12.17,.	0/0:13:13,0:-18.022,.,.	0/0:9:9,0:-15.249,.,.	0/0:10:10,0:-13.863,.,.	0/0:18:18,0:-24.953,.,.	0/0:5:5,0:-6.931,.,.	0/0:12:12,0:-16.636,.,.	0/0:6:6,0:-8.318,.,.	0/0:18:18,0:-24.953,.,.	0/0:15:15,0:-20.794,.,.	0/0:10:10,0:-15.249,.,.	0/0:29:29,0:-40.203,.,.	0/0:14:14,0:-19.408,.,.	0/0:19:19,0:-26.34,.,.	./.:0:.,.:.,.,.	./.:0:.,.:.,.,.	./.:0:.,.:.,.,.	./.:0:.,.:.,.,.	./.:0:.,.:.,.,.	0/0:22:22,0:-30.498,.,.	0/1:18:11,7:.,14.48,.	0/0:10:10,0:-13.863,.,.	0/0:13:13,0:-18.022,.,.	0/0:4:4,0:-6.931,.,.	0/0:6:6,0:-8.318,.,.	0/0:5:5,0:-6.931,.,.	0/0:17:17,0:-23.567,.,.	0/0:23:23,0:-31.885,.,.	0/0:15:15,0:-20.794,.,.	0/0:9:9,0:-12.477,.,.	0/0:5:5,0:-6.931,.,.	0/0:9:9,0:-12.477,.,.	0/0:9:9,0:-12.477,.,.	0/0:5:5,0:-6.931,.,.	./.:0:.,.:.,.,.	./.:0:.,.:.,.,.	./.:0:.,.:.,.,.	./.:0:.,.:.,.,.	0/0:40:40,0:-55.452,.,.	0/0:14:14,0:-19.408,.,.	0/0:21:21,0:-29.112,.,.	0/0:10:10,0:-13.863,.,.	0/0:7:7,0:-9.704,.,.	0/0:20:20,0:-27.726,.,.	0/0:22:22,0:-30.498,.,.	0/0:10:10,0:-13.863,.,.	0/0:15:15,0:-20.794,.,.	0/0:13:13,0:-18.022,.,.	0/0:15:15,0:-20.794,.,.
un	232743	1663_61	G	A	.	PASS	NS=127;AF=0.028	GT:DP:AD:GL	0/0:6:6,0:-8.318,.,.	0/0:34:34,0:-47.134,.,.	./.:0:.,.:.,.,.	0/0:7:7,0:-9.704,.,.	0/0:21:21,0:-29.112,.,.	0/0:39:39,0:-54.065,.,.	./.:0:.,.:.,.,.	0/0:20:20,0:-27.726,.,.	./.:0:.,.:.,.,.	./.:0:.,.:.,.,.	./.:0:.,.:.,.,.	./.:0:.,.:.,.,.	0/0:6:6,0:-8.318,.,.	0/0:29:29,0:-40.203,.,.	0/0:4:4,0:-5.545,.,.	0/0:39:39,0:-54.065,.,.	0/0:52:52,0:-72.087,.,.	0/0:7:7,0:-9.704,.,.	0/0:35:35,0:-48.52,.,.	0/0:29:29,0:-40.203,.,.	0/0:24:24,0:-33.271,.,.	0/0:26:26,0:-36.044,.,.	0/0:35:35,0:-48.52,.,.	0/0:40:40,0:-55.452,.,.	0/0:25:25,0:-34.657,.,.	0/0:24:24,0:-33.271,.,.	0/0:17:17,0:-23.567,.,.	0/0:16:16,0:-22.181,.,.	0/0:17:17,0:-23.567,.,.	./.:0:.,.:.,.,.	0/0:16:16,0:-22.181,.,.	./.:0:.,.:.,.,.	./.:0:.,.:.,.,.	./.:0:.,.:.,.,.	./.:0:.,.:.,.,.	./.:0:.,.:.,.,.	./.:0:.,.:.,.,.	./.:0:.,.:.,.,.	./.:0:.,.:.,.,.	0/0:5:5,0:-6.931,.,.	0/0:21:21,0:-29.112,.,.	0/0:3:3,0:-4.159,.,.	0/0:9:9,0:-12.477,.,.	0/0:7:7,0:-9.704,.,.	0/0:5:5,0:-6.931,.,.	0/0:8:8,0:-11.09,.,.	0/0:12:12,0:-16.636,.,.	0/0:15:15,0:-20.794,.,.	0/0:8:8,0:-11.09,.,.	0/0:7:7,0:-9.704,.,.	./.:0:.,.:.,.,.	./.:0:.,.:.,.,.	./.:0:.,.:.,.,.	./.:0:.,.:.,.,.	./.:0:.,.:.,.,.	./.:0:.,.:.,.,.	./.:0:.,.:.,.,.	./.:0:.,.:.,.,.	./.:0:.,.:.,.,.	./.:0:.,.:.,.,.	./.:0:.,.:.,.,.	./.:0:.,.:.,.,.	./.:0:.,.:.,.,.	./.:0:.,.:.,.,.	./.:0:.,.:.,.,.	0/0:9:9,0:-12.477,.,.	0/0:8:8,0:-11.09,.,.	./.:0:.,.:.,.,.	0/0:8:8,0:-11.09,.,.	0/0:6:6,0:-8.318,.,.	0/0:5:5,0:-6.931,.,.	0/0:22:22,0:-30.498,.,.	0/0:18:18,0:-24.953,.,.	./.:0:.,.:.,.,.	./.:0:.,.:.,.,.	./.:0:.,.:.,.,.	./.:0:.,.:.,.,.	./.:0:.,.:.,.,.	./.:0:.,.:.,.,.	0/0:7:7,0:-9.704,.,.	0/0:7:7,0:-9.704,.,.	0/0:10:10,0:-13.863,.,.	./.:0:.,.:.,.,.	./.:0:.,.:.,.,.	./.:0:.,.:.,.,.	0/0:20:20,0:-27.726,.,.	0/0:8:8,0:-11.09,.,.	0/0:15:15,0:-20.794,.,.	0/0:9:9,0:-12.477,.,.	0/0:16:16,0:-22.181,.,.	0/0:17:17,0:-23.567,.,.	0/0:9:9,0:-12.477,.,.	0/0:13:13,0:-18.022,.,.	0/0:11:11,0:-15.249,.,.	0/0:12:12,0:-16.636,.,.	0/0:27:27,0:-37.43,.,.	0/0:21:21,0:-29.112,.,.	0/0:29:29,0:-40.203,.,.	0/0:23:23,0:-31.885,.,.	0/0:20:20,0:-27.726,.,.	0/0:12:12,0:-16.636,.,.	0/0:27:27,0:-37.43,.,.	0/0:6:6,0:-8.318,.,.	0/0:20:20,0:-27.726,.,.	0/0:21:21,0:-29.112,.,.	0/0:26:26,0:-36.044,.,.	0/0:34:34,0:-47.134,.,.	0/0:19:19,0:-26.34,.,.	0/0:33:33,0:-45.748,.,.	0/0:26:26,0:-36.044,.,.	0/0:24:24,0:-33.271,.,.	0/0:18:18,0:-24.953,.,.	0/0:34:34,0:-47.134,.,.	0/0:9:9,0:-12.477,.,.	0/0:10:10,0:-13.863,.,.	0/0:4:4,0:-5.545,.,.	0/1:7:5,2:.,3.066,.	0/0:4:4,0:-5.545,.,.	./.:0:.,.:.,.,.	0/0:16:16,0:-22.181,.,.	0/0:13:13,0:-18.022,.,.	0/0:6:6,0:-8.318,.,.	0/0:14:14,0:-19.408,.,.	0/0:9:9,0:-12.477,.,.	0/0:24:24,0:-33.271,.,.	0/0:18:18,0:-24.953,.,.	0/0:26:26,0:-36.044,.,.	0/0:27:27,0:-37.43,.,.	0/0:7:7,0:-9.704,.,.	0/0:6:6,0:-8.318,.,.	0/0:6:6,0:-8.318,.,.	0/0:8:8,0:-2.865,.,.	0/0:11:11,0:-15.249,.,.	0/0:17:17,0:-23.567,.,.	0/0:15:15,0:-20.794,.,.	0/0:22:22,0:-30.498,.,.	0/0:28:28,0:-38.816,.,.	0/0:39:39,0:-54.065,.,.	0/0:30:30,0:-41.589,.,.	0/0:19:19,0:-26.34,.,.	0/0:11:11,0:-15.249,.,.	0/0:28:28,0:-38.816,.,.	0/0:29:29,0:-40.203,.,.	0/0:17:17,0:-23.567,.,.	0/0:10:10,0:-13.863,.,.	0/0:3:3,0:-4.159,.,.	./.:0:.,.:.,.,.	0/0:12:12,0:-16.636,.,.	0/0:15:15,0:-20.794,.,.	0/0:11:11,0:-15.249,.,.	0/0:23:23,0:-31.885,.,.	0/0:13:13,0:-18.022,.,.	0/0:10:10,0:-13.863,.,.	0/0:11:11,0:-15.249,.,.	0/0:5:5,0:-6.931,.,.	0/0:10:10,0:-13.863,.,.	0/0:8:8,0:-11.09,.,.	./.:0:.,.:.,.,.	./.:0:.,.:.,.,.	./.:0:.,.:.,.,.	./.:0:.,.:.,.,.	0/0:24:24,0:-33.271,.,.	0/0:29:29,0:-40.203,.,.	0/0:8:8,0:-11.09,.,.	0/0:25:25,0:-34.657,.,.	0/0:6:6,0:-8.318,.,.	1/1:27:0,27:.,.,-37.43	0/1:17:6,11:.,11.14,.	0/0:12:12,0:-16.636,.,.	0/1:15:11,4:.,5.39,.	0/1:18:6,12:.,11.14,.	0/1:15:6,9:.,12.58,.
un	233284	1667_42	C	A	.	PASS	NS=126;AF=0.365	GT:DP:AD:GL	1/1:7:0,7:.,.,-9.704	1/1:9:0,9:.,.,-12.477	./.:0:.,.:.,.,.	./.:0:.,.:.,.,.	1/1:5:0,5:.,.,-6.931	1/1:13:0,13:.,.,-8.774	0/1:5:2,3:.,3.715,.	1/1:12:0,12:.,.,-16.636	./.:0:.,.:.,.,.	./.:0:.,.:.,.,.	./.:0:.,.:.,.,.	./.:0:.,.:.,.,.	1/1:3:0,3:.,.,-4.159	1/1:10:0,10:.,.,-13.863	./.:0:.,.:.,.,.	1/1:10:0,10:.,.,-13.863	1/1:12:0,12:.,.,-16.636	1/1:14:0,14:.,.,-19.408	0/0:8:8,0:-11.09,.,.	0/0:15:15,0:-20.794,.,.	0/0:18:18,0:-24.953,.,.	0/0:26:26,0:-36.044,.,.	0/0:16:16,0:-22.181,.,.	0/0:22:22,0:-30.498,.,.	1/1:15:0,15:.,.,-20.794	1/1:16:0,16:.,.,-22.181	1/1:9:0,9:.,.,-12.477	1/1:7:0,7:.,.,-9.704	1/1:10:0,10:.,.,-13.863	./.:0:.,.:.,.,.	1/1:19:0,19:.,.,-26.34	./.:0:.,.:.,.,.	./.:0:.,.:.,.,.	./.:0:.,.:.,.,.	./.:0:.,.:.,.,.	./.:0:.,.:.,.,.	./.:0:.,.:.,.,.	./.:0:.,.:.,.,.	1/1:4:0,4:.,.,-5.545	1/1:5:0,5:.,.,-6.931	1/1:6:0,6:.,.,-8.318	1/1:3:0,3:.,.,-4.159	1/1:12:0,12:.,.,-16.636	./.:0:.,.:.,.,.	./.:0:.,.:.,.,.	./.:0:.,.:.,.,.	0/1:17:7,10:.,14.85,.	0/1:13:7,6:.,13.11,.	0/1:11:5,6:.,10.29,.	0/1:14:5,9:.,9.83,.	./.:0:.,.:.,.,.	./.:0:.,.:.,.,.	./.:0:.,.:.,.,.	./.:0:.,.:.,.,.	./.:0:.,.:.,.,.	1/1:12:0,12:.,.,-16.636	1/1:8:0,8:.,.,-11.09	1/1:6:0,6:.,.,-8.318	./.:0:.,.:.,.,.	./.:0:.,.:.,.,.	1/1:9:0,9:.,.,-12.477	1/1:5:0,5:.,.,-6.931	1/1:3:0,3:.,.,-4.159	1/1:15:0,15:.,.,-20.794	1/1:15:0,15:.,.,-20.794	0/0:10:10,0:-13.863,.,.	0/0:9:9,0:-12.477,.,.	0/0:12:12,0:-16.636,.,.	./.:0:.,.:.,.,.	0/0:10:10,0:-13.863,.,.	0/0:15:15,0:-20.794,.,.	0/0:17:17,0:-23.567,.,.	0/0:5:5,0:-6.931,.,.	0/0:10:10,0:-13.863,.,.	0/0:5:5,0:-6.931,.,.	./.:0:.,.:.,.,.	./.:0:.,.:.,.,.	./.:0:.,.:.,.,.	./.:0:.,.:.,.,.	./.:0:.,.:.,.,.	./.:0:.,.:.,.,.	./.:0:.,.:.,.,.	./.:0:.,.:.,.,.	./.:0:.,.:.,.,.	./.:0:.,.:.,.,.	0/0:13:13,0:-18.022,.,.	0/0:18:18,0:-24.953,.,.	0/0:21:21,0:-29.112,.,.	0/0:13:13,0:-18.022,.,.	0/0:7:7,0:-9.704,.,.	0/0:5:5,0:-6.931,.,.	0/0:13:13,0:-18.022,.,.	0/0:12:12,0:-16.636,.,.	0/0:10:10,0:-13.863,.,.	0/0:9:9,0:-12.477,.,.	0/0:9:9,0:-12.477,.,.	0/0:11:11,0:-15.249,.,.	0/0:13:13,0:-18.022,.,.	0/0:3:3,0:-4.159,.,.	0/1:13:7,6:.,13.11,.	0/1:8:4,4:.,8.79,.	0/0:15:15,0:-11.249,.,.	./.:0:.,.:.,.,.	0/0:14:14,0:-19.408,.,.	0/0:8:8,0:-11.09,.,.	0/0:12:12,0:-16.636,.,.	0/0:8:8,0:-11.09,.,.	0/0:12:12,0:-16.636,.,.	0/0:10:10,0:-13.863,.,.	0/0:12:12,0:-16.636,.,.	0/0:14:14,0:-19.408,.,.	0/0:9:9,0:-12.477,.,.	0/0:6:6,0:-8.318,.,.	0/0:8:8,0:-11.09,.,.	0/0:11:11,0:-15.249,.,.	0/0:7:7,0:-9.704,.,.	0/0:10:10,0:-13.863,.,.	1/1:4:0,4:.,.,-5.545	1/1:7:0,7:.,.,-9.704	1/1:4:0,4:.,.,-5.545	1/1:8:0,8:.,.,-11.09	0/0:5:5,0:-6.931,.,.	1/1:8:0,8:.,.,-11.09	1/1:7:0,7:.,.,-9.704	0/0:10:10,0:-13.863,.,.	0/1:6:4,2:.,3.715,.	0/1:7:4,3:.,6.45,.	0/1:12:5,7:.,10.65,.	1/1:4:0,4:.,.,-5.545	./.:0:.,.:.,.,.	./.:0:.,.:.,.,.	./.:0:.,.:.,.,.	0/0:9:9,0:-12.477,.,.	0/1:9:5,4:.,8.68,.	0/1:14:5,9:.,9.83,.	0/0:10:10,0:-13.863,.,.	0/0:16:16,0:-22.181,.,.	0/0:12:12,0:-16.636,.,.	0/0:7:7,0:-9.704,.,.	0/0:6:6,0:-8.318,.,.	0/0:8:8,0:-11.09,.,.	0/0:8:8,0:-11.09,.,.	0/0:9:9,0:-12.477,.,.	0/0:9:9,0:-12.477,.,.	0/0:8:8,0:-11.09,.,.	0/0:10:10,0:-13.863,.,.	0/0:4:4,0:-5.545,.,.	0/0:3:3,0:-4.159,.,.	0/0:6:6,0:-8.318,.,.	0/0:6:6,0:-8.318,.,.	0/0:8:8,0:-11.09,.,.	0/0:6:6,0:-8.318,.,.	1/1:8:0,8:.,.,-11.09	1/1:3:0,3:.,.,-4.159	1/1:4:0,4:.,.,-5.545	1/1:10:0,10:.,.,-13.863	./.:0:.,.:.,.,.	./.:0:.,.:.,.,.	./.:0:.,.:.,.,.	./.:0:.,.:.,.,.	./.:0:.,.:.,.,.	0/0:17:17,0:-23.567,.,.	0/0:7:7,0:-9.704,.,.	0/0:7:7,0:-9.704,.,.	0/0:7:7,0:-9.704,.,.	0/0:3:3,0:-4.159,.,.	0/0:8:8,0:-11.09,.,.	0/0:11:11,0:-15.249,.,.	0/0:9:9,0:-12.477,.,.	0/0:12:12,0:-16.636,.,.	0/0:5:5,0:-6.931,.,.	./.:0:.,.:.,.,.
un	234103	1673_21	A	G	.	PASS	NS=151;AF=0.013	GT:DP:AD:GL	0/0:9:9,0:-12.477,.,.	0/0:9:9,0:-12.477,.,.	0/0:6:6,0:-8.318,.,.	0/0:16:16,0:-22.181,.,.	0/0:30:30,0:-41.589,.,.	0/0:33:33,0:-45.748,.,.	0/0:14:14,0:-19.408,.,.	0/0:29:29,0:-38.816,.,.	0/0:11:11,0:-15.249,.,.	0/0:9:9,0:-12.477,.,.	0/0:8:8,0:-11.09,.,.	0/0:8:8,0:-11.09,.,.	0/0:17:17,0:-23.567,.,.	0/0:17:17,0:-23.567,.,.	0/0:9:9,0:-12.477,.,.	0/0:25:25,0:-34.657,.,.	0/0:30:30,0:-41.589,.,.	0/0:19:19,0:-26.34,.,.	0/0:29:29,0:-40.203,.,.	0/0:29:29,0:-40.203,.,.	0/0:34:34,0:-47.134,.,.	0/0:17:17,0:-23.567,.,.	0/0:9:9,0:-12.477,.,.	0/0:22:22,0:-30.498,.,.	0/0:25:25,0:-34.657,.,.	0/0:24:24,0:-33.271,.,.	0/0:15:15,0:-20.794,.,.	0/0:18:18,0:-24.953,.,.	0/0:20:20,0:-27.726,.,.	0/0:9:9,0:-12.477,.,.	0/0:37:37,0:-51.293,.,.	0/0:20:20,0:-27.726,.,.	0/0:18:18,0:-24.953,.,.	0/0:19:19,0:-26.34,.,.	./.:0:.,.:.,.,.	0/0:26:26,0:-36.044,.,.	0/0:17:17,0:-23.567,.,.	0/0:6:6,0:-8.318,.,.	0/0:5:5,0:-6.931,.,.	0/0:18:18,0:-24.953,.,.	0/0:16:16,0:-22.181,.,.	0/0:5:5,0:-6.931,.,.	0/0:6:6,0:-8.318,.,.	0/0:4:4,0:-5.545,.,.	0/0:3:3,0:-4.159,.,.	0/0:9:9,0:-12.477,.,.	0/0:22:22,0:-30.498,.,.	0/0:18:18,0:-24.953,.,.	0/0:15:15,0:-20.794,.,.	0/0:19:19,0:-26.34,.,.	./.:0:.,.:.,.,.	./.:0:.,.:.,.,.	./.:0:.,.:.,.,.	./.:0:.,.:.,.,.	./.:0:.,.:.,.,.	0/0:7:7,0:-9.704,.,.	0/0:13:13,0:-18.022,.,.	0/0:7:7,0:-11.09,.,.	0/0:8:8,0:-11.09,.,.	0/0:9:9,0:-12.477,.,.	0/0:5:5,0:-6.931,.,.	0/0:9:9,0:-12.477,.,.	0/0:12:12,0:-16.636,.,.	0/0:17:17,0:-23.567,.,.	0/0:19:19,0:-26.34,.,.	0/0:13:13,0:-18.022,.,.	0/0:14:14,0:-19.408,.,.	0/0:12:12,0:-16.636,.,.	0/0:5:5,0:-6.931,.,.	0/0:22:22,0:-30.498,.,.	0/0:29:29,0:-40.203,.,.	0/0:20:20,0:-27.726,.,.	0/0:6:6,0:-8.318,.,.	0/0:9:9,0:-12.477,.,.	0/0:5:5,0:-6.931,.,.	0/0:14:14,0:-19.408,.,.	0/0:17:17,0:-23.567,.,.	0/0:14:14,0:-19.408,.,.	0/0:6:6,0:-8.318,.,.	1/1:7:0,7:.,.,-9.704	0/0:14:14,0:-3.53,.,.	1/1:11:0,11:.,.,-15.249	0/0:17:17,0:-23.567,.,.	0/0:4:4,0:-5.545,.,.	0/0:9:9,0:-12.477,.,.	0/0:23:23,0:-31.885,.,.	0/0:28:28,0:-38.816,.,.	0/0:40:40,0:-55.452,.,.	0/0:30:30,0:-41.589,.,.	0/0:12:12,0:-16.636,.,.	0/0:11:11,0:-15.249,.,.	0/0:14:14,0:-19.408,.,.	0/0:14:14,0:-19.408,.,.	0/0:22:22,0:-30.498,.,.	0/0:16:16,0:-22.181,.,.	0/0:9:9,0:-12.477,.,.	0/0:18:18,0:-24.953,.,.	0/0:16:16,0:-22.181,.,.	0/0:6:6,0:-8.318,.,.	0/0:7:7,0:-9.704,.,.	0/0:5:5,0:-6.931,.,.	0/0:11:11,0:-15.249,.,.	0/0:3:3,0:-4.159,.,.	0/0:13:13,0:-18.022,.,.	0/0:13:13,0:-18.022,.,.	0/0:11:11,0:-15.249,.,.	0/0:10:10,0:-13.863,.,.	0/0:17:17,0:-23.567,.,.	0/0:15:15,0:-20.794,.,.	0/0:12:12,0:-16.636,.,.	0/0:11:11,0:-15.249,.,.	0/0:10:10,0:-13.863,.,.	0/0:15:15,0:-20.794,.,.	0/0:6:6,0:-8.318,.,.	0/0:6:6,0:-8.318,.,.	0/0:7:7,0:-9.704,.,.	0/0:8:8,0:-11.09,.,.	0/0:4:4,0:-5.545,.,.	0/0:5:5,0:-6.931,.,.	./.:0:.,.:.,.,.	0/0:11:11,0:-15.249,.,.	./.:0:.,.:.,.,.	./.:0:.,.:.,.,.	./.:0:.,.:.,.,.	0/0:12:12,0:-16.636,.,.	0/0:15:15,0:-20.794,.,.	0/0:6:6,0:-8.318,.,.	0/0:12:12,0:-16.636,.,.	0/0:3:3,0:-4.159,.,.	0/0:10:10,0:-13.863,.,.	0/0:6:6,0:-8.318,.,.	0/0:3:3,0:-4.159,.,.	0/0:13:13,0:-18.022,.,.	0/0:8:8,0:-11.09,.,.	0/0:12:12,0:-16.636,.,.	0/0:10:10,0:-13.863,.,.	0/0:17:17,0:-23.567,.,.	0/0:13:13,0:-18.022,.,.	0/0:7:7,0:-9.704,.,.	0/0:11:11,0:-15.249,.,.	0/0:9:9,0:-12.477,.,.	0/0:7:7,0:-9.704,.,.	0/0:7:7,0:-9.704,.,.	0/0:4:4,0:-5.545,.,.	./.:0:.,.:.,.,.	0/0:10:10,0:-13.863,.,.	./.:0:.,.:.,.,.	0/0:7:7,0:-9.704,.,.	0/0:5:5,0:-6.931,.,.	0/0:5:5,0:-6.931,.,.	./.:10:.,.:.,.,.	0/0:11:11,0:-15.249,.,.	0/0:5:5,0:-8.318,.,.	0/0:5:5,0:-6.931,.,.	0/0:4:4,0:-5.545,.,.	0/0:4:4,0:-5.545,.,.	./.:0:.,.:.,.,.	./.:0:.,.:.,.,.	./.:0:.,.:.,.,.	./.:0:.,.:.,.,.	./.:0:.,.:.,.,.	./.:0:.,.:.,.,.	./.:0:.,.:.,.,.	./.:0:.,.:.,.,.	0/0:5:5,0:-6.931,.,.	./.:0:.,.:.,.,.	0/0:11:11,0:-15.249,.,.	0/0:13:13,0:-18.022,.,.	0/0:5:5,0:-6.931,.,.	0/0:11:11,0:-15.249,.,.	0/0:8:8,0:-11.09,.,.	0/0:6:6,0:-8.318,.,.
un	239030	1708_48	T	A	.	PASS	NS=112;AF=0.125	GT:DP:AD:GL	0/0:16:16,0:-22.181,.,.	./.:0:.,.:.,.,.	0/0:6:6,0:-8.318,.,.	0/0:15:15,0:-20.794,.,.	0/0:8:8,0:-11.09,.,.	0/0:18:18,0:-24.953,.,.	0/0:18:18,0:-24.953,.,.	0/0:15:15,0:-20.794,.,.	0/0:19:19,0:-26.34,.,.	0/0:8:8,0:-11.09,.,.	0/0:13:13,0:-18.022,.,.	0/0:5:5,0:-6.931,.,.	0/0:8:8,0:-11.09,.,.	./.:0:.,.:.,.,.	./.:0:.,.:.,.,.	./.:0:.,.:.,.,.	./.:0:.,.:.,.,.	./.:0:.,.:.,.,.	0/1:10:6,4:.,8.39,.	0/0:21:21,0:-29.112,.,.	0/0:11:11,0:-15.249,.,.	0/0:18:18,0:-24.953,.,.	0/0:14:14,0:-19.408,.,.	0/0:21:21,0:-29.112,.,.	0/0:7:7,0:-9.704,.,.	0/0:10:10,0:-13.863,.,.	0/0:11:11,0:-15.249,.,.	0/0:6:6,0:-8.318,.,.	0/0:11:11,0:-15.249,.,.	./.:0:.,.:.,.,.	0/0:16:16,0:-22.181,.,.	0/0:14:14,0:-19.408,.,.	0/0:12:12,0:-16.636,.,.	0/0:12:12,0:-16.636,.,.	./.:0:.,.:.,.,.	0/0:16:16,0:-22.181,.,.	0/0:14:14,0:-19.408,.,.	0/0:12:12,0:-16.636,.,.	./.:0:.,.:.,.,.	0/0:22:22,0:-30.498,.,.	0/0:8:8,0:-11.09,.,.	0/0:9:9,0:-12.477,.,.	0/0:3:3,0:-4.159,.,.	./.:0:.,.:.,.,.	./.:0:.,.:.,.,.	./.:0:.,.:.,.,.	0/0:7:7,0:-9.704,.,.	./.:0:.,.:.,.,.	0/0:6:6,0:-8.318,.,.	0/0:10:10,0:-13.863,.,.	./.:0:.,.:.,.,.	./.:0:.,.:.,.,.	./.:0:.,.:.,.,.	./.:0:.,.:.,.,.	./.:0:.,.:.,.,.	0/0:8:8,0:-11.09,.,.	0/0:8:8,0:-11.09,.,.	0/0:7:7,0:-9.704,.,.	0/0:5:5,0:-6.931,.,.	0/0:6:6,0:-8.318,.,.	./.:0:.,.:.,.,.	0/0:9:9,0:-12.477,.,.	0/0:6:6,0:-8.318,.,.	0/0:12:12,0:-16.636,.,.	0/0:10:10,0:-13.863,.,.	./.:7:.,.:.,.,.	./.:12:.,.:.,.,.	./.:3:.,.:.,.,.	./.:0:.,.:.,.,.	./.:6:.,.:.,.,.	0/0:13:13,0:-18.022,.,.	0/0:11:11,0:-15.249,.,.	0/0:6:6,0:-8.318,.,.	./.:0:.,.:.,.,.	1/1:14:0,14:.,.,-19.408	./.:0:.,.:.,.,.	./.:0:.,.:.,.,.	./.:0:.,.:.,.,.	./.:0:.,.:.,.,.	./.:0:.,.:.,.,.	./.:0:.,.:.,.,.	./.:0:.,.:.,.,.	./.:0:.,.:.,.,.	./.:0:.,.:.,.,.	./.:0:.,.:.,.,.	0/0:15:15,0:-20.794,.,.	0/0:9:9,0:-12.477,.,.	0/0:23:23,0:-31.885,.,.	./.:0:.,.:.,.,.	0/0:11:11,0:-15.249,.,.	0/0:9:9,0:-12.477,.,.	./.:0:.,.:.,.,.	0/0:15:15,0:-20.794,.,.	0/0:9:9,0:-12.477,.,.	0/0:7:7,0:-9.704,.,.	./.:0:.,.:.,.,.	0/0:5:5,0:-6.931,.,.	0/0:15:15,0:-20.794,.,.	0/0:11:11,0:-15.249,.,.	0/1:9:6,3:.,5.57,.	0/0:4:4,0:-5.545,.,.	0/0:17:17,0:-23.567,.,.	./.:0:.,.:.,.,.	./.:12:.,.:.,.,.	./.:7:.,.:.,.,.	./.:9:.,.:.,.,.	./.:18:.,.:.,.,.	./.:9:.,.:.,.,.	1/1:16:0,16:.,.,-22.181	0/0:10:10,0:-13.863,.,.	0/0:11:11,0:-15.249,.,.	0/0:11:11,0:-15.249,.,.	0/1:17:10,7:.,14.85,.	0/0:11:11,0:-15.249,.,.	0/0:5:5,0:-6.931,.,.	0/0:4:4,0:-5.545,.,.	./.:0:.,.:.,.,.	0/0:6:6,0:-8.318,.,.	0/0:10:10,0:-13.863,.,.	0/0:3:3,0:-4.159,.,.	0/0:11:11,0:-15.249,.,.	./.:0:.,.:.,.,.	./.:0:.,.:.,.,.	./.:0:.,.:.,.,.	0/0:9:9,0:-12.477,.,.	1/1:6:0,6:.,.,-8.318	0/0:7:7,0:-9.704,.,.	0/0:7:7,0:-9.704,.,.	0/0:14:14,0:-19.408,.,.	./.:0:.,.:.,.,.	./.:0:.,.:.,.,.	./.:0:.,.:.,.,.	0/0:7:7,0:-9.704,.,.	1/1:7:0,7:.,.,-9.704	./.:0:.,.:.,.,.	0/0:5:5,0:-6.931,.,.	0/0:17:17,0:-23.567,.,.	0/0:11:11,0:-15.249,.,.	0/0:8:8,0:-11.09,.,.	0/0:6:6,0:-9.704,.,.	./.:0:.,.:.,.,.	0/0:14:14,0:-19.408,.,.	1/1:8:0,8:.,.,-11.09	1/1:8:0,8:.,.,-11.09	./.:0:.,.:.,.,.	1/1:5:0,5:.,.,-6.931	1/1:6:0,6:.,.,-8.318	1/1:4:0,4:.,.,-5.545	1/1:7:0,7:.,.,-9.704	0/1:6:4,2:.,3.715,.	1/1:9:0,9:.,.,-4	./.:11:.,.:.,.,.	0/0:6:6,0:-8.318,.,.	0/0:13:13,0:-18.022,.,.	0/0:6:6,0:-8.318,.,.	./.:0:.,.:.,.,.	0/0:4:4,0:-5.545,.,.	./.:0:.,.:.,.,.	./.:0:.,.:.,.,.	./.:0:.,.:.,.,.	./.:0:.,.:.,.,.	0/0:16:16,0:-22.181,.,.	0/0:5:5,0:-6.931,.,.	0/0:7:7,0:-9.704,.,.	0/0:3:3,0:-4.159,.,.	0/0:6:6,0:-8.318,.,.	0/0:14:14,0:-10.006,.,.	0/0:6:6,0:-8.318,.,.	0/1:8:5,3:.,6.09,.	0/1:8:3,5:.,6.09,.	./.:6:.,.:.,.,.	0/0:6:6,0:-8.318,.,.
un	239916	1714_94	G	C	.	PASS	NS=128;AF=0.012	GT:DP:AD:GL	0/0:12:12,0:-16.636,.,.	0/0:18:18,0:-24.953,.,.	0/0:18:18,0:-24.953,.,.	0/0:52:52,0:-72.087,.,.	0/0:44:44,0:-59.611,.,.	0/0:39:39,0:-54.065,.,.	0/0:32:32,0:-44.361,.,.	0/0:25:25,0:-34.657,.,.	0/0:31:31,0:-42.975,.,.	0/0:20:20,0:-27.726,.,.	0/0:35:35,0:-48.52,.,.	0/0:12:12,0:-16.636,.,.	0/0:29:29,0:-40.203,.,.	./.:0:.,.:.,.,.	./.:0:.,.:.,.,.	./.:0:.,.:.,.,.	./.:0:.,.:.,.,.	./.:0:.,.:.,.,.	0/0:42:42,0:-58.224,.,.	0/0:37:37,0:-51.293,.,.	0/0:30:30,0:-41.589,.,.	0/0:27:27,0:-37.43,.,.	0/0:25:25,0:-34.657,.,.	0/0:28:28,0:-37.43,.,.	0/0:18:18,0:-24.953,.,.	0/0:35:35,0:-48.52,.,.	0/0:22:22,0:-30.498,.,.	0/0:24:24,0:-33.271,.,.	0/0:24:24,0:-33.271,.,.	./.:0:.,.:.,.,.	0/0:54:54,0:-74.86,.,.	0/0:21:21,0:-27.726,.,.	0/0:39:39,0:-54.065,.,.	0/0:17:17,0:-23.567,.,.	0/0:6:6,0:-8.318,.,.	0/0:31:31,0:-42.975,.,.	0/0:25:25,0:-34.657,.,.	0/0:4:4,0:-5.545,.,.	./.:0:.,.:.,.,.	0/0:24:24,0:-33.271,.,.	0/0:17:17,0:-23.567,.,.	0/0:7:7,0:-9.704,.,.	0/0:16:16,0:-22.181,.,.	0/0:7:7,0:-9.704,.,.	0/0:4:4,0:-5.545,.,.	0/0:6:6,0:-8.318,.,.	0/0:22:22,0:-30.498,.,.	0/0:23:23,0:-31.885,.,.	0/0:17:17,0:-23.567,.,.	0/0:18:18,0:-24.953,.,.	./.:0:.,.:.,.,.	./.:0:.,.:.,.,.	./.:0:.,.:.,.,.	./.:0:.,.:.,.,.	./.:0:.,.:.,.,.	./.:0:.,.:.,.,.	./.:0:.,.:.,.,.	./.:0:.,.:.,.,.	./.:0:.,.:.,.,.	./.:0:.,.:.,.,.	./.:0:.,.:.,.,.	./.:0:.,.:.,.,.	./.:0:.,.:.,.,.	./.:0:.,.:.,.,.	./.:0:.,.:.,.,.	0/0:11:11,0:-15.249,.,.	0/0:8:8,0:-11.09,.,.	0/0:3:3,0:-4.159,.,.	0/0:9:9,0:-12.477,.,.	0/0:7:7,0:-15.249,.,.	0/0:12:12,0:-16.636,.,.	0/0:20:20,0:-27.726,.,.	0/0:10:10,0:-13.863,.,.	./.:0:.,.:.,.,.	0/0:15:15,0:-20.794,.,.	./.:0:.,.:.,.,.	./.:0:.,.:.,.,.	./.:0:.,.:.,.,.	./.:0:.,.:.,.,.	0/0:9:9,0:-12.477,.,.	0/0:19:19,0:-26.34,.,.	0/0:9:9,0:-12.477,.,.	./.:0:.,.:.,.,.	./.:0:.,.:.,.,.	./.:0:.,.:.,.,.	0/0:24:24,0:-33.271,.,.	0/0:29:29,0:-40.203,.,.	0/0:55:55,0:-76.246,.,.	0/0:58:58,0:-80.405,.,.	0/0:16:16,0:-22.181,.,.	0/0:21:21,0:-29.112,.,.	0/0:23:23,0:-31.885,.,.	0/0:11:11,0:-15.249,.,.	0/0:23:23,0:-31.885,.,.	0/0:20:20,0:-27.726,.,.	0/0:21:21,0:-29.112,.,.	0/0:26:26,0:-36.044,.,.	0/0:20:20,0:-27.726,.,.	0/0:12:12,0:-16.636,.,.	0/0:14:14,0:-19.408,.,.	0/0:14:14,0:-19.408,.,.	0/0:19:19,0:-26.34,.,.	0/0:4:4,0:-5.545,.,.	0/0:11:11,0:-15.249,.,.	0/0:11:11,0:-15.249,.,.	0/0:19:19,0:-26.34,.,.	0/0:10:10,0:-13.863,.,.	0/0:7:7,0:-9.704,.,.	0/0:26:26,0:-36.044,.,.	0/0:12:12,0:-16.636,.,.	0/0:13:13,0:-18.022,.,.	0/0:16:16,0:-22.181,.,.	0/0:15:15,0:-20.794,.,.	0/1:9:6,3:.,5.57,.	0/0:9:9,0:-12.477,.,.	./.:0:.,.:.,.,.	1/1:4:0,4:.,.,-5.545	./.:0:.,.:.,.,.	0/0:11:11,0:-15.249,.,.	0/0:4:4,0:-5.545,.,.	0/0:6:6,0:-8.318,.,.	0/0:5:5,0:-6.931,.,.	0/0:6:6,0:-8.318,.,.	0/0:9:9,0:-12.477,.,.	0/0:15:15,0:-20.794,.,.	0/0:6:6,0:-9.704,.,.	0/0:22:22,0:-30.498,.,.	0/0:19:19,0:-26.34,.,.	./.:0:.,.:.,.,.	./.:0:.,.:.,.,.	./.:0:.,.:.,.,.	./.:0:.,.:.,.,.	0/0:10:10,0:-13.863,.,.	0/0:8:8,0:-11.09,.,.	0/0:15:15,0:-20.794,.,.	0/0:5:5,0:-6.931,.,.	0/0:15:15,0:-20.794,.,.	0/0:18:18,0:-24.953,.,.	0/0:9:9,0:-12.477,.,.	0/0:18:18,0:-24.953,.,.	0/0:14:14,0:-19.408,.,.	0/0:22:22,0:-30.498,.,.	0/0:17:17,0:-23.567,.,.	0/0:8:8,0:-11.09,.,.	./.:0:.,.:.,.,.	0/0:16:16,0:-22.181,.,.	./.:0:.,.:.,.,.	./.:0:.,.:.,.,.	./.:0:.,.:.,.,.	./.:0:.,.:.,.,.	0/0:18:18,0:-24.953,.,.	0/0:15:15,0:-20.794,.,.	0/0:7:7,0:-9.704,.,.	0/0:7:7,0:-9.704,.,.	0/0:5:5,0:-6.931,.,.	0/0:4:4,0:-5.545,.,.	0/0:7:7,0:-9.704,.,.	./.:0:.,.:.,.,.	./.:0:.,.:.,.,.	./.:0:.,.:.,.,.	./.:0:.,.:.,.,.	0/0:33:33,0:-45.748,.,.	0/0:8:8,0:-11.09,.,.	0/0:9:9,0:-12.477,.,.	0/0:10:10,0:-13.863,.,.	0/0:5:5,0:-6.931,.,.	0/0:6:6,0:-8.318,.,.	0/0:13:13,0:-18.022,.,.	0/0:14:14,0:-19.408,.,.	0/0:15:15,0:-20.794,.,.	0/0:14:14,0:-19.408,.,.	0/0:8:8,0:-11.09,.,.
un	242242	1731_40	A	G	.	PASS	NS=157;AF=0.032	GT:DP:AD:GL	0/0:6:6,0:-8.318,.,.	0/0:12:12,0:-16.636,.,.	0/0:9:9,0:-12.477,.,.	0/0:27:27,0:-37.43,.,.	0/0:24:24,0:-33.271,.,.	0/0:29:29,0:-40.203,.,.	0/0:16:16,0:-22.181,.,.	0/0:18:18,0:-24.953,.,.	0/0:18:18,0:-24.953,.,.	0/0:12:12,0:-16.636,.,.	0/0:14:14,0:-19.408,.,.	0/0:5:5,0:-6.931,.,.	0/0:15:15,0:-20.794,.,.	1/1:20:0,20:.,.,-27.726	1/1:17:0,17:.,.,-23.567	1/1:12:0,12:.,.,-16.636	1/1:29:0,29:.,.,-40.203	1/1:17:0,17:.,.,-23.567	0/0:20:20,0:-27.726,.,.	0/0:20:20,0:-27.726,.,.	0/0:21:21,0:-29.112,.,.	0/0:30:30,0:-41.589,.,.	0/0:17:17,0:-23.567,.,.	0/0:20:20,0:-27.726,.,.	0/0:18:18,0:-24.953,.,.	0/0:26:26,0:-36.044,.,.	0/0:15:15,0:-20.794,.,.	0/0:21:21,0:-29.112,.,.	0/0:36:36,0:-49.907,.,.	0/0:8:8,0:-11.09,.,.	0/0:33:33,0:-45.748,.,.	0/0:14:14,0:-19.408,.,.	0/0:19:19,0:-26.34,.,.	0/0:14:14,0:-19.408,.,.	./.:0:.,.:.,.,.	0/0:14:14,0:-19.408,.,.	0/0:12:12,0:-16.636,.,.	0/0:4:4,0:-5.545,.,.	./.:0:.,.:.,.,.	0/0:19:19,0:-26.34,.,.	0/0:7:7,0:-9.704,.,.	0/0:3:3,0:-4.159,.,.	0/0:14:14,0:-19.408,.,.	0/0:3:3,0:-4.159,.,.	0/0:5:5,0:-6.931,.,.	0/0:11:11,0:-15.249,.,.	0/0:25:25,0:-34.657,.,.	0/0:13:13,0:-18.022,.,.	0/0:10:10,0:-13.863,.,.	0/0:27:27,0:-37.43,.,.	0/0:9:9,0:-12.477,.,.	0/0:3:3,0:-4.159,.,.	0/0:9:9,0:-12.477,.,.	0/0:8:8,0:-11.09,.,.	0/0:5:5,0:-6.931,.,.	0/0:12:12,0:-16.636,.,.	0/0:17:17,0:-23.567,.,.	0/0:7:7,0:-9.704,.,.	0/0:5:5,0:-6.931,.,.	0/0:8:8,0:-11.09,.,.	0/0:8:8,0:-11.09,.,.	0/0:5:5,0:-6.931,.,.	0/0:9:9,0:-12.477,.,.	0/0:13:13,0:-18.022,.,.	0/0:16:16,0:-22.181,.,.	0/0:13:13,0:-18.022,.,.	0/0:11:11,0:-15.249,.,.	0/0:5:5,0:-6.931,.,.	./.:0:.,.:.,.,.	0/0:13:13,0:-18.022,.,.	0/0:20:20,0:-27.726,.,.	0/0:18:18,0:-24.953,.,.	0/0:9:9,0:-12.477,.,.	0/0:4:4,0:-5.545,.,.	0/0:3:3,0:-4.159,.,.	0/0:11:11,0:-15.249,.,.	0/0:4:4,0:-5.545,.,.	0/0:5:5,0:-6.931,.,.	0/0:6:6,0:-8.318,.,.	0/0:11:11,0:-15.249,.,.	0/0:13:13,0:-18.022,.,.	0/0:6:6,0:-8.318,.,.	./.:0:.,.:.,.,.	./.:0:.,.:.,.,.	./.:0:.,.:.,.,.	0/0:18:18,0:-24.953,.,.	0/0:13:13,0:-18.022,.,.	0/0:44:44,0:-60.997,.,.	0/0:36:36,0:-49.907,.,.	0/0:11:11,0:-15.249,.,.	0/0:9:9,0:-12.477,.,.	0/0:22:22,0:-30.498,.,.	0/0:13:13,0:-18.022,.,.	0/0:15:15,0:-20.794,.,.	0/0:13:13,0:-18.022,.,.	0/0:21:21,0:-29.112,.,.	0/0:11:11,0:-15.249,.,.	0/0:11:11,0:-15.249,.,.	0/0:15:15,0:-20.794,.,.	0/0:14:14,0:-19.408,.,.	0/0:4:4,0:-5.545,.,.	0/0:13:13,0:-18.022,.,.	./.:0:.,.:.,.,.	0/0:16:16,0:-22.181,.,.	0/0:9:9,0:-12.477,.,.	0/0:10:10,0:-13.863,.,.	0/0:8:8,0:-11.09,.,.	0/0:9:9,0:-12.477,.,.	0/0:9:9,0:-12.477,.,.	0/0:12:12,0:-16.636,.,.	0/0:9:9,0:-12.477,.,.	0/0:12:12,0:-16.636,.,.	0/0:15:15,0:-20.794,.,.	0/0:11:11,0:-15.249,.,.	0/0:10:10,0:-13.863,.,.	0/0:6:6,0:-8.318,.,.	0/0:6:6,0:-8.318,.,.	./.:0:.,.:.,.,.	0/0:13:13,0:-18.022,.,.	0/0:4:4,0:-5.545,.,.	0/0:10:10,0:-13.863,.,.	0/0:6:6,0:-8.318,.,.	0/0:4:4,0:-5.545,.,.	0/0:8:8,0:-11.09,.,.	0/0:6:6,0:-8.318,.,.	0/0:4:4,0:-5.545,.,.	0/0:6:6,0:-8.318,.,.	0/0:10:10,0:-13.863,.,.	0/0:4:4,0:-5.545,.,.	./.:0:.,.:.,.,.	./.:0:.,.:.,.,.	./.:0:.,.:.,.,.	0/0:15:15,0:-20.794,.,.	0/0:5:5,0:-6.931,.,.	0/0:16:16,0:-22.181,.,.	0/0:18:18,0:-24.953,.,.	0/0:12:12,0:-16.636,.,.	0/0:9:9,0:-12.477,.,.	0/0:9:9,0:-12.477,.,.	0/0:12:12,0:-16.636,.,.	0/0:10:10,0:-13.863,.,.	0/0:15:15,0:-20.794,.,.	0/0:17:17,0:-23.567,.,.	0/0:13:13,0:-18.022,.,.	0/0:7:7,0:-9.704,.,.	0/0:6:6,0:-8.318,.,.	0/0:11:11,0:-15.249,.,.	0/0:7:7,0:-9.704,.,.	0/0:9:9,0:-12.477,.,.	0/0:5:5,0:-6.931,.,.	0/0:6:6,0:-8.318,.,.	0/0:17:17,0:-23.567,.,.	0/0:6:6,0:-8.318,.,.	0/0:3:3,0:-4.159,.,.	0/0:3:3,0:-4.159,.,.	0/0:9:9,0:-12.477,.,.	0/0:3:3,0:-4.159,.,.	./.:0:.,.:.,.,.	./.:0:.,.:.,.,.	./.:0:.,.:.,.,.	./.:0:.,.:.,.,.	0/0:18:18,0:-24.953,.,.	0/0:15:15,0:-20.794,.,.	0/0:10:10,0:-13.863,.,.	0/0:10:10,0:-13.863,.,.	./.:0:.,.:.,.,.	0/0:9:9,0:-12.477,.,.	0/0:8:8,0:-11.09,.,.	0/0:10:10,0:-13.863,.,.	0/0:9:9,0:-12.477,.,.	0/0:5:5,0:-6.931,.,.	0/0:7:7,0:-9.704,.,.
un	242493	1733_11	T	A	.	PASS	NS=137;AF=0.022	GT:DP:AD:GL	0/0:23:23,0:-31.885,.,.	0/0:22:22,0:-30.498,.,.	0/0:46:46,0:-63.77,.,.	0/0:44:44,0:-60.997,.,.	0/0:40:40,0:-55.452,.,.	0/0:47:47,0:-65.156,.,.	0/0:31:31,0:-42.975,.,.	0/0:35:35,0:-48.52,.,.	0/0:46:46,0:-63.77,.,.	0/0:46:46,0:-63.77,.,.	0/0:33:33,0:-45.748,.,.	0/0:10:10,0:-13.863,.,.	0/0:26:26,0:-36.044,.,.	./.:0:.,.:.,.,.	./.:0:.,.:.,.,.	./.:0:.,.:.,.,.	./.:0:.,.:.,.,.	./.:0:.,.:.,.,.	0/0:38:38,0:-52.679,.,.	0/0:46:46,0:-63.77,.,.	0/0:34:34,0:-47.134,.,.	0/0:31:31,0:-42.975,.,.	0/0:20:20,0:-27.726,.,.	0/0:34:34,0:-47.134,.,.	0/0:20:20,0:-27.726,.,.	0/0:34:34,0:-47.134,.,.	0/0:23:23,0:-31.885,.,.	0/0:30:30,0:-41.589,.,.	0/0:34:34,0:-47.134,.,.	0/0:32:32,0:-44.361,.,.	0/0:58:58,0:-80.405,.,.	0/0:35:35,0:-48.52,.,.	0/0:35:35,0:-48.52,.,.	0/0:17:17,0:-23.567,.,.	0/0:10:10,0:-13.863,.,.	0/0:23:23,0:-31.885,.,.	0/0:30:30,0:-41.589,.,.	0/0:11:11,0:-15.249,.,.	./.:0:.,.:.,.,.	0/0:39:39,0:-54.065,.,.	0/0:28:28,0:-38.816,.,.	0/0:8:8,0:-11.09,.,.	0/0:23:23,0:-31.885,.,.	0/0:8:8,0:-11.09,.,.	0/0:6:6,0:-8.318,.,.	0/0:18:18,0:-24.953,.,.	0/0:18:18,0:-24.953,.,.	0/0:19:19,0:-26.34,.,.	0/0:23:23,0:-31.885,.,.	0/0:19:19,0:-26.34,.,.	./.:0:.,.:.,.,.	./.:0:.,.:.,.,.	./.:0:.,.:.,.,.	./.:0:.,.:.,.,.	./.:0:.,.:.,.,.	./.:0:.,.:.,.,.	1/1:24:0,24:.,.,-33.271	1/1:7:0,7:.,.,-9.704	./.:0:.,.:.,.,.	./.:0:.,.:.,.,.	./.:0:.,.:.,.,.	./.:0:.,.:.,.,.	./.:0:.,.:.,.,.	./.:0:.,.:.,.,.	./.:0:.,.:.,.,.	0/0:11:11,0:-15.249,.,.	0/0:7:7,0:-9.704,.,.	0/0:3:3,0:-4.159,.,.	0/0:9:9,0:-12.477,.,.	0/0:13:13,0:-18.022,.,.	0/0:8:8,0:-11.09,.,.	0/0:18:18,0:-24.953,.,.	0/0:9:9,0:-12.477,.,.	./.:0:.,.:.,.,.	0/0:11:11,0:-15.249,.,.	./.:0:.,.:.,.,.	./.:0:.,.:.,.,.	./.:0:.,.:.,.,.	./.:0:.,.:.,.,.	0/0:17:17,0:-23.567,.,.	0/0:34:34,0:-47.134,.,.	0/0:4:4,0:-5.545,.,.	./.:0:.,.:.,.,.	./.:0:.,.:.,.,.	./.:0:.,.:.,.,.	0/0:24:24,0:-33.271,.,.	0/0:31:31,0:-42.975,.,.	0/0:59:59,0:-81.791,.,.	0/0:49:49,0:-67.928,.,.	0/0:16:16,0:-22.181,.,.	0/0:16:16,0:-22.181,.,.	0/0:20:20,0:-27.726,.,.	0/0:31:31,0:-42.975,.,.	0/0:33:33,0:-45.748,.,.	0/0:30:30,0:-40.203,.,.	0/0:22:22,0:-30.498,.,.	0/0:25:25,0:-34.657,.,.	0/0:29:29,0:-40.203,.,.	0/0:25:25,0:-34.657,.,.	0/0:18:18,0:-24.953,.,.	0/0:14:14,0:-19.408,.,.	0/0:6:6,0:-8.318,.,.	0/0:7:7,0:-9.704,.,.	0/0:29:29,0:-40.203,.,.	0/0:11:11,0:-15.249,.,.	0/0:13:13,0:-18.022,.,.	0/0:16:16,0:-22.181,.,.	0/0:15:15,0:-20.794,.,.	0/0:25:25,0:-33.271,.,.	0/0:24:24,0:-33.271,.,.	0/0:25:25,0:-34.657,.,.	0/0:14:14,0:-19.408,.,.	0/0:24:24,0:-33.271,.,.	0/0:7:7,0:-9.704,.,.	0/0:8:8,0:-11.09,.,.	0/0:5:5,0:-6.931,.,.	0/0:9:9,0:-12.477,.,.	./.:0:.,.:.,.,.	0/0:13:13,0:-18.022,.,.	0/0:9:9,0:-12.477,.,.	0/0:4:4,0:-5.545,.,.	0/0:6:6,0:-8.318,.,.	0/0:9:9,0:-12.477,.,.	0/0:19:19,0:-26.34,.,.	0/0:16:16,0:-22.181,.,.	0/0:8:8,0:-11.09,.,.	0/0:10:10,0:-13.863,.,.	0/0:29:29,0:-40.203,.,.	0/0:6:6,0:-8.318,.,.	0/0:11:11,0:-15.249,.,.	0/0:6:6,0:-8.318,.,.	0/0:10:10,0:-13.863,.,.	0/0:11:11,0:-15.249,.,.	0/0:15:15,0:-20.794,.,.	0/0:24:24,0:-33.271,.,.	0/0:18:18,0:-24.953,.,.	0/0:24:24,0:-33.271,.,.	0/0:14:14,0:-19.408,.,.	0/0:19:19,0:-26.34,.,.	0/0:20:20,0:-27.726,.,.	0/0:18:18,0:-24.953,.,.	0/0:21:21,0:-29.112,.,.	0/0:29:29,0:-40.203,.,.	0/0:11:11,0:-15.249,.,.	0/0:6:6,0:-8.318,.,.	0/0:11:11,0:-15.249,.,.	./.:0:.,.:.,.,.	./.:0:.,.:.,.,.	./.:0:.,.:.,.,.	./.:0:.,.:.,.,.	0/0:13:13,0:-18.022,.,.	0/0:26:26,0:-36.044,.,.	1/1:13:0,13:.,.,-18.022	0/0:5:5,0:-6.931,.,.	0/0:6:6,0:-8.318,.,.	0/0:8:8,0:-11.09,.,.	0/0:5:5,0:-6.931,.,.	./.:0:.,.:.,.,.	./.:0:.,.:.,.,.	./.:0:.,.:.,.,.	./.:0:.,.:.,.,.	0/0:23:23,0:-31.885,.,.	0/0:14:14,0:-19.408,.,.	0/0:18:18,0:-23.567,.,.	0/0:9:9,0:-12.477,.,.	0/0:7:7,0:-9.704,.,.	0/0:18:18,0:-24.953,.,.	0/0:14:14,0:-19.408,.,.	0/0:11:11,0:-15.249,.,.	0/0:8:8,0:-11.09,.,.	0/0:15:15,0:-20.794,.,.	0/0:21:21,0:-29.112,.,.
un	243498	1740_36	G	T	.	PASS	NS=129;AF=0.023	GT:DP:AD:GL	0/0:12:12,0:-16.636,.,.	0/0:15:15,0:-20.794,.,.	0/0:25:25,0:-34.657,.,.	0/0:40:40,0:-55.452,.,.	0/0:37:37,0:-51.293,.,.	0/0:38:38,0:-52.679,.,.	0/0:32:32,0:-44.361,.,.	0/0:32:32,0:-44.361,.,.	0/0:28:28,0:-38.816,.,.	0/0:25:25,0:-34.657,.,.	0/0:35:35,0:-48.52,.,.	0/0:6:6,0:-8.318,.,.	0/0:22:22,0:-30.498,.,.	./.:0:.,.:.,.,.	./.:0:.,.:.,.,.	./.:0:.,.:.,.,.	./.:0:.,.:.,.,.	./.:0:.,.:.,.,.	0/0:41:41,0:-56.838,.,.	0/0:32:32,0:-44.361,.,.	0/0:34:34,0:-47.134,.,.	0/0:40:40,0:-55.452,.,.	0/0:23:23,0:-31.885,.,.	0/0:14:14,0:-19.408,.,.	0/0:33:33,0:-45.748,.,.	0/0:34:34,0:-47.134,.,.	0/0:25:25,0:-34.657,.,.	0/0:21:21,0:-29.112,.,.	0/0:23:23,0:-31.885,.,.	0/0:22:22,0:-30.498,.,.	0/0:46:46,0:-63.77,.,.	0/0:20:20,0:-27.726,.,.	0/0:31:31,0:-42.975,.,.	0/0:24:24,0:-33.271,.,.	0/0:5:5,0:-6.931,.,.	0/0:42:42,0:-58.224,.,.	0/0:23:23,0:-31.885,.,.	0/0:16:16,0:-22.181,.,.	./.:0:.,.:.,.,.	0/0:27:27,0:-37.43,.,.	0/0:12:12,0:-16.636,.,.	0/0:4:4,0:-5.545,.,.	0/0:20:20,0:-27.726,.,.	0/0:8:8,0:-11.09,.,.	0/0:7:7,0:-9.704,.,.	0/0:15:15,0:-20.794,.,.	0/1:21:11,10:.,21.79,.	0/1:17:11,6:.,11.14,.	0/1:10:6,4:.,8.39,.	0/1:21:10,11:.,21.92,.	./.:0:.,.:.,.,.	./.:0:.,.:.,.,.	./.:0:.,.:.,.,.	./.:0:.,.:.,.,.	./.:0:.,.:.,.,.	./.:0:.,.:.,.,.	./.:0:.,.:.,.,.	./.:0:.,.:.,.,.	./.:0:.,.:.,.,.	./.:0:.,.:.,.,.	./.:0:.,.:.,.,.	./.:0:.,.:.,.,.	./.:0:.,.:.,.,.	./.:0:.,.:.,.,.	./.:0:.,.:.,.,.	0/0:14:14,0:-19.408,.,.	0/0:15:15,0:-20.794,.,.	./.:0:.,.:.,.,.	0/0:5:5,0:-6.931,.,.	0/0:9:9,0:-12.477,.,.	0/0:6:6,0:-8.318,.,.	0/0:20:20,0:-27.726,.,.	0/0:8:8,0:-11.09,.,.	./.:0:.,.:.,.,.	0/0:12:12,0:-16.636,.,.	./.:0:.,.:.,.,.	./.:0:.,.:.,.,.	./.:0:.,.:.,.,.	./.:0:.,.:.,.,.	0/0:9:9,0:-12.477,.,.	0/0:22:22,0:-34.657,.,.	0/0:4:4,0:-5.545,.,.	./.:0:.,.:.,.,.	./.:0:.,.:.,.,.	./.:0:.,.:.,.,.	0/0:35:35,0:-48.52,.,.	0/0:29:29,0:-40.203,.,.	0/0:47:47,0:-67.928,.,.	0/0:32:32,0:-45.748,.,.	0/0:17:17,0:-23.567,.,.	0/0:9:9,0:-12.477,.,.	0/0:21:21,0:-29.112,.,.	0/0:28:28,0:-38.816,.,.	0/0:22:22,0:-30.498,.,.	0/0:14:14,0:-19.408,.,.	0/0:15:15,0:-20.794,.,.	0/0:22:22,0:-30.498,.,.	0/0:13:13,0:-18.022,.,.	0/0:6:6,0:-8.318,.,.	0/0:7:7,0:-9.704,.,.	0/0:11:11,0:-15.249,.,.	0/0:10:10,0:-13.863,.,.	0/0:8:8,0:-11.09,.,.	0/0:21:21,0:-29.112,.,.	0/0:12:12,0:-16.636,.,.	0/0:23:23,0:-31.885,.,.	0/0:15:15,0:-20.794,.,.	0/0:16:16,0:-22.181,.,.	0/0:23:23,0:-31.885,.,.	0/0:12:12,0:-16.636,.,.	0/0:16:16,0:-22.181,.,.	0/0:22:22,0:-30.498,.,.	0/0:16:16,0:-22.181,.,.	0/0:9:9,0:-12.477,.,.	0/0:6:6,0:-8.318,.,.	0/0:4:4,0:-5.545,.,.	0/0:3:3,0:-4.159,.,.	./.:0:.,.:.,.,.	0/0:7:7,0:-9.704,.,.	0/0:8:8,0:-11.09,.,.	0/0:8:8,0:-11.09,.,.	./.:0:.,.:.,.,.	./.:0:.,.:.,.,.	./.:0:.,.:.,.,.	0/1:10:4,6:.,8.39,.	0/0:15:15,0:-20.794,.,.	0/1:15:7,8:.,15.31,.	0/0:19:19,0:-26.34,.,.	./.:0:.,.:.,.,.	0/0:5:5,0:-6.931,.,.	0/0:4:4,0:-5.545,.,.	0/0:4:4,0:-5.545,.,.	0/0:12:12,0:-16.636,.,.	0/0:9:9,0:-12.477,.,.	0/0:6:6,0:-9.704,.,.	0/0:7:7,0:-9.704,.,.	0/0:17:17,0:-23.567,.,.	0/0:13:13,0:-18.022,.,.	0/0:14:14,0:-19.408,.,.	0/0:12:12,0:-16.636,.,.	0/0:9:9,0:-12.477,.,.	0/0:15:15,0:-20.794,.,.	0/0:12:12,0:-16.636,.,.	0/0:13:13,0:-18.022,.,.	./.:0:.,.:.,.,.	0/0:11:11,0:-15.249,.,.	./.:0:.,.:.,.,.	0/0:5:5,0:-6.931,.,.	0/0:7:7,0:-9.704,.,.	0/0:8:8,0:-11.09,.,.	0/0:11:11,0:-15.249,.,.	0/0:15:15,0:-20.794,.,.	./.:0:.,.:.,.,.	0/0:11:11,0:-15.249,.,.	0/0:6:6,0:-8.318,.,.	0/0:8:8,0:-11.09,.,.	0/0:7:7,0:-9.704,.,.	./.:0:.,.:.,.,.	./.:0:.,.:.,.,.	./.:0:.,.:.,.,.	./.:0:.,.:.,.,.	0/0:24:24,0:-33.271,.,.	0/0:12:12,0:-16.636,.,.	0/0:11:11,0:-15.249,.,.	0/0:11:11,0:-15.249,.,.	./.:0:.,.:.,.,.	0/0:8:8,0:-11.09,.,.	./.:0:.,.:.,.,.	0/0:6:6,0:-8.318,.,.	0/0:10:10,0:-13.863,.,.	0/0:20:20,0:-27.726,.,.	0/0:7:7,0:-9.704,.,.
[truncated: 11,830,058 more chars]
